# Supplementary material for: Maternal Protein Restriction in Rats Alters the Expression of Genes Involved in Mitochondrial Metabolism and Epitranscriptomics in Fetal Hypothalamus
Source: Nutrients. 2020 May 19;12(5):1464. doi: 10.3390/nu12051464 (PMC7284977; doi:10.3390/nu12051464)
Supplement: Supplementary file 1 [file nutrients-12-01464-s001.zip]

Archive with 2 entries (2 files):
- TableS1_DESeqRes_G17.R_G17.C.xlsx
- TableS2_Enrich_G17.R_G17.C.xlsx
