# Supplementary material for: Maternal Protein Restriction in Rats Alters the Expression of Genes Involved in Mitochondrial Metabolism and Epitranscriptomics in Fetal Hypothalamus
Source: Nutrients. 2020 May 19;12(5):1464. doi: 10.3390/nu12051464 (PMC7284977; doi:10.3390/nu12051464)
Supplement: Supplementary file 1 [file nutrients-12-01464-s001.zip › TableS1_DESeqRes_G17.R_G17.C.xlsx]

## Sheet: SuppData1_DESeqRes_G17.R_G17.C
Name	baseMean	baseMeanE17	log2FoldChange	lfcSE	stat	pvalue	padj	DE
A2m	10.94270117	3.723668713	-0.24740294	0.269566737	-0.917779926	0.358734094	NA	NONE
A3galt2	2.199744793	1.0790594	-0.165017871	0.511292817	-0.322746312	0.746887375	NA	NONE
Aaas	33.38045039	43.37460926	-0.029178781	0.094613054	-0.308401223	0.757777051	0.881972884	NONE
Aacs	19.17450226	15.72525028	0.013168187	0.167275871	0.078721375	0.937254243	0.971682086	NONE
Aadat	4.567638594	0.384559343	0.171859173	0.730118495	0.235385316	0.813909682	NA	NONE
Aaed1	1.173794461	0.267260611	0.16892104	0.762065659	0.221662056	0.824576971	NA	NONE
Aagab	6.299931097	7.885501977	-0.262277779	0.203783714	-1.287039944	0.198080366	NA	NONE
Aak1	37.99616439	19.96353263	-0.004170165	0.148080561	-0.028161461	0.977533375	0.987953859	NONE
Aamdc	21.49591322	14.82080516	0.111124827	0.148769653	0.746958975	0.455088325	0.680857001	NONE
Aamp	254.6634964	209.0300727	0.101531006	0.061353433	1.654854507	0.097954014	0.29468305	NONE
Aar2	7.91490659	7.984089309	-0.017248713	0.19794742	-0.087137852	0.930561938	NA	NONE
Aard	4.775048574	2.225592877	-0.46382882	0.35938701	-1.290610975	0.196838608	NA	NONE
Aars	96.81118672	75.36791255	0.093710076	0.07075524	1.324425948	0.185361622	0.420192115	NONE
Aarsd1	240.4952131	252.693393	0.113013758	0.057990337	1.94883775	0.051314804	0.204063359	NONE
Aasdhppt	93.27122379	109.7279947	0.100242525	0.067566539	1.483611955	0.137911896	0.356135567	NONE
Aass	1.597556639	0.582766373	0.955423638	0.684726248	1.395336664	0.162914341	NA	NONE
Aatf	38.19160012	49.90784228	-0.025873861	0.089618784	-0.288710248	0.77280312	0.889492512	NONE
Aatk	13.58901863	5.82982363	-0.051074705	0.220408278	-0.231727706	0.81674951	0.91225616	NONE
Abat	125.7473953	59.398425	0.064604446	0.109734542	0.588733912	0.556039785	0.755022759	NONE
Abca1	2.700706348	2.515872964	-0.833205839	0.375727421	-2.217580598	0.026583442	NA	NONE
Abca2	30.20081362	9.453166555	-0.132031529	0.18506098	-0.713448776	0.4755681	0.698165792	NONE
Abca5	5.467522835	4.156545019	-0.232094813	0.26339419	-0.881169069	0.378226318	NA	NONE
Abca7	2.691365151	1.02781683	0.417382977	0.523208945	0.797736699	0.425023302	NA	NONE
Abca8a	7.168654788	0.850708149	-0.870313022	0.5737091	-1.516993582	0.129268304	NA	NONE
Abcb10	19.95464947	15.06075918	-0.30638894	0.162616141	-1.884123791	0.059548233	0.222297311	NONE
Abcb1a	9.335761379	2.781207736	0.279919804	0.328615622	0.851815267	0.394316632	NA	NONE
Abcb1b	0.979001917	1.77350282	0.166500487	0.445236752	0.373959442	0.708434491	NA	NONE
Abcb4	1.006847492	0.200317528	0.890566541	0.762372041	1.168152154	0.242745396	NA	NONE
Abcb6	38.11354312	34.86325721	0.15254499	0.098633791	1.546579402	0.1219647	0.332749188	NONE
Abcb7	5.861895717	7.851970221	-0.386522541	0.218037845	-1.772731434	0.07627322	NA	NONE
Abcb9	5.419580525	1.503448693	-0.976090927	0.454711743	-2.146614735	0.031823966	NA	NONE
Abcc1	17.24670882	16.31899206	-0.23299941	0.150230608	-1.550944998	0.120914866	0.331516781	NONE
Abcc10	2.600315996	2.531994282	-0.234038916	0.364202459	-0.642606634	0.520479377	NA	NONE
Abcc2	2.583046866	2.030282603	0.117635622	0.380882397	0.308850245	0.757435446	NA	NONE
Abcc3	28.09099242	33.91019745	0.264565267	0.124814445	2.119668652	0.034033998	0.161957115	NONE
Abcc4	4.546881218	2.867072161	-0.170704906	0.315753727	-0.540626732	0.588764888	NA	NONE
Abcc5	26.3858698	17.88321131	-0.274591995	0.136986982	-2.004511606	0.045015285	0.18980611	NONE
Abcc8	3.075826648	1.37095352	0.256453965	0.439337988	0.58372818	0.559403205	NA	NONE
Abcc9	2.649113342	3.132367793	-0.081317692	0.309708467	-0.262562056	0.792888149	NA	NONE
Abcd2	107.9399714	105.6649669	0.094439566	0.07874137	1.199364026	0.230386429	0.473629244	NONE
Abcd3	132.1501322	148.4768896	0.28182519	0.096055245	2.933990627	0.003346343	0.049601874	UP
Abcd4	34.04531338	36.04538276	0.135308572	0.111273648	1.21599835	0.223985551	0.468531662	NONE
Abce1	98.47807652	123.8333959	0.034312462	0.05686005	0.603454651	0.546206275	0.749551268	NONE
Abcf1	166.8596086	196.4449729	0.009007835	0.049278159	0.182795696	0.854958326	0.931224249	NONE
Abcf2	116.1830487	116.6254109	0.089430263	0.071488632	1.250971808	0.210944763	0.453471454	NONE
Abcf3	71.60003731	56.79593355	-0.017172635	0.086183202	-0.19925733	0.842061455	0.924995833	NONE
Abcg1	12.12535453	8.254588175	-0.09917115	0.194469886	-0.509956331	0.610082056	NA	NONE
Abcg2	10.74763831	4.418533266	0.290628639	0.262516054	1.107089012	0.268255446	NA	NONE
Abcg3l1	2.594647104	1.61886993	-0.458296673	0.417396891	-1.097987748	0.272209839	NA	NONE
Abcg4	9.70948091	5.312034286	-0.091642931	0.241399846	-0.379631275	0.704219142	NA	NONE
Abcg5	1.168006852	0.883928694	-0.268140032	0.593283102	-0.451959664	0.651298041	NA	NONE
Abhd1	20.06604027	6.736529962	-0.062411091	0.223359391	-0.279420046	0.779922489	0.893259955	NONE
Abhd10	31.0059225	34.16465316	0.174488169	0.11347392	1.537694026	0.124123445	0.336087295	NONE
Abhd11	55.83421912	62.82284022	0.2465162	0.091289628	2.700374667	0.006926143	0.073586182	NONE
Abhd12	65.09841799	32.92147417	-0.105603974	0.115513718	-0.914211543	0.3606057	0.605003092	NONE
Abhd13	14.70560606	14.22237707	-0.166998951	0.149950341	-1.113695039	0.265410038	0.507292771	NONE
Abhd14a	29.24039206	13.19419614	-0.112209174	0.203495703	-0.551408075	0.581353967	0.770138444	NONE
Abhd14b	19.56761383	5.005145881	-0.210277621	0.241186079	-0.871848087	0.383291257	0.62067763	NONE
Abhd16a	9.433749727	4.90475983	0.147072202	0.235063846	0.625669169	0.531531959	NA	NONE
Abhd17a	23.74855714	16.16309959	-0.303673669	0.146347547	-2.075017139	0.037984946	0.172578541	NONE
Abhd17b	4.613729259	2.929659997	-0.262220814	0.319337926	-0.821138964	0.411567118	NA	NONE
Abhd17c	18.09529903	22.5859726	0.037544402	0.133349381	0.28154913	0.778289251	0.892658033	NONE
Abhd18	3.357223403	4.118914068	-0.240775219	0.270636599	-0.889662449	0.373647163	NA	NONE
Abhd2	6.774614064	7.274986675	-0.086137993	0.199119945	-0.432593499	0.665310114	NA	NONE
Abhd3	55.12725894	6.890945341	0.351696922	0.224313308	1.567882553	0.116908544	0.326765325	NONE
Abhd4	111.854361	117.488537	0.161331427	0.070523117	2.287638917	0.022158558	0.130581555	NONE
Abhd5	1.034157279	1.433957704	0.163804737	0.446343562	0.366992494	0.713624617	NA	NONE
Abhd6	35.81797329	33.20156357	0.172808634	0.101730048	1.698698049	0.089376091	0.281711126	NONE
Abhd8	58.84560819	35.02280544	-0.122060249	0.106240678	-1.148903147	0.25059592	0.493172312	NONE
Abi1	80.27165334	65.28839226	0.003253866	0.081695379	0.039829259	0.96822925	0.984097646	NONE
Abi2	52.25652887	46.39041715	-0.184370744	0.117131649	-1.574047196	0.115476539	0.324673897	NONE
Abi3	3.941617471	2.556008455	0.612325735	0.342450709	1.788069697	0.073764764	NA	NONE
Abl1	19.54396103	22.60350754	-0.248793927	0.148761296	-1.67243721	0.09443814	0.2895054	NONE
Abl2	3.212088748	3.740128958	-0.813007017	0.309210974	-2.629295478	0.008556198	NA	NONE
Ablim2	5.908068252	1.611115649	0.141364039	0.39079806	0.361731681	0.71755255	NA	NONE
Ablim3	6.203922328	5.581252436	-0.072624943	0.232509037	-0.312353205	0.75477211	NA	NONE
Abo	7.33787082	4.428355922	0.059369927	0.250297865	0.237197097	0.812503889	NA	NONE
Abr	105.7365993	97.45758504	-0.097400911	0.078875933	-1.234862241	0.216881778	0.460704061	NONE
Abracl	75.34209228	139.64834	0.14398606	0.076687007	1.877580915	0.060438519	0.224192825	NONE
Abraxas1	6.639024158	9.183076572	0.162672994	0.185879368	0.875153581	0.381490347	NA	NONE
Abraxas2	56.63753527	60.17519113	0.044967298	0.083317602	0.539709463	0.589397413	0.775003783	NONE
Abt1	45.62876631	54.41845684	-0.01756211	0.090241684	-0.194611946	0.84569675	0.925570254	NONE
Abtb1	18.92711056	16.75354012	-0.212771932	0.144218959	-1.475339533	0.140121283	0.358476949	NONE
Abtb2	3.400083245	2.716036886	-0.400436827	0.351436816	-1.139427654	0.254524827	NA	NONE
Ac1576	1.15121841	1.310692229	-0.236404444	0.495450284	-0.477150688	0.633254823	NA	NONE
Acaa1a	17.57924255	12.11386241	-0.296871299	0.166331393	-1.784818208	0.074290809	0.252339556	NONE
Acaa2	34.09701149	24.10512018	0.285953654	0.126206213	2.265765272	0.023465759	0.134474441	NONE
Acaca	8.682090155	10.34098926	-0.446722261	0.18440133	-2.422554437	0.015411816	NA	NONE
Acad10	4.989719378	6.009009277	0.362716573	0.234538836	1.546509649	0.121981532	NA	NONE
Acad11	4.450866561	2.504741635	-0.072978574	0.329686055	-0.221357784	0.824813861	NA	NONE
Acad9	38.48743757	39.20936101	0.088815367	0.090895515	0.977114957	0.328512244	0.571483657	NONE
Acadl	20.95032472	13.69258432	-0.032053903	0.148776082	-0.215450646	0.829415987	0.918043956	NONE
Acadm	49.47774927	33.383217	0.157474418	0.10416684	1.5117519	0.13059699	0.345489862	NONE
Acads	4.725851957	4.725756401	-0.163662836	0.262782038	-0.622808306	0.533410499	NA	NONE
Acadsb	9.336255824	8.006438596	-0.242288004	0.200004472	-1.21141293	0.225737186	NA	NONE
Acadvl	33.70416268	24.32577909	0.160980523	0.121431201	1.325693252	0.184941323	0.419534381	NONE
Acap2	11.09802188	9.62617253	-0.311167702	0.185236338	-1.67984158	0.092988143	NA	NONE
Acap3	24.04912161	26.09260841	-0.1455509	0.121816082	-1.194841415	0.232148996	0.475433474	NONE
Acat1	180.7724383	147.5352409	0.276121895	0.070635287	3.909121177	0.0000926	0.010275178	UP
Acat2	160.1485655	208.066503	0.040222503	0.076065237	0.52878956	0.596951441	0.780005257	NONE
Acbd3	48.32310109	53.73967638	-0.044320087	0.094985333	-0.466599271	0.640786609	0.810188521	NONE
Acbd4	11.86315718	4.561045501	0.193571723	0.250284528	0.77340667	0.439281744	NA	NONE
Acbd5	30.55030655	34.47971324	-0.340286	0.124053939	-2.74304872	0.006087165	0.068849044	NONE
Acbd6	30.32494289	26.29293554	-0.333076886	0.117869762	-2.825804352	0.004716206	0.060208674	NONE
Acbd7	1.86946178	0.647690211	0.088486154	0.635351075	0.139271274	0.889235788	NA	NONE
Accs	3.441300584	3.030379432	0.144811652	0.306165792	0.472984427	0.63622429	NA	NONE
Acd	39.61414228	51.23504585	0.111767065	0.086285854	1.295311566	0.195212771	0.433473521	NONE
Ace	2.920964935	0.774772036	0.008539273	0.567789166	0.015039514	0.988000656	NA	NONE
Ace2	1.648322687	0.320510041	-0.190847555	0.746143852	-0.255778499	0.798121877	NA	NONE
Acer2	74.02064163	78.54585153	0.125806916	0.083327975	1.509780064	0.131099554	0.345947175	NONE
Ache	9.781222673	1.944987205	-0.201385238	0.359605377	-0.560017315	0.575467627	NA	NONE
Acin1	206.6740575	322.4992669	-0.169129588	0.074298479	-2.276353308	0.022824872	0.13226757	NONE
Ackr3	6.310824536	7.443705105	-0.212485494	0.201671509	-1.053621777	0.292056115	NA	NONE
Acly	123.523314	133.9003374	-0.090474604	0.068161183	-1.327362581	0.184388771	0.418836028	NONE
Aco1	22.39409628	25.43526693	-0.224299607	0.114037369	-1.966895668	0.04919524	0.199511773	NONE
Aco2	403.3673717	325.2001774	0.114434201	0.052624244	2.174552883	0.029663638	0.152605292	NONE
Acot1	12.28266682	10.46581402	0.159996159	0.178415932	0.896759371	0.369847332	NA	NONE
Acot13	46.50549331	32.87398499	0.143350624	0.123864032	1.157322447	0.247140646	0.490552877	NONE
Acot2	17.17034489	13.3892671	0.174310526	0.156152389	1.116284725	0.264300278	0.506071842	NONE
Acot3	3.687405878	2.922417301	0.073814242	0.316427192	0.233274016	0.815548634	NA	NONE
Acot4	2.119507444	0.344609523	-0.368811981	0.733473772	-0.502829133	0.615084409	NA	NONE
Acot7	265.3916008	202.6216859	0.0414682	0.054649079	0.758808768	0.44796696	0.675345104	NONE
Acot8	23.2342136	15.46514513	0.060925017	0.146632896	0.41549351	0.677780665	0.832473223	NONE
Acot9	61.87121652	48.79910631	0.050132794	0.09200512	0.544891354	0.585828243	0.77251681	NONE
Acox1	2.953405645	2.602247266	0.070803917	0.328708407	0.215400384	0.829455171	NA	NONE
Acp1	342.2181001	347.3390119	0.165443008	0.065339535	2.532050604	0.011339762	0.094306406	NONE
Acp2	55.67086214	58.36528313	-0.018070713	0.08177415	-0.220983192	0.82510552	0.915940196	NONE
Acp5	1.701564736	0.86829569	0.072479212	0.586202377	0.123641961	0.901598767	NA	NONE
Acp6	7.740680348	6.354679518	0.001136255	0.222077316	0.005116483	0.995917655	NA	NONE
Acr	1.343275518	1.212328477	-0.09318761	0.513338391	-0.181532517	0.855949612	NA	NONE
Acsbg1	94.59660752	9.779437645	-0.09218468	0.186176902	-0.495145636	0.620497322	0.79624726	NONE
Acsf2	15.76108763	6.585985808	-0.108203448	0.203284645	-0.53227556	0.594535157	0.777793863	NONE
Acsl1	27.02927524	14.10837111	-0.085243072	0.146601185	-0.581462369	0.560928873	0.757949723	NONE
Acsl3	64.01455056	32.48596684	-0.159873042	0.118797539	-1.345760555	0.17837975	0.411264984	NONE
Acsl4	65.698956	45.7148772	-0.158290956	0.108551323	-1.458213048	0.144781828	0.363901929	NONE
Acsl5	12.56038029	9.93727685	0.065926193	0.17596798	0.374648803	0.707921672	NA	NONE
Acsl6	44.50177438	13.62766936	-0.220559393	0.159321253	-1.384368934	0.166245516	0.393749024	NONE
Acsm3	2.310330355	2.872371026	0.292031301	0.349953776	0.834485357	0.404007536	NA	NONE
Acss1	11.50850816	3.539371142	-0.058418308	0.281400709	-0.207598298	0.835542633	NA	NONE
Acss2	13.63349996	4.613437457	-0.121589261	0.256236635	-0.474519428	0.635129547	0.806833494	NONE
Acta1	74.82880899	64.59843136	0.147735885	0.081694819	1.808387449	0.07054622	0.246510287	NONE
Acta2	1.224328221	1.148809675	-0.586861948	0.515493387	-1.138447093	0.254933839	NA	NONE
Actb	677.7957672	836.4299304	-0.126583682	0.179704952	-0.704397298	0.481185388	0.702119236	NONE
Actg1	3433.718296	4436.708475	0.036634649	0.054270757	0.675034785	0.499653665	0.713143055	NONE
Actg2	4.525054052	5.761984399	0.15652221	0.39615193	0.39510652	0.692764277	NA	NONE
Actl6a	1.957455058	3.171511335	-0.417508101	0.325031146	-1.284517211	0.198961045	NA	NONE
Actl6b	25.89075558	31.02563044	-0.100014346	0.11430643	-0.874966926	0.381591902	0.620300972	NONE
Actn2	2.56180924	1.58200133	0.287821065	0.413423405	0.696189576	0.486310115	NA	NONE
Actn4	54.29820855	49.32665024	-0.17327992	0.115807397	-1.496276785	0.134581542	0.350564526	NONE
Actr10	92.51205903	96.68391615	-0.059487808	0.065315579	-0.910775183	0.362413841	0.605463082	NONE
Actr1a	297.0869181	339.5543091	0.15524254	0.050976702	3.045362563	0.002324	0.043825592	UP
Actr1b	68.723137	45.88463344	-0.023099272	0.088944688	-0.259703784	0.795092273	0.89960686	NONE
Actr2	291.2117781	312.3508334	0.101688117	0.06178675	1.645791652	0.099806662	0.297526194	NONE
Actr3	32.2942785	35.45645462	-0.100386434	0.103285263	-0.971933754	0.331083506	0.574561337	NONE
Actr5	5.907087137	7.245684311	-0.25122129	0.231539168	-1.085005584	0.277919182	NA	NONE
Actr6	73.27981085	71.69914293	0.120928867	0.073587276	1.643339353	0.10031274	0.298465256	NONE
Actr8	23.35875115	22.20812371	-0.105333561	0.128252333	-0.821299373	0.411475765	0.643935204	NONE
Acvr1b	1.808722516	2.054524865	-0.56833747	0.403797619	-1.407480982	0.159284813	NA	NONE
Acvr1c	1.55508818	0.151306405	-0.37208947	0.752435794	-0.494513251	0.620943751	NA	NONE
Acvr2a	11.615365	16.18193303	-0.335008879	0.154353539	-2.170399732	0.029976577	NA	NONE
Acvr2b	17.67560437	26.80499644	-0.100438857	0.16805558	-0.597652614	0.55007175	0.751815258	NONE
Acvrl1	2.161749217	1.900413957	0.334104016	0.38658927	0.8642351	0.387458754	NA	NONE
Acy1	47.2181132	22.00921578	0.196971531	0.130858689	1.505223175	0.132266709	0.347126382	NONE
Acy3	11.39079116	6.490333114	0.312350543	0.212512596	1.469797785	0.141616529	NA	NONE
Acyp1	56.96835187	70.03876773	0.116509963	0.09634128	1.209346223	0.22652986	0.470501935	NONE
Acyp2	49.6151017	9.565083514	0.002498273	0.175148724	0.014263722	0.988619582	0.993674256	NONE
Ada	5.104741456	2.626941529	0.105947091	0.327558812	0.323444485	0.746358644	NA	NONE
Adal	2.31208774	3.629302943	-0.05863934	0.316521542	-0.185261767	0.853023724	NA	NONE
Adam10	19.28661797	22.82469447	-0.403344034	0.149371708	-2.700270611	0.00692831	0.073586182	NONE
Adam15	4.030094201	1.790255003	0.201512319	0.390082403	0.516589106	0.605443022	NA	NONE
Adam17	12.77938573	13.52271238	-0.092408754	0.151228419	-0.611054154	0.54116373	NA	NONE
Adam19	12.27758577	18.45826584	-0.166551336	0.155148976	-1.073492975	0.283049989	NA	NONE
Adam1a	3.437339941	3.924886334	-0.71410085	0.287876584	-2.480579842	0.013116888	NA	NONE
Adam23	5.510625339	4.769834499	-0.316893872	0.267801459	-1.183316452	0.236683755	NA	NONE
Adam30	4.580847198	5.197520317	0.13748444	0.257221573	0.53449809	0.59299697	NA	NONE
Adam4	2.443829653	1.961054223	-0.729515902	0.391538561	-1.863203204	0.062433682	NA	NONE
Adam9	1.876328664	1.723590906	-0.002140799	0.439060177	-0.004875868	0.996109636	NA	NONE
Adamts10	3.852077553	4.521215219	-0.372380255	0.272386758	-1.367101169	0.171593597	NA	NONE
Adamts12	5.898595562	7.700300911	-0.535360887	0.239644446	-2.233979944	0.025484393	NA	NONE
Adamts15	3.685631969	2.148883391	-0.066743431	0.376575684	-0.17723776	0.859321637	NA	NONE
Adamts2	1.118754107	0.516403733	-1.142778133	0.665609858	-1.716888835	0.085999485	NA	NONE
Adamts4	4.780369216	1.551474054	0.036100694	0.423433321	0.085257093	0.932057002	NA	NONE
Adamts7	6.532418481	13.67886764	0.169299819	0.156926518	1.078847739	0.280655609	NA	NONE
Adamts9	2.015338036	2.069734977	0.056731575	0.378317235	0.149957681	0.880798003	NA	NONE
Adamtsl3	1.473996574	0.385782637	-0.527951189	0.724548851	-0.728661965	0.466208465	NA	NONE
Adamtsl4	1.506541109	0.640097937	-0.686665088	0.675468403	-1.016576179	0.309355091	NA	NONE
Adap1	15.77599918	7.562048186	-0.31446328	0.207480372	-1.515629053	0.129613176	0.344243612	NONE
Adap2	15.27611704	14.02358244	0.238529805	0.153328862	1.555674521	0.119785508	0.330291949	NONE
Adar	8.016560771	6.021726338	-0.127866388	0.230503571	-0.554726276	0.579081901	NA	NONE
Adarb1	75.48788424	18.58357333	0.116152615	0.193029144	0.601736154	0.54734978	0.750002982	NONE
Adarb2	6.85284684	9.373912652	-0.190478381	0.219512138	-0.867735074	0.38553938	NA	NONE
Adat2	25.11859442	25.19409715	0.265331108	0.116320384	2.281037064	0.022546254	0.131564049	NONE
Adat3	1.570586775	2.06998248	-0.32790213	0.390690013	-0.839289768	0.401306724	NA	NONE
Adck1	5.529157668	6.326362452	0.164741804	0.22635686	0.727796823	0.46673797	NA	NONE
Adck2	6.730596287	6.12872795	0.162239869	0.226900897	0.715025241	0.474593447	NA	NONE
Adck5	17.33750976	17.38453789	0.142454174	0.146892033	0.96978829	0.332152031	0.575486198	NONE
Adcy2	24.06640419	6.750279105	-0.265354575	0.202465365	-1.31061713	0.189987149	0.425589698	NONE
Adcy3	7.901403348	2.889316176	-0.604789748	0.310169618	-1.94986779	0.051191879	NA	NONE
Adcy4	1.300706061	1.629781423	-0.120572623	0.444535356	-0.27123292	0.786211895	NA	NONE
Adcy5	13.86194276	7.056797067	-0.421128161	0.220865701	-1.906715976	0.056557377	0.215478969	NONE
Adcy6	8.776604715	7.668005607	-0.392471259	0.217027687	-1.808392583	0.070545421	NA	NONE
Adcy8	7.75312785	2.669856641	0.010601848	0.329832999	0.032143078	0.97435795	NA	NONE
Adcyap1	16.0436396	13.97216673	0.148330124	0.166727709	0.889654906	0.373651214	0.614336258	NONE
Adcyap1r1	66.78108417	24.74927963	0.029246137	0.125475541	0.233082375	0.815697441	0.911694305	NONE
Add1	143.8282368	133.9180304	-0.066694585	0.056320983	-1.184187156	0.236338985	0.479898405	NONE
Add2	68.81733671	104.1220567	-0.409374771	0.087363002	-4.685905471	0.00000279	0.001996599	DOWN
Add3	73.90541409	18.20539388	-0.423694419	0.142907062	-2.964824921	0.003028552	0.046935281	DOWN
Adgrb2	9.989421909	6.698527064	-0.232821632	0.209028336	-1.113828088	0.265352945	NA	NONE
Adgrb3	46.25861289	44.82261014	-0.024605809	0.089710543	-0.274280013	0.783869443	0.893810807	NONE
Adgre1	3.168745941	1.67276688	-0.178549693	0.417101803	-0.428072215	0.668598545	NA	NONE
Adgre5	7.028388413	5.221143395	-0.305983918	0.248406371	-1.231787722	0.218028391	NA	NONE
Adgrf5	6.753519668	5.032847926	-0.355421097	0.268994074	-1.321297127	0.186402312	NA	NONE
Adgrg1	126.5864185	123.7190505	0.025209801	0.062140324	0.405691493	0.684969294	0.836363075	NONE
Adgrg2	2.209470968	0.494286113	1.244371557	0.673428227	1.847816154	0.064628943	NA	NONE
Adgrl1	60.42917099	42.73660864	-0.143179376	0.144097288	-0.993629912	0.320403076	0.566083484	NONE
Adgrl2	36.06801414	41.63039836	-0.178168743	0.114236766	-1.559644498	0.118843915	0.329387113	NONE
Adgrl3	33.66150157	39.17961725	0.02575108	0.127802326	0.201491484	0.840314288	0.924173697	NONE
Adgrl4	6.444728662	6.366098979	0.027423517	0.219835972	0.124745359	0.900725147	NA	NONE
Adh1	6.457105764	3.032607256	-0.114110164	0.334562233	-0.341073059	0.733048583	NA	NONE
Adh5	104.8769578	132.5597778	-0.001189864	0.072801851	-0.016343872	0.986960057	0.992811904	NONE
Adh6	8.856181826	11.67333312	-0.052478179	0.17999412	-0.291554962	0.770626915	NA	NONE
Adhfe1	20.60577899	0.699543308	0.856620159	0.630916706	1.357738906	0.174546547	0.405806559	NONE
Adi1	19.64792755	14.5018701	-0.083315786	0.139793569	-0.59599155	0.551180872	0.751896547	NONE
Adipor1	36.22373139	31.53915642	-0.183203144	0.113634478	-1.612214419	0.106915289	0.310499933	NONE
Adipor2	5.843263101	4.928708084	-0.377903897	0.247501018	-1.526878154	0.126791313	NA	NONE
Adk	59.57827747	32.79302708	0.229257866	0.100586438	2.27921249	0.022654437	0.131816927	NONE
Adm	2.742261271	1.361045324	0.571556198	0.45091983	1.26753396	0.204964429	NA	NONE
Adnp	147.4093434	189.7915633	0.080355579	0.074524114	1.078249381	0.28092248	0.526639812	NONE
Adnp2	5.061803312	6.219250591	-0.091714766	0.222872797	-0.411511709	0.680697358	NA	NONE
Adora2a	1.635147253	1.656306903	-0.086924542	0.445355375	-0.195180179	0.845251896	NA	NONE
Adora2b	3.618427115	1.328989418	0.405984665	0.444105109	0.914163465	0.360630958	NA	NONE
Adpgk	19.1911001	10.01812652	-0.139112517	0.193057087	-0.720577108	0.471169743	0.695068751	NONE
Adprh	67.37585261	67.9288847	-0.00179213	0.077355328	-0.023167505	0.981516659	0.991047439	NONE
Adprhl2	35.61318986	38.00701764	-0.173754067	0.099105936	-1.753215538	0.079565017	0.262096351	NONE
Adprm	23.4704894	21.12187916	0.039629063	0.124868366	0.317366715	0.75096536	0.87660215	NONE
Adra1b	3.841758904	1.000103524	-0.657040412	0.525835454	-1.249517138	0.211475989	NA	NONE
Adra2a	7.370490429	4.532220838	-0.273199136	0.255274765	-1.070215994	0.284522097	NA	NONE
Adra2b	2.086379765	1.830943031	0.305049202	0.4066721	0.750110968	0.453187874	NA	NONE
Adrb2	1.795227742	0.540436347	0.339373924	0.656852833	0.516666606	0.605388911	NA	NONE
Adrm1	10.24988657	10.65969927	-0.037138104	0.16905555	-0.219679887	0.82612047	NA	NONE
Adsl	84.64828272	90.78452727	0.178481542	0.07241251	2.464788777	0.013709404	0.103334608	NONE
Adss	31.39097576	22.11341565	-0.128742017	0.120182896	-1.071217461	0.284071662	0.529615386	NONE
Adtrp	1.723552153	1.006926611	-0.306175989	0.517706688	-0.591408218	0.554246936	NA	NONE
Aebp1	32.2493383	6.358116315	-0.273517521	0.261178683	-1.0472429	0.294987564	0.541973447	NONE
Aebp2	1.343873824	1.131450754	-1.236249216	0.535642056	-2.307976385	0.02100045	NA	NONE
Aen	8.781804197	8.21575422	0.160958195	0.191472622	0.840632949	0.400553594	NA	NONE
Aes	100.8479703	63.08597033	-0.129630764	0.088548113	-1.463958522	0.143205282	0.362729673	NONE
Afap1	89.66422345	148.1454788	-0.119726513	0.088088238	-1.359165709	0.174094085	0.405046757	NONE
Afap1l1	2.243257496	2.076757321	-0.180607985	0.369866499	-0.488305876	0.6253332	NA	NONE
Afap1l2	3.556324668	2.291216489	-0.895735926	0.364946185	-2.454432911	0.014110699	NA	NONE
Afdn	68.07710598	94.0851004	-0.132018795	0.071401605	-1.848961171	0.06446342	0.233480712	NONE
Aff1	4.544931342	3.239597064	0.006542347	0.294371235	0.022224816	0.982268622	NA	NONE
Aff3	8.185494125	9.876670509	-0.559909073	0.20748219	-2.698588601	0.00696342	NA	NONE
Aff4	133.0211368	130.3965322	-0.214188486	0.093333485	-2.294872902	0.021740409	0.129299279	NONE
Afg1l	14.37564238	12.12382638	-0.064366971	0.160010366	-0.402267505	0.687487166	0.838326038	NONE
Afg3l1	73.20311942	93.63019688	-0.045050376	0.141102911	-0.319273186	0.749519364	0.875676699	NONE
Afg3l2	43.09791503	29.72371614	-0.056458634	0.131209991	-0.430292191	0.666983107	0.827726677	NONE
Afmid	198.7269059	231.4955347	0.128718848	0.069327527	1.856677329	0.063357075	0.230900544	NONE
Aftph	18.59866359	17.0119272	-0.358087375	0.160048424	-2.237368953	0.025262236	0.140456087	NONE
Aga	61.50947085	53.06531571	0.124632938	0.096220096	1.2952901	0.195220173	0.433473521	NONE
Agap1	303.5554845	320.2700813	-0.283185404	0.207593392	-1.364134962	0.172525093	0.403288351	NONE
Agap2	33.15917585	26.16950401	-0.195304502	0.15160399	-1.288254367	0.197657432	0.43610454	NONE
Agap3	41.00387269	34.69491487	-0.044019608	0.121572247	-0.362085998	0.717287767	0.855886402	NONE
Agbl4	5.758848877	2.106163637	-0.319346912	0.360828195	-0.885038687	0.376135766	NA	NONE
Agbl5	1.714155544	2.180552481	0.031567193	0.387900007	0.081379718	0.935139978	NA	NONE
Ager	1.415293677	1.314217626	0.082688151	0.457294153	0.180820487	0.856508482	NA	NONE
Agfg1	21.06394921	19.11403273	-0.147459253	0.146403056	-1.007214308	0.313831799	0.561471415	NONE
Agfg2	8.020259046	3.612821871	-0.423582414	0.282854142	-1.497529476	0.134255542	NA	NONE
Agk	25.64319074	21.78864561	0.14967845	0.128360109	1.166082293	0.243581175	0.486784822	NONE
Agl	143.2162978	158.9479405	0.058141361	0.066681548	0.871925792	0.383248862	0.62067763	NONE
Agmo	1.966536166	0.309651182	-0.002635448	0.731154841	-0.0036045	0.997124031	NA	NONE
Ago1	42.25289701	54.28449981	-0.114321464	0.116686369	-0.979732809	0.327218026	0.570975639	NONE
Ago2	4.752823394	4.833415167	-0.331163793	0.278842094	-1.187639171	0.234975598	NA	NONE
Ago3	4.697467732	3.764424504	-0.282437822	0.272408448	-1.036817415	0.299820958	NA	NONE
Ago4	4.34897296	7.888010064	-0.227422925	0.229414122	-0.991320512	0.3215291	NA	NONE
Agpat1	79.37587853	56.4452992	-0.081933172	0.109271086	-0.749815661	0.453365735	0.680612837	NONE
Agpat3	62.014845	36.59837016	-0.012386995	0.117000409	-0.105871384	0.915684399	0.960659318	NONE
Agpat4	91.56085534	71.11524242	-0.029129204	0.078085847	-0.373040757	0.70911811	0.850809999	NONE
Agpat5	30.76682958	21.87036974	-0.178987028	0.124624473	-1.436210911	0.150942335	0.373088174	NONE
Agps	3.12229191	3.57636848	-0.247220498	0.290437748	-0.851199611	0.394658479	NA	NONE
Agr2	0.656112727	0.506735978	0.29421973	0.792994407	0.371023714	0.710619869	NA	NONE
Agrn	63.41817918	81.56202083	-0.081735661	0.10281136	-0.795006127	0.426609938	0.655939487	NONE
Agrp	6.433354185	0.93478184	0.433803439	0.540957845	0.801917272	0.422600815	NA	NONE
Agt	411.8847961	7.823719969	0.08403487	0.293761114	0.28606533	0.774828085	0.890801521	NONE
Agtpbp1	84.91118318	74.89959732	0.161710376	0.096707707	1.672156024	0.09449356	0.2895054	NONE
Agtr1a	2.054021566	1.803685225	-0.967505938	0.430471595	-2.247548849	0.024604972	NA	NONE
Agtrap	25.24745598	16.45706695	-0.138637263	0.134534402	-1.030496745	0.302776879	0.550946244	NONE
Ahctf1	17.25321676	18.36196896	-0.238628312	0.146324578	-1.630814966	0.102929369	0.303284113	NONE
Ahcy	42.75674771	37.00493258	-0.026603124	0.100271804	-0.26531012	0.790770569	0.897004366	NONE
Ahcyl1	114.0760994	54.99829779	-0.167982486	0.098070064	-1.712882404	0.086734176	0.276135918	NONE
Ahcyl2	22.82667043	8.609857249	-0.152966636	0.195112926	-0.783990273	0.433045818	0.661525499	NONE
Ahdc1	15.85805578	16.21832692	-0.082978809	0.157226207	-0.527767036	0.597661039	0.780141875	NONE
Ahi1	939.4847416	661.9986558	-0.028247775	0.070124029	-0.402825896	0.687076309	0.838142094	NONE
Ahnak	54.63813185	42.24804888	-0.326020132	0.186471759	-1.748361967	0.080401369	0.26349435	NONE
Ahr	3.782929856	3.315624736	0.007313877	0.301137295	0.024287517	0.980623271	NA	NONE
Ahsa1	184.3096226	175.5217923	0.144451386	0.065628282	2.201053897	0.027732208	0.148004593	NONE
Ahsa2	71.09451178	97.7037734	0.120939366	0.079559876	1.520105015	0.128484584	0.342997978	NONE
Ahsp	86.404938	225.7587107	0.089511582	0.211535652	0.42315128	0.67218489	0.830430666	NONE
Aida	29.10519387	23.39461566	-0.114659105	0.132055264	-0.868266066	0.385248695	0.621730142	NONE
Aif1	69.32741293	40.54914715	0.092066659	0.127516123	0.722000142	0.470294391	0.69481164	NONE
Aif1l	44.4585465	57.7058792	0.097937988	0.082470097	1.187557568	0.235007764	0.478249701	NONE
Aifm1	45.35505669	60.07598595	0.050280805	0.081995604	0.613213428	0.539735227	0.74559096	NONE
Aifm2	14.388486	10.98420713	-0.023891276	0.161160034	-0.148245662	0.882148897	0.94662055	NONE
Aifm3	12.28242079	2.087145906	-0.177180934	0.379744127	-0.466579788	0.640800551	NA	NONE
Aig1	68.20659047	41.86194493	0.117900715	0.089586209	1.316058758	0.188154322	0.423031637	NONE
Aimp1	234.5616118	274.5403151	0.103566952	0.058393747	1.773596611	0.076129899	0.255473146	NONE
Aimp2	116.5037549	127.1985065	0.228633436	0.073538513	3.109029906	0.001877027	0.040608034	UP
Aip	106.0784511	104.4611774	0.185919759	0.07701611	2.414037259	0.015776849	0.109486916	NONE
Ajap1	14.0131645	8.470202864	0.114771326	0.186435165	0.61560986	0.538152042	0.744193033	NONE
Ajuba	4.02269576	5.272301004	-0.213191502	0.245530325	-0.868289905	0.385235647	NA	NONE
Ak1	93.94109939	68.13013885	0.156928925	0.148463658	1.057019123	0.29050286	0.537149357	NONE
Ak2	35.0220608	39.55929617	0.129918378	0.095393498	1.361920691	0.173222915	0.403922547	NONE
Ak3	26.24418914	22.53675221	-0.045711788	0.139318016	-0.328111101	0.742827661	0.872464368	NONE
Ak4	0.731868851	0.082928874	0.168921115	0.771438454	0.21896901	0.826674188	NA	NONE
Ak6	44.62502702	47.68042193	0.156770027	0.086889411	1.804247791	0.07119247	0.247427416	NONE
Ak7	4.019140582	0.447850491	-0.154265525	0.710447605	-0.217138497	0.828100413	NA	NONE
Ak8	1.96699303	0.687457471	0.343125974	0.631627377	0.543241137	0.586963786	NA	NONE
Akap1	0.9282372	1.089938201	-0.473723893	0.515351659	-0.919224543	0.357978136	NA	NONE
Akap10	3.741319677	3.160942118	-0.356169976	0.299295921	-1.190026164	0.234036109	NA	NONE
Akap11	132.2417231	111.9411407	-0.181122626	0.07362854	-2.459951328	0.013895586	0.103334608	NONE
Akap12	181.892662	151.6529048	-0.151567927	0.087364932	-1.734882904	0.082761548	0.268257265	NONE
Akap13	27.4039721	28.134617	-0.226888318	0.117061356	-1.938199991	0.052598828	0.206017402	NONE
Akap14	4.760807476	1.179949871	-0.916443332	0.494516495	-1.853210848	0.063852143	NA	NONE
Akap17a	14.40237241	13.62229597	-0.308379662	0.158857609	-1.941233186	0.05223	0.20536297	NONE
Akap2	61.84184533	25.90245422	-0.040585243	0.138894871	-0.292201163	0.770132823	0.888042623	NONE
Akap5	9.958751905	6.184465717	-0.277981743	0.220895532	-1.258430809	0.208235996	NA	NONE
Akap6	70.85337757	75.86617799	-0.490849958	0.103210472	-4.755815443	0.00000198	0.001996599	DOWN
Akap7	6.391020075	5.732591268	-0.148623746	0.239999931	-0.619265786	0.53574128	NA	NONE
Akap8	64.8696977	88.41882609	-0.135688107	0.086097663	-1.575978967	0.115030651	0.324487212	NONE
Akap8l	28.70419778	23.96415941	-0.162507202	0.124593202	-1.304302317	0.192130526	0.429346793	NONE
Akap9	413.376367	593.3522134	-0.079399848	0.061990808	-1.280832618	0.200252464	0.440023053	NONE
Akip1	25.3688337	20.79804594	0.117816619	0.124406492	0.947029505	0.343623744	0.587623947	NONE
Akirin1	24.2369134	21.04177292	-0.119216498	0.12854169	-0.927453948	0.353690892	0.598489548	NONE
Akirin2	21.83362513	25.58877305	-0.278153798	0.119018476	-2.337064012	0.019435856	0.122567216	NONE
Akna	4.816437299	5.578387042	0.220041185	0.236740353	0.929462098	0.352649659	NA	NONE
Akr1a1	717.5500841	608.5959741	0.124983221	0.052316222	2.388995566	0.016894506	0.113457169	NONE
Akr1b1	238.8395877	254.9558672	0.168407128	0.068610225	2.454548546	0.014106162	0.103667263	NONE
Akr1b10	3.979899065	3.157142669	-0.407307447	0.310327396	-1.312508827	0.18934851	NA	NONE
Akr1c14	4.571061074	2.965930222	0.120218303	0.304833715	0.394373382	0.693305393	NA	NONE
Akr1c19	2.022943459	0.821640804	-0.385937303	0.580419794	-0.66492788	0.506096623	NA	NONE
Akr1cl	6.343587097	0.04707724	-0.011417735	0.734861882	-0.015537253	0.987603565	NA	NONE
Akr1e2	24.43169711	24.05174107	0.248354493	0.128197025	1.937287482	0.052710212	0.206203115	NONE
Akr7a2	20.81863909	16.4303617	0.059518711	0.136073496	0.437401201	0.661820414	0.824812721	NONE
Akr7a3	8.526101029	4.857453645	0.143969178	0.244866962	0.587948563	0.556566819	NA	NONE
Akt1s1	18.85366468	17.67450409	-0.218102561	0.131660483	-1.65655295	0.097609891	0.294454445	NONE
Akt3	12.77741087	17.68068444	-0.392278117	0.153675189	-2.552644446	0.010690857	NA	NONE
Aktip	47.95639907	40.49954599	0.012422034	0.093242861	0.13322236	0.894017528	0.951147401	NONE
Alad	80.09885234	84.90430103	0.082538218	0.06905937	1.195177671	0.232017621	0.475315411	NONE
Alas1	47.96153598	44.27743292	0.064799011	0.100502331	0.644751327	0.519088349	0.728781051	NONE
Alas2	62.3474152	118.4216616	-0.172955176	0.173425535	-0.997287836	0.318624816	0.564933403	NONE
Alb	1.43827379	0.058248251	0.709927858	0.868682519	0.817246626	0.413787502	NA	NONE
Alcam	43.6351711	21.89547779	-0.223817146	0.143562924	-1.559017744	0.11899218	0.329387113	NONE
Aldh16a1	6.757032107	5.14413503	0.155361813	0.24244938	0.640801034	0.521651961	NA	NONE
Aldh18a1	35.20717601	44.43851596	-0.240741861	0.116887097	-2.05961024	0.039435817	0.175663417	NONE
Aldh1a1	19.06088589	2.60310577	-0.178352499	0.394733956	-0.451829633	0.65139172	0.81750139	NONE
Aldh1a2	8.990112703	5.99691944	0.049562768	0.305308976	0.162336427	0.87104093	NA	NONE
Aldh1b1	18.98119255	18.60378854	0.338129169	0.130380698	2.593398968	0.009503246	0.086292147	NONE
Aldh1l1	32.76757245	22.9664117	0.191947169	0.121873357	1.57497237	0.115262822	0.324487212	NONE
Aldh1l2	7.006189427	12.88983806	-0.02475818	0.171432158	-0.144419695	0.885169065	NA	NONE
Aldh2	42.46160886	22.12964508	-0.108031692	0.1284908	-0.840773757	0.400474691	0.635986611	NONE
Aldh3a2	49.49802356	37.9715716	0.075423739	0.094297577	0.799848114	0.423798803	0.653643751	NONE
Aldh3b1	15.96473452	1.762920945	-0.290454189	0.40735681	-0.713021562	0.475832415	0.698165792	NONE
Aldh4a1	17.5967845	9.230997694	-0.365420274	0.175690574	-2.079908252	0.037533949	0.171960356	NONE
Aldh5a1	25.22124403	8.587623192	0.009990793	0.188310917	0.053054773	0.957688266	0.979257138	NONE
Aldh6a1	21.74720481	8.919323844	-0.297150976	0.179382373	-1.656522717	0.097616008	0.294454445	NONE
Aldh7a1	62.14915205	49.40377311	-0.079696718	0.081951886	-0.972481811	0.330810909	0.574242846	NONE
Aldh9a1	53.19270918	40.33674609	0.225815484	0.091926472	2.456479376	0.014030586	0.103334608	NONE
Aldoa	1773.385944	824.1336308	0.201402694	0.075934055	2.652336864	0.007993675	0.079337025	NONE
Aldoc	726.4845136	113.0831123	0.046584387	0.100677928	0.462707049	0.643574365	0.813047703	NONE
Alg10	1.082701188	1.236893871	-0.278319942	0.511934262	-0.54366344	0.586673095	NA	NONE
Alg11	48.65194078	38.77261858	0.30553798	0.104301654	2.929368501	0.003396515	0.049766663	UP
Alg12	15.30964953	12.49150421	0.030405298	0.171601543	0.177185461	0.859362716	0.933354788	NONE
Alg13	19.25399722	19.29518532	0.034095819	0.128559416	0.265214481	0.79084424	0.897004366	NONE
Alg14	28.96592476	36.07383224	0.13147349	0.097387583	1.350002592	0.177015151	0.409184898	NONE
Alg2	140.2453812	110.1440694	-0.046294558	0.067071458	-0.690227394	0.490051199	0.706160053	NONE
Alg3	22.48459322	18.88570469	0.050239698	0.131313302	0.382594127	0.702020725	0.848801391	NONE
Alg5	48.65654267	45.24334387	0.185050105	0.088675539	2.086822433	0.036904189	0.169910808	NONE
Alg6	6.513910242	6.333302932	-0.04409577	0.231121874	-0.190790122	0.848690028	NA	NONE
Alg8	8.822592555	11.3338545	0.221950885	0.175891808	1.261860278	0.206999067	NA	NONE
Alg9	10.85031127	8.621378714	-0.30929638	0.201437788	-1.535443683	0.12467488	NA	NONE
Alk	4.412948396	2.205838108	-0.723119277	0.369232082	-1.958441077	0.050178279	NA	NONE
Alkal2	1.050122386	0.129845389	0.529594022	0.792221401	0.668492446	0.503819302	NA	NONE
Alkbh1	443.5572872	499.7960096	0.113330625	0.071155842	1.59271006	0.11122525	0.318131848	NONE
Alkbh2	4.610272775	3.102242667	-0.345952387	0.299704661	-1.154311001	0.248372688	NA	NONE
Alkbh3	61.93288157	76.87949687	0.155317945	0.085597701	1.814510709	0.069599135	0.245060419	NONE
Alkbh4	10.0841121	12.97472449	0.173596211	0.160805347	1.07954253	0.280345945	NA	NONE
Alkbh5	1.243361183	0.978193049	-1.182731552	0.577224044	-2.048999108	0.040462202	NA	NONE
Alkbh6	107.1931672	109.0394794	0.272829155	0.081127819	3.362954403	0.000771131	0.028087466	UP
Alkbh7	88.11813407	64.42176282	0.126114858	0.072001272	1.751564316	0.079848753	0.26263387	NONE
Alkbh8	10.80477102	14.41476765	-0.501391758	0.164408506	-3.04967043	0.002290926	NA	NONE
Alms1	12.3250706	17.28450325	-0.260974475	0.150178824	-1.737758143	0.082253439	NA	NONE
Alox5ap	7.194326014	2.800821051	-0.21703468	0.318938714	-0.680490232	0.496194105	NA	NONE
Aloxe3	6.453224693	2.830067478	0.044089114	0.305510395	0.144312975	0.885253333	NA	NONE
Alpl	11.29688277	6.562959722	-0.067385443	0.209310155	-0.32194063	0.747497672	NA	NONE
Als2	4.922717319	6.283418945	-0.181463073	0.226357708	-0.801665094	0.422746713	NA	NONE
Als2cr12	2.436337024	1.144301961	0.042321544	0.47906034	0.088342825	0.929604202	NA	NONE
Alyref	22.15744784	31.62239464	-0.275182749	0.117883921	-2.33435354	0.019577217	0.122567216	NONE
Amacr	6.127608442	4.650177595	-0.195073221	0.255528599	-0.76341052	0.445218608	NA	NONE
Ambra1	13.19246978	12.07102329	0.059676298	0.169742103	0.351570394	0.725160472	NA	NONE
Amd1	145.363274	122.3062284	-0.186813611	0.071715564	-2.604924247	0.009189457	0.085160954	NONE
Amdhd2	9.396293173	8.073531816	-0.003933735	0.203978073	-0.019285088	0.98461368	NA	NONE
Amer1	10.8277165	17.07274146	-0.506736485	0.16768442	-3.021965223	0.002511394	NA	NONE
Amhr2	2.112286007	0.176439116	-0.191703017	0.737984448	-0.25976566	0.795044541	NA	NONE
Amigo2	11.56035324	6.927495417	-0.093453199	0.200558352	-0.465965133	0.641240458	NA	NONE
Amigo3	2.958814154	2.807623588	0.229893388	0.322541709	0.712755533	0.475997046	NA	NONE
Ammecr1l	23.00696076	30.67055726	-0.018526061	0.127892526	-0.144856482	0.884824186	0.947453221	NONE
Amn	1.161741083	0.156026425	0.349257165	0.760333656	0.459347238	0.645984831	NA	NONE
Amn1	74.99846507	99.5743398	0.238836234	0.091263001	2.617010523	0.008870361	0.084222703	NONE
Amotl2	20.03929186	24.43134354	-0.094661841	0.134442206	-0.704108064	0.481365479	0.702119236	NONE
Ampd2	72.52027507	71.82182816	0.155998445	0.079150584	1.970907051	0.048734508	0.198746729	NONE
Ampd3	26.51432003	6.570166025	-0.313911776	0.210488406	-1.491349484	0.135869764	0.352637828	NONE
Amph	4.997845657	3.125362861	-0.594984973	0.303802198	-1.958461716	0.050175859	NA	NONE
Amt	47.19123203	62.6518475	0.221332171	0.08636049	2.562886915	0.010380585	0.090543546	NONE
Amz2	127.5996629	143.6196356	-0.060495153	0.067648021	-0.894263454	0.371180948	0.61308439	NONE
Anapc1	29.28371574	39.42242539	-0.235519533	0.10090636	-2.334040521	0.0195936	0.122567216	NONE
Anapc10	6.611111585	9.654174219	0.143749077	0.182490118	0.787708826	0.430867042	NA	NONE
Anapc11	406.1472993	420.0431988	0.121593231	0.052042468	2.336423221	0.019469195	0.122567216	NONE
Anapc13	304.5077843	350.2671385	0.192799996	0.059151477	3.259428296	0.00111637	0.0320745	UP
Anapc15	74.71523929	101.5315417	0.161864762	0.08030292	2.015677154	0.043833746	0.186722371	NONE
Anapc2	149.7150541	149.1405221	0.102203721	0.068737538	1.486869088	0.13704939	0.354699887	NONE
Anapc4	106.8701385	135.1950298	-0.04638424	0.066162192	-0.70106867	0.483260162	0.702119236	NONE
Anapc5	207.8501742	238.1922509	0.133264569	0.067991881	1.960007084	0.049994962	0.200874925	NONE
Anapc7	17.46639671	18.72686717	0.0722257	0.130394225	0.553902596	0.579645508	0.768891622	NONE
Angel1	3.044720578	2.914161414	0.139332279	0.320254988	0.435066694	0.663514018	NA	NONE
Angel2	58.81461753	68.35312844	-0.021458408	0.077652226	-0.276339898	0.782287014	0.8934261	NONE
Angpt1	7.489282053	5.817593625	-0.152850427	0.230053661	-0.664412062	0.506426615	NA	NONE
Angpt2	10.49019149	16.99585857	0.058087935	0.144785814	0.401199075	0.688273562	NA	NONE
Angpt4	2.006361893	0.902145427	-0.139089643	0.551745666	-0.252090141	0.80097139	NA	NONE
Angptl1	1.047106089	0.776704018	0.119276069	0.602137774	0.19808767	0.842976472	NA	NONE
Angptl4	9.509568413	5.121678082	0.30556201	0.249631998	1.224049852	0.220933422	NA	NONE
Angptl6	1.459273788	0.510440969	1.704672643	0.681237284	2.502318476	0.012338288	NA	NONE
Ank3	222.6706174	265.1491342	-0.004163192	0.080425552	-0.051764545	0.958716306	0.979635286	NONE
Ankfy1	34.39906697	40.22043338	-0.256282422	0.109708156	-2.336037998	0.019489261	0.122567216	NONE
Ankh	1.835339156	0.8552354	-0.937391814	0.580627782	-1.614445335	0.106430865	NA	NONE
Ankhd1	34.63008515	36.61953364	-0.085094446	0.131743308	-0.645910953	0.518337026	0.727884732	NONE
Ankib1	28.18993797	27.38818358	-0.051416902	0.119885243	-0.428884327	0.668007407	0.827947864	NONE
Ankle2	3.412669783	3.808728874	-0.300977789	0.293588393	-1.025169236	0.305283341	NA	NONE
Ankmy2	82.06653782	82.19905181	-0.022046996	0.069319076	-0.31805092	0.750446312	0.876241182	NONE
Ankra2	27.74977504	24.59966186	-0.119016584	0.119769288	-0.993715386	0.32036145	0.566083484	NONE
Ankrd10	20.63126315	26.8870094	-0.071784454	0.120064155	-0.597884145	0.54991724	0.751763453	NONE
Ankrd12	215.5018194	229.3571359	-0.103805316	0.086811906	-1.195749765	0.231794225	0.475159735	NONE
Ankrd13a	15.21409038	16.17998682	-0.322619863	0.159062491	-2.028258593	0.042533863	0.183421948	NONE
Ankrd13c	28.30285937	16.78690152	-0.213038053	0.143978643	-1.479650371	0.138966576	0.357311903	NONE
Ankrd13d	16.34379247	9.030489604	0.222132097	0.175020411	1.269178238	0.204377501	0.445594098	NONE
Ankrd16	2.619007222	2.0927643	-0.258396353	0.367467341	-0.703181817	0.48194245	NA	NONE
Ankrd17	91.39158061	86.58963485	-0.141731722	0.08791226	-1.612195178	0.106919474	0.310499933	NONE
Ankrd24	21.22610734	18.15327097	0.181278615	0.14597425	1.241853378	0.214290664	0.457783788	NONE
Ankrd27	9.228584651	10.06770325	-0.068195452	0.174336791	-0.391170745	0.695671031	NA	NONE
Ankrd29	7.425341916	3.621448645	-0.30054445	0.276983694	-1.085061888	0.277894246	NA	NONE
Ankrd34a	9.797815612	5.503020114	0.307371159	0.233532744	1.316180141	0.188113587	NA	NONE
Ankrd34b	9.484470522	2.53470182	0.158915797	0.323988314	0.490498548	0.623781157	NA	NONE
Ankrd34c	1.737790839	0	0.349256461	0.759261223	0.459995125	0.64551972	NA	NONE
Ankrd37	8.096945825	7.885775633	0.057151106	0.226786143	0.2520044	0.801037663	NA	NONE
Ankrd39	46.4764077	53.14661713	0.071642805	0.080158039	0.893769435	0.371445266	0.61308439	NONE
Ankrd40	21.82310385	9.800976398	-0.256704401	0.208346767	-1.232101681	0.217911104	0.461218938	NONE
Ankrd42	9.902653417	9.163974515	0.055828398	0.178899529	0.31206565	0.754990631	NA	NONE
Ankrd44	7.55716014	7.857926894	-0.051243567	0.225685831	-0.227057085	0.820379354	NA	NONE
Ankrd46	197.7842656	183.936814	0.127041656	0.059332661	2.14117576	0.032259867	0.158602055	NONE
Ankrd49	31.40996876	46.23064874	-0.003201174	0.088668789	-0.036102601	0.971200548	0.985105402	NONE
Ankrd50	5.176655307	6.763915347	-0.037498344	0.226789827	-0.165344028	0.868673206	NA	NONE
Ankrd54	8.321598579	7.6790115	-0.339168376	0.207837419	-1.631892744	0.102702083	NA	NONE
Ankrd55	9.535324024	7.375396256	0.18553683	0.207132133	0.895741414	0.370390886	NA	NONE
Ankrd6	67.34631645	81.47614878	-0.213959556	0.093482429	-2.288767617	0.022092858	0.130432835	NONE
Ankrd9	1.796908392	1.077929452	-1.003673625	0.543518788	-1.846621766	0.064801977	NA	NONE
Anks1a	11.20646521	11.98287842	-0.064535231	0.172591723	-0.373918458	0.708464983	NA	NONE
Anks1b	34.55736426	18.27990284	-0.279112534	0.161265976	-1.730758967	0.083494763	0.269549694	NONE
Anks3	22.37718961	19.18581135	0.092971839	0.129095199	0.720180453	0.471413898	0.695068751	NONE
Anks6	1.840222939	1.465401282	-0.599457994	0.463099304	-1.294448057	0.1955107	NA	NONE
Ankzf1	21.25673183	27.19895926	-0.069356302	0.113952149	-0.60864409	0.542760374	0.748018768	NONE
Ano1	1.625410693	1.619916231	0.826159008	0.450355188	1.834460957	0.066585598	NA	NONE
Ano4	11.27381667	6.810496472	-0.092437643	0.214258288	-0.431430885	0.666155097	NA	NONE
Ano6	17.10028803	25.3612164	-0.098065716	0.127089599	-0.771626606	0.440335611	0.668716476	NONE
Anp32a	153.0643285	238.5371797	-0.265464629	0.110700167	-2.398050843	0.016482577	0.111386976	NONE
Anp32b	75.28070131	90.14585204	-0.082921961	0.094324716	-0.879111697	0.379340716	0.619769285	NONE
Anp32e	116.2904751	172.8723591	-0.199999687	0.089671331	-2.230363774	0.025723303	0.142114997	NONE
Anpep	2.131845008	1.354128932	-0.456131697	0.469433575	-0.971663982	0.331217741	NA	NONE
Anxa1	17.37330265	10.26731745	0.166453664	0.218366138	0.762268662	0.445899674	0.67307778	NONE
Anxa11	6.159198662	1.836187806	0.326148332	0.385982913	0.84498127	0.398121297	NA	NONE
Anxa2	45.82898554	49.86591487	0.141250856	0.155039029	0.911066435	0.362260371	0.605463082	NONE
Anxa3	40.03314353	13.28298521	0.340608264	0.165295075	2.060607452	0.039340505	0.175521272	NONE
Anxa4	13.28741652	3.213171346	-0.201633494	0.29738342	-0.678025338	0.497755628	NA	NONE
Anxa5	89.47097689	43.5605749	0.244460448	0.134182165	1.821854993	0.068476991	0.243100859	NONE
Anxa6	46.15351993	29.79521069	0.009044576	0.124272683	0.072780082	0.941981121	0.973111389	NONE
Anxa7	25.00760628	13.35273484	0.025898894	0.151612699	0.170822722	0.864363162	0.936536576	NONE
Anxa8	2.135923591	0.300016544	-0.187757364	0.735462521	-0.255291546	0.798497929	NA	NONE
Aoc2-ps1	190.7234148	191.7253523	0.145100537	0.085082803	1.705403822	0.088119136	0.279166619	NONE
Aoc3	1.022527892	0.210868073	0.168969005	0.752462502	0.224554718	0.822325695	NA	NONE
Aox1	4.749075029	1.049070255	0.339612597	0.49565599	0.685178034	0.493231583	NA	NONE
Aox3	30.89474891	36.26820467	0.302885619	0.099975328	3.02960365	0.002448749	0.043825592	UP
Ap1ar	37.7065291	33.73568494	-0.055805009	0.103542727	-0.538956339	0.589916981	0.775003783	NONE
Ap1b1	63.87889916	48.32449427	-0.040731766	0.092912436	-0.438388745	0.661104504	0.824239168	NONE
Ap1g1	30.14154752	39.25893774	-0.444651029	0.110068816	-4.039754799	0.0000535	0.00878199	DOWN
Ap1m1	167.5481809	219.0922559	0.158500958	0.061669731	2.570158072	0.010165212	0.089406715	NONE
Ap1m2	1.13488887	0.997193494	-0.192922964	0.534714686	-0.360796082	0.718251892	NA	NONE
Ap1s1	100.7998408	95.80553797	0.121129106	0.076654793	1.580189605	0.114063452	0.32267094	NONE
Ap1s2	58.34557558	49.75824848	0.00521417	0.095099463	0.054828597	0.956275018	0.978520659	NONE
Ap1s3	2.697132765	2.648449429	-0.179122444	0.332187579	-0.539220774	0.589734528	NA	NONE
Ap2a1	1.905929406	1.462360909	-0.120030113	0.439682229	-0.272992867	0.784858698	NA	NONE
Ap2a2	31.10021203	34.61070556	-0.242089081	0.108578377	-2.229625158	0.025772338	0.142255364	NONE
Ap2b1	160.589844	158.3953432	-0.134994595	0.067487601	-2.00028735	0.045469244	0.190746456	NONE
Ap2m1	1323.601702	1234.772478	0.263651595	0.07619266	3.460327989	0.000539518	0.024590277	UP
Ap2s1	71.84950556	72.82164694	0.071457622	0.084222856	0.84843504	0.396195735	0.631933178	NONE
Ap3b1	18.26690767	20.81948007	-0.367472967	0.140294662	-2.619294013	0.008811197	0.084004545	NONE
Ap3d1	84.36743264	65.12094162	-0.205092188	0.100792094	-2.034804312	0.041870567	0.181655145	NONE
Ap3m1	55.15115876	76.59788788	0.110597649	0.092765105	1.192233321	0.233169772	0.476488131	NONE
Ap3m2	18.1293561	12.15886145	0.363945466	0.155706118	2.337387067	0.019419067	0.122567216	NONE
Ap3s1	53.73851589	58.10230487	0.114143381	0.085835898	1.329786071	0.183588767	0.417789191	NONE
Ap3s2	145.6379839	161.9430612	0.102338532	0.074611909	1.371611213	0.170184501	0.399701086	NONE
Ap4b1	18.78777964	19.66834161	-0.031973083	0.13381757	-0.238930378	0.811159569	0.909546833	NONE
Ap4e1	4.380451351	6.141814524	-0.226379448	0.236899078	-0.955594466	0.339277158	NA	NONE
Ap4m1	1.5095257	1.606845251	0.388900742	0.414338823	0.938605608	0.347933273	NA	NONE
Ap4s1	17.66802589	17.84810221	0.168326501	0.132318846	1.272127943	0.203327664	0.444651338	NONE
Ap5b1	102.9101788	120.9892638	0.096375558	0.083744037	1.150834875	0.249800174	0.492646596	NONE
Ap5m1	3.900510336	5.306296111	-0.239997964	0.240244377	-0.998974321	0.317807131	NA	NONE
Ap5s1	8.141063545	9.776749305	0.065676989	0.185592012	0.353878318	0.723430077	NA	NONE
Ap5z1	10.2539392	8.2278922	0.145539603	0.191712524	0.759155425	0.447759587	NA	NONE
Apaf1	243.6627277	262.0465111	0.084285293	0.074656331	1.128977179	0.258907461	0.50200794	NONE
Apba1	5.028914804	2.97251927	-0.025555058	0.313055574	-0.081631059	0.934940103	NA	NONE
Apba2	32.59232583	35.69035104	-0.239040316	0.127963193	-1.868039632	0.061756547	0.227641199	NONE
Apba3	2.244872274	2.212433046	-0.022860224	0.359347662	-0.063615897	0.949276073	NA	NONE
Apbb1	259.8370543	216.5651232	0.137086601	0.071575238	1.915279722	0.05545684	0.212562574	NONE
Apbb1ip	3.355315677	0.9147111	-0.483273528	0.534884205	-0.903510559	0.366254987	NA	NONE
Apbb3	20.56959741	19.44762131	0.091449223	0.135323036	0.675784592	0.499177419	0.713094797	NONE
Apc	228.8708982	272.3716697	-0.33032381	0.09161362	-3.605619025	0.00031141	0.019474942	DOWN
Apc2	88.65579501	106.6435647	-0.160371017	0.105883941	-1.514592453	0.129875645	0.344429568	NONE
Apeh	24.94013059	23.27391854	0.017919066	0.114239034	0.1568559	0.875358416	0.943318451	NONE
Apex1	168.0237872	232.5144307	0.128920591	0.063407179	2.033217567	0.042030547	0.182104124	NONE
Apex2	7.041206061	9.435504082	-0.000946543	0.181561225	-0.005213354	0.995840364	NA	NONE
Aph1a	13.89290557	12.89025164	-0.128265526	0.162502867	-0.789312386	0.429929449	0.659627596	NONE
Aph1b	43.69868009	26.12187935	0.073105331	0.110805547	0.659762381	0.509406328	0.721789582	NONE
Api5	40.15099323	41.35836419	-0.066762098	0.094773306	-0.704439898	0.481158867	0.702119236	NONE
Apip	19.35621904	16.81543095	0.085997649	0.139346876	0.617148023	0.537137096	0.743211162	NONE
Aplf	1.730231207	1.580748024	-0.011159437	0.426025407	-0.026194299	0.979102363	NA	NONE
Apln	9.996208884	5.296047028	-0.007724899	0.239849511	-0.032207274	0.974306756	NA	NONE
Aplnr	13.13672551	13.3616938	-0.090356335	0.16841569	-0.536507819	0.591607633	NA	NONE
Aplp1	369.8447971	241.722454	-0.069659342	0.057654546	-1.208219418	0.226962875	0.470946139	NONE
Aplp2	128.1794607	71.92668517	-0.125946745	0.07635509	-1.649487215	0.09904786	0.296453832	NONE
Apmap	14.42585927	10.3636128	0.36734108	0.167429098	2.194009782	0.028234706	0.149449222	NONE
Apoa5	0.709716372	0.098404617	0.529594498	0.765550873	0.691782241	0.489074091	NA	NONE
Apobec1	1.247405892	1.615868688	0.106305208	0.435034414	0.244360457	0.806951664	NA	NONE
Apobec2	1.331470642	0.310730194	0.170811504	0.759106377	0.225016557	0.821966394	NA	NONE
Apobr	2.065506008	1.416148351	0.301832527	0.456914398	0.660588784	0.508876064	NA	NONE
Apoc1	36.1568114	2.778478497	0.033494245	0.36329052	0.09219686	0.926541633	0.966142241	NONE
Apoc3	0.831292675	0.193689805	-0.192614612	0.766133036	-0.251411442	0.801496022	NA	NONE
Apoc4	7.326580728	3.065377447	-0.121966111	0.299536514	-0.407182782	0.683873747	NA	NONE
Apod	245.0186371	20.60723438	0.0536517	0.356536719	0.150480153	0.880385808	0.94603367	NONE
Apoe	1310.801866	100.9403886	-0.1042323	0.148097514	-0.703808572	0.481551995	0.702119236	NONE
Apol3	3.227337957	2.329050321	0.045068263	0.345936515	0.130278998	0.896345695	NA	NONE
Apol9a	0.82509035	0.069648962	0.34925743	0.765872955	0.456025282	0.648371798	NA	NONE
Apold1	2.591442066	1.813957404	-0.084035332	0.403572583	-0.208228545	0.835050521	NA	NONE
Apoo	82.12147795	72.70286185	0.205313064	0.089635846	2.290524095	0.021990953	0.130122061	NONE
Apool	16.53404436	22.44586729	0.061458342	0.132900256	0.462439607	0.643766102	0.813047703	NONE
Apopt1	91.07250303	82.27633675	0.111130269	0.092621701	1.199829717	0.23020548	0.473408208	NONE
App	57.08226978	38.33551871	-0.424043824	0.121068421	-3.502513875	0.00046089	0.02268211	DOWN
Appbp2	64.15543965	63.62904129	-0.067452342	0.083802768	-0.804893969	0.420880869	0.651724661	NONE
Appl2	17.21589215	10.36090856	-0.236087377	0.170334125	-1.386025125	0.165739232	0.393361678	NONE
Aprt	28.37635796	21.91845818	0.214057682	0.122100703	1.753124073	0.079580712	0.262096351	NONE
Aptx	11.23233832	15.2500515	-0.154830316	0.167305727	-0.925433449	0.354740487	NA	NONE
Aqp11	9.542937925	6.028469439	-0.069428073	0.222427758	-0.312137631	0.754935929	NA	NONE
Aqp4	133.1338346	5.163939229	-0.140198317	0.252992476	-0.554160027	0.579469332	0.768891622	NONE
Aqp9	5.881774138	0.079315316	0.890265911	0.732086915	1.21606587	0.22395983	NA	NONE
Aqr	37.87622754	49.52963788	-0.121443615	0.101010187	-1.202290774	0.22925089	0.472520032	NONE
Ar	8.482807696	1.323332488	-0.039497724	0.434683628	-0.090865452	0.927599502	NA	NONE
Araf	246.4308205	165.7907125	0.147703896	0.067423193	2.190698639	0.028473608	0.150021073	NONE
Arap2	13.15718684	1.844295818	-0.659346072	0.401507806	-1.642174979	0.100553747	NA	NONE
Arcn1	64.94344642	59.85909556	-0.071815832	0.088069471	-0.815445251	0.414817491	0.646754139	NONE
Arel1	25.29731886	20.46315391	0.081197355	0.129120509	0.628849399	0.529447656	0.737543007	NONE
Arf1	12.99537549	12.01540166	-0.116514606	0.163297082	-0.713513094	0.475528314	NA	NONE
Arf2	114.4009537	136.8139463	0.243741329	0.086044896	2.832722676	0.004615341	0.059391421	NONE
Arf3	125.3014214	64.54774559	-0.151560172	0.090721409	-1.67061087	0.094798564	0.2895054	NONE
Arf4	293.7707097	434.1299927	0.136753632	0.059007213	2.317574847	0.020472439	0.125252261	NONE
Arf5	56.19819058	55.62408776	-0.05442343	0.100123182	-0.543564729	0.586741037	0.772772107	NONE
Arf6	8.593178721	7.197487342	-0.062563953	0.234582363	-0.266703569	0.789697406	NA	NONE
Arfgap1	7.609146678	6.696223652	-0.258248236	0.208264789	-1.239999508	0.214975576	NA	NONE
Arfgap2	83.30635844	96.50854408	0.141435249	0.07241318	1.95316996	0.050799459	0.202788925	NONE
Arfgap3	33.43914348	33.88525796	-0.090003133	0.112105134	-0.802845774	0.422063881	0.652685499	NONE
Arfgef1	68.90590931	67.77828209	-0.350470228	0.111081884	-3.155061957	0.00160464	0.037484794	DOWN
Arfgef2	5.806271238	4.261419046	-0.095789117	0.260901912	-0.367146089	0.71351005	NA	NONE
Arfip1	5.987467291	5.066936415	-0.413843053	0.245802117	-1.683643163	0.092250652	NA	NONE
Arfip2	16.62620883	13.85229149	-0.022724963	0.150649062	-0.150847025	0.88009639	0.94603367	NONE
Arfrp1	59.75604624	73.03597823	0.184504728	0.075245734	2.452029068	0.014205319	0.103781702	NONE
Arg1	11.12022387	6.041953231	-0.058406333	0.216758433	-0.269453567	0.78758067	NA	NONE
Arg2	24.88654024	27.69469522	0.004763717	0.116037052	0.041053411	0.967253316	0.983816173	NONE
Arglu1	77.75683136	95.56368564	-0.069457833	0.085702663	-0.810451281	0.417680855	0.648553212	NONE
Arhgap1	50.95173175	54.13171847	0.065723579	0.087940166	0.747367013	0.454842052	0.680857001	NONE
Arhgap10	1.412135664	1.319956545	0.241279753	0.469856876	0.513517553	0.607589336	NA	NONE
Arhgap11a	5.385608495	9.757453225	-0.095433457	0.186642684	-0.511316355	0.609129555	NA	NONE
Arhgap12	41.98825216	48.06933652	-0.199605298	0.092182814	-2.165320078	0.030363182	0.154013716	NONE
Arhgap15	2.652509577	1.423167491	0.523799183	0.441095294	1.187496648	0.235031778	NA	NONE
Arhgap17	3.499196887	3.634880593	-0.126293256	0.302697857	-0.417225472	0.676513495	NA	NONE
Arhgap18	18.87982974	20.40682919	-0.275919777	0.134531977	-2.050960542	0.040270789	0.177152962	NONE
Arhgap20	10.34218402	7.69877094	-0.345603866	0.206535841	-1.673336035	0.094261162	NA	NONE
Arhgap21	54.52245082	66.49595538	-0.394349073	0.124229651	-3.174355477	0.001501697	0.037378083	DOWN
Arhgap22	3.01813579	0.617846934	0.33382244	0.625540395	0.53365449	0.593580601	NA	NONE
Arhgap24	8.554071007	4.822741047	-0.065133451	0.244453125	-0.266445567	0.789896076	NA	NONE
Arhgap25	3.774038022	2.409871425	-0.099082833	0.34272346	-0.289104319	0.772501548	NA	NONE
Arhgap26	3.996637008	2.006219077	0.107215773	0.371144251	0.28887898	0.77267399	NA	NONE
Arhgap28	2.766010897	4.028380549	-0.388698921	0.281882534	-1.378939362	0.167913451	NA	NONE
Arhgap29	18.30112521	24.2921255	-0.143531186	0.156196698	-0.91891306	0.358141048	0.603145462	NONE
Arhgap31	1.116300592	1.145274184	-0.600904351	0.518162398	-1.159683438	0.246177716	NA	NONE
Arhgap35	102.6356717	99.1962932	-0.152363748	0.094743082	-1.608178089	0.10779618	0.312623471	NONE
Arhgap39	13.39562514	17.99709022	0.171014881	0.133496895	1.281040143	0.200179567	0.440023053	NONE
Arhgap4	3.699881579	3.456495275	0.192918447	0.294127036	0.655901782	0.511887321	NA	NONE
Arhgap45	1.361534046	0.548185194	-0.213767251	0.663919542	-0.321977646	0.74746963	NA	NONE
Arhgap5	85.17098963	67.28004457	-0.266947918	0.099112523	-2.693382338	0.007073111	0.074632314	NONE
Arhgdia	499.8459979	472.9762048	0.17974642	0.058441394	3.075669606	0.002100304	0.042053547	UP
Arhgdib	25.83260363	18.70415696	0.156292287	0.142993617	1.093001843	0.274392991	0.519838851	NONE
Arhgef1	10.13848862	11.4415685	-0.192939002	0.168168803	-1.147293662	0.251260273	NA	NONE
Arhgef11	2.926731571	3.109356487	-0.796165199	0.317752014	-2.505618107	0.012223757	NA	NONE
Arhgef12	46.65579079	65.67260654	-0.213018792	0.094219946	-2.260867258	0.023767478	0.135691948	NONE
Arhgef15	2.283262018	1.469377703	-0.200208318	0.454296402	-0.440699766	0.659430366	NA	NONE
Arhgef16	0.756542074	0.448622087	0.161945133	0.745792859	0.217144922	0.828095406	NA	NONE
Arhgef18	7.142574414	7.36956368	-0.101977178	0.196391761	-0.519253853	0.603583729	NA	NONE
Arhgef19	0.948084906	0.795321512	0.120836847	0.613470411	0.196972576	0.843848999	NA	NONE
Arhgef2	17.42454064	26.33469967	-0.062829749	0.161032853	-0.390167272	0.696412861	0.843931394	NONE
Arhgef25	15.21358153	10.33587931	-0.035851542	0.181526211	-0.197500637	0.843435783	0.924995833	NONE
Arhgef28	13.05333505	8.747333899	-0.026228626	0.184845879	-0.141894568	0.887163285	NA	NONE
Arhgef3	10.30837927	5.265373174	0.1184412	0.234087421	0.505969946	0.612877748	NA	NONE
Arhgef39	11.67820535	8.25948547	0.126407731	0.185451975	0.681619763	0.495479415	NA	NONE
Arhgef40	15.49688593	17.87545338	0.121899625	0.133408424	0.913732598	0.360857371	0.605003092	NONE
Arhgef6	1.259837089	1.154507241	0.960623924	0.527461478	1.821221008	0.068573268	NA	NONE
Arhgef7	26.61901513	30.90448242	-0.162831042	0.11237949	-1.448939139	0.14735458	0.367787447	NONE
Arhgef9	100.673911	56.73926673	-0.090790093	0.107961779	-0.84094662	0.40037784	0.635986611	NONE
Arid1a	80.16032452	96.32634499	-0.218486808	0.113022992	-1.933118239	0.053221634	0.207072947	NONE
Arid3b	1.745112679	2.78188361	0.030377997	0.345319003	0.087970824	0.929899865	NA	NONE
Arid4a	106.496293	109.3887384	0.010792364	0.073368853	0.147097349	0.883055182	0.946791412	NONE
Arid4b	91.03461135	109.4409329	-0.058827169	0.078763103	-0.746887401	0.455131532	0.680857001	NONE
Arid5a	4.981562252	1.759689498	0.372526558	0.398590122	0.934610614	0.349989007	NA	NONE
Arid5b	63.33477353	55.22236412	-0.206448611	0.089250004	-2.313149593	0.020714416	0.125451916	NONE
Arih1	17.88573917	19.48676026	-0.042532724	0.148713258	-0.286004925	0.77487435	0.890801521	NONE
Arih2	30.56580493	25.37694124	0.134632314	0.111789862	1.204333843	0.228460571	0.472381431	NONE
Arl1	8.438191362	7.856609079	0.068266054	0.193870206	0.352122463	0.724746423	NA	NONE
Arl11	2.856166013	2.18113038	0.249515031	0.368791358	0.67657505	0.498675614	NA	NONE
Arl13b	32.5758055	50.01407828	-0.073954669	0.127439755	-0.58031082	0.561705032	0.757949723	NONE
Arl14ep	23.32755713	23.86717048	-0.127343042	0.11843945	-1.075174206	0.282296741	0.527679644	NONE
Arl2	173.8793509	143.0064648	0.293728303	0.075831847	3.873416188	0.00010732	0.010326778	UP
Arl2bp	64.67696538	44.20265208	-0.090442586	0.104267566	-0.86740862	0.38571816	0.62222785	NONE
Arl3	357.4032968	315.0753853	0.25610842	0.072354344	3.539641253	0.000400671	0.021538102	UP
Arl4a	128.7183322	186.3553699	0.153009821	0.058865035	2.599332887	0.009340515	0.085326152	NONE
Arl4c	66.8823366	98.95779263	0.3185905	0.100606343	3.16670392	0.001541772	0.03738652	UP
Arl5b	3.530518288	6.151813169	-0.477993996	0.239574392	-1.995179836	0.046023269	NA	NONE
Arl6	2.773392276	3.277473641	-0.486356995	0.301527797	-1.612975654	0.106749797	NA	NONE
Arl6ip1	785.7265098	613.5848121	0.129255409	0.05005784	2.582121198	0.009819509	0.087780571	NONE
Arl6ip4	106.2935947	49.85877089	0.095994245	0.095798717	1.002041029	0.316323777	0.563353423	NONE
Arl6ip5	38.56726454	40.06345602	-0.083184173	0.118961949	-0.699250258	0.484395647	0.702564395	NONE
Arl6ip6	4.876347677	7.699956283	-0.089105941	0.219830484	-0.40533933	0.6852281	NA	NONE
Arl8a	54.12057174	45.68078474	-0.312820142	0.120278941	-2.600788966	0.009300965	0.085186081	NONE
Arl8b	77.25480418	47.411167	-0.091545358	0.087255517	-1.049164128	0.294102585	0.541118541	NONE
Armc1	41.39710657	44.25704319	0.101333519	0.0914577	1.107982364	0.267869432	0.510933204	NONE
Armc10	24.38453212	39.22591257	-0.048822417	0.114468345	-0.426514569	0.669732934	0.828749282	NONE
Armc3	5.597211945	2.221535697	-0.44216092	0.348771902	-1.267765312	0.204881773	NA	NONE
Armc5	7.806650714	6.024830375	-0.270144532	0.217203545	-1.243739056	0.213595617	NA	NONE
Armc7	12.93238395	17.08024286	0.01036321	0.139893385	0.074079342	0.940947253	NA	NONE
Armc8	25.90810001	26.3062032	0.07668958	0.117140221	0.654681883	0.512672592	0.724030712	NONE
Armc9	56.41997989	61.68936631	0.128427939	0.076740377	1.673538026	0.094221427	0.2895054	NONE
Armcx1	45.69032877	44.51397514	0.208984509	0.101541214	2.058124977	0.039578138	0.17597259	NONE
Armcx2	69.30594704	87.39411748	-0.123820214	0.097155763	-1.27445053	0.202503794	0.443007112	NONE
Armcx3	83.03835247	91.81179589	-0.006602457	0.073371751	-0.089986363	0.928298051	0.966549399	NONE
Armcx6	16.29922923	17.10532949	0.088725892	0.133719341	0.663523254	0.506995491	0.719322168	NONE
Armh1	2.226856008	0.482830322	-0.439151014	0.682985774	-0.642987059	0.520232497	NA	NONE
Armh4	77.70365036	94.26283329	-0.044575033	0.085871506	-0.519089917	0.60369804	0.785002271	NONE
Armt1	11.11740843	11.83719502	-0.066888827	0.161087834	-0.41523202	0.677972061	NA	NONE
Arnt	2.585777517	3.392662057	-0.000533002	0.29303435	-0.001818908	0.998548723	NA	NONE
Arnt2	63.93340314	71.33128481	-0.125446385	0.094009569	-1.334400174	0.182072743	0.41606192	NONE
Arntl	8.408257543	7.480976747	-0.048675371	0.198310978	-0.245449704	0.806108247	NA	NONE
Arpc1a	216.7580545	220.5173232	0.080633543	0.056884492	1.417496052	0.156337948	0.380439155	NONE
Arpc1b	62.74075642	54.8739694	0.030788322	0.116357057	0.264602102	0.791316001	0.897381576	NONE
Arpc2	142.7292422	152.4856511	0.00739825	0.060772593	0.121736621	0.90310761	0.955090124	NONE
Arpc3	209.0818207	234.7692876	0.086558599	0.053589525	1.615214907	0.106264163	0.309573006	NONE
Arpc4	349.053778	335.046524	0.210627916	0.065812098	3.200443754	0.001372161	0.035416311	UP
Arpc5	152.6459972	177.5877195	0.188431497	0.06396857	2.945688774	0.003222365	0.048824157	UP
Arpc5l	122.6683825	97.29621424	0.122086378	0.06761877	1.80551017	0.070994886	0.247377791	NONE
Arpin	6.590112205	3.192494368	0.206791966	0.295490857	0.699825261	0.484036437	NA	NONE
Arpp19	146.8622637	162.7048667	0.224085504	0.071529931	3.132751554	0.00173176	0.039239411	UP
Arpp21	45.93735788	38.55425425	-0.074231309	0.14389841	-0.515859129	0.605952802	0.786981811	NONE
Arr3	2.076361134	2.091693551	-0.119622693	0.377018867	-0.317285694	0.751026832	NA	NONE
Arrb1	1.281377313	0.463511663	-0.164667526	0.711430588	-0.231459721	0.816957674	NA	NONE
Arrb2	7.057719145	5.538855671	0.313141727	0.251496473	1.245113795	0.213089924	NA	NONE
Arrdc1	10.30013641	9.666627112	0.410916038	0.182467382	2.251997229	0.024322447	NA	NONE
Arrdc2	2.36757103	1.337784084	0.096483435	0.441913729	0.218330929	0.827171278	NA	NONE
Arrdc3	7.41596417	10.84182072	-0.2960019	0.207842987	-1.424161111	0.15439984	NA	NONE
Arsa	2.388140014	1.343761844	0.825056933	0.46035047	1.79223654	0.073095084	NA	NONE
Arsb	5.987103196	1.611126417	-0.529542064	0.402996607	-1.314011224	0.188842427	NA	NONE
Art3	3.417310055	2.653025852	0.721255385	0.338056768	2.133533341	0.032881	NA	NONE
Arv1	45.03008809	45.72350079	0.280260857	0.103079727	2.718874649	0.006550443	0.071861664	NONE
Arvcf	35.70728311	46.03212298	-0.151560103	0.107695037	-1.407308147	0.159336034	0.384221785	NONE
Arx	11.97353951	20.37990316	-0.116217427	0.162132476	-0.716805359	0.473494205	NA	NONE
As3mt	16.417794	8.597082056	0.270307507	0.195507213	1.382596086	0.16678875	0.394166815	NONE
Asah1	48.26905775	32.9567965	0.247575377	0.101696286	2.434458391	0.014914094	0.105428911	NONE
Asah2	3.464177625	0.504581929	-0.448407103	0.678855561	-0.660533888	0.508911279	NA	NONE
Asap1	21.42082101	19.68145483	-0.374492351	0.133842397	-2.798009883	0.005141854	0.062783205	NONE
Asb1	1.825669819	1.633702388	-0.276766856	0.421203948	-0.657085143	0.511126171	NA	NONE
Asb13	3.630902112	3.665996421	-0.019632978	0.27918531	-0.070322389	0.943937063	NA	NONE
Asb14	2.163361786	2.182704314	-0.067738486	0.389592553	-0.173870075	0.861967571	NA	NONE
Asb2	7.034927284	5.288315744	0.127405637	0.238012858	0.535288882	0.592450113	NA	NONE
Asb3	14.96933375	18.86257124	-0.008264948	0.14474827	-0.057098768	0.954466517	0.977823874	NONE
Asb4	1.320124493	1.359176597	-0.623043867	0.516442899	-1.206413853	0.227657957	NA	NONE
Asb6	15.97660378	13.7058408	-0.099976998	0.158039101	-0.632609258	0.52698884	0.736664581	NONE
Asb8	78.74747798	70.81601669	-0.122096381	0.0682208	-1.789723678	0.073498344	0.250976602	NONE
Ascc1	58.60200415	77.84321179	-0.085752735	0.088695326	-0.966823609	0.33363222	0.576810652	NONE
Ascc2	8.179511375	10.70721163	0.105904049	0.172344467	0.614490567	0.538891205	NA	NONE
Ascc3	19.34978494	21.84098412	-0.318253597	0.123063059	-2.58610179	0.009706826	0.087280205	NONE
Ascl1	5.94651312	9.331260531	-0.184190537	0.193194944	-0.953392123	0.340391431	NA	NONE
Ascl2	2.641188622	2.579165695	-0.668825102	0.417461016	-1.602125892	0.109127773	NA	NONE
Asf1a	22.33193006	31.21862243	0.169813861	0.111137369	1.52796366	0.126521561	0.339696734	NONE
Asf1b	3.06823463	4.999098691	0.634612682	0.257132115	2.468041315	0.013585464	NA	NONE
Asgr1	6.21294055	5.18935708	0.281517188	0.280540365	1.003481931	0.315628391	NA	NONE
Asgr2	0.956038732	0.227152504	-0.011689711	0.754749602	-0.015488197	0.987642701	NA	NONE
Ash1l	133.7880307	124.8241903	-0.308224009	0.100657005	-3.062121805	0.00219774	0.042806133	DOWN
Ash2l	22.09193292	27.68632269	0.016112164	0.111325462	0.144730265	0.884923843	0.947453221	NONE
Asic1	22.2173501	17.63566956	-0.217686508	0.164835044	-1.320632444	0.18662395	0.421719104	NONE
Asic2	23.58856768	11.21380694	-0.223016752	0.175598998	-1.270034309	0.204072409	0.445230059	NONE
Asic4	2.782702143	3.193120251	-0.05828639	0.323541349	-0.180151285	0.857033801	NA	NONE
Asl	41.97090893	40.19491642	0.231558203	0.095690118	2.419875828	0.015525808	0.108210684	NONE
Asmtl	7.999569851	6.73277	0.087045946	0.216535166	0.401994501	0.687688073	NA	NONE
Asna1	32.11580726	25.93313714	0.178521037	0.111087055	1.607037261	0.108046195	0.31273206	NONE
Asns	35.10459318	20.08037102	-0.006421712	0.132445509	-0.048485687	0.961329171	0.98080221	NONE
Asnsd1	24.10619816	25.15524718	-0.269296572	0.128707718	-2.092310979	0.036410706	0.168392987	NONE
Aspa	13.41379842	1.114180491	0.474894499	0.466293778	1.018444855	0.308466595	0.556119725	NONE
Aspdh	1.1950724	0.751767136	-0.101226232	0.607375404	-0.166661723	0.867636225	NA	NONE
Asphd2	16.83134447	10.56969896	-0.175589251	0.167428063	-1.048744442	0.294295754	0.541165068	NONE
Aspm	6.83151425	11.5838271	-0.299077937	0.191568649	-1.561205024	0.118475384	NA	NONE
Aspn	1.258120385	0.522534522	-0.834957495	0.747553387	-1.116920222	0.264028438	NA	NONE
Asrgl1	61.88961074	24.02279635	0.073244871	0.122809826	0.596408878	0.550902111	0.751869763	NONE
Ass1	18.38055845	3.55281044	0.11212259	0.273174088	0.410443722	0.681480479	0.834315353	NONE
Aste1	4.218905399	4.003038905	-0.240693508	0.28904002	-0.832734193	0.404994656	NA	NONE
Astn1	63.8903206	51.2837346	-0.181639741	0.100984065	-1.79869706	0.072066614	0.248788804	NONE
Astn2	1.332031384	1.053247363	0.145045547	0.530261301	0.273535985	0.784441235	NA	NONE
Atad1	58.55161788	55.23151162	0.06206129	0.079380554	0.781819811	0.434320477	0.662893966	NONE
Atad2	11.84931895	17.13264077	-0.264159678	0.158737957	-1.664124219	0.096087608	NA	NONE
Atad2b	15.61600071	24.67347825	-0.131616402	0.148869029	-0.884108691	0.376637542	0.617700899	NONE
Atad3a	28.40954933	26.82153851	-0.217250169	0.112011595	-1.939532855	0.052436488	0.205506406	NONE
Atat1	8.4562714	13.62232292	-0.169164132	0.156562476	-1.080489634	0.2799242	NA	NONE
Atcay	125.5507439	122.3869296	-0.049917829	0.067274552	-0.74200165	0.458086336	0.684263811	NONE
Ate1	196.1887174	212.4544317	-0.103585007	0.067012483	-1.545756883	0.122163294	0.332749188	NONE
Atf1	6.783391872	6.364803717	-0.024535519	0.218401675	-0.11234126	0.910552828	NA	NONE
Atf2	34.41174966	38.39066266	-0.161386461	0.10973652	-1.470672308	0.141379759	0.360266919	NONE
Atf4	77.90699932	59.30619938	0.045437455	0.090789763	0.500468925	0.616744932	0.79332693	NONE
Atf6	19.81937498	17.58293174	-0.261334717	0.14933207	-1.750024073	0.08011416	0.263079453	NONE
Atf6b	17.81128425	20.88977363	0.131935059	0.126056381	1.046635307	0.295267811	0.542333783	NONE
Atf7	1.233806622	1.44031272	-0.952950161	0.478657471	-1.9908812	0.04649395	NA	NONE
Atf7ip2	1.643142735	2.757329057	-0.110992945	0.362543578	-0.306150629	0.759489961	NA	NONE
Atg10	10.55666383	10.74773492	0.164049823	0.181638199	0.903168075	0.366436699	NA	NONE
Atg101	108.4471751	107.3471487	0.194914767	0.078998921	2.467309226	0.013613274	0.103334608	NONE
Atg12	127.8915139	144.6871634	0.186222509	0.071382897	2.608783292	0.009086477	0.084849682	NONE
Atg13	2.797636802	2.007365109	-0.251942513	0.377340393	-0.66767968	0.504338084	NA	NONE
Atg14	41.49329187	44.02466523	-0.009659091	0.094264797	-0.102467637	0.918385499	0.962111036	NONE
Atg16l1	16.91834186	14.53114127	-0.024189712	0.154539227	-0.156527971	0.875616873	0.943318451	NONE
Atg16l2	0.996254961	0.612614987	0.207246984	0.660694895	0.313680317	0.753763851	NA	NONE
Atg2a	12.75696506	9.154993487	-0.126657279	0.194339033	-0.651733606	0.514573039	NA	NONE
Atg3	40.95070802	37.57861797	0.061325939	0.093841892	0.653502797	0.513432187	0.72446866	NONE
Atg4a	9.974810034	9.796886625	-0.037023377	0.176771606	-0.209441879	0.834103303	NA	NONE
Atg4b	78.90311767	94.26075423	0.184343155	0.075600909	2.4383722	0.014753574	0.105062636	NONE
Atg4c	2.002279143	2.050714523	-0.075388695	0.381739189	-0.19748744	0.843446109	NA	NONE
Atg4d	22.91499123	22.44610113	-0.006347068	0.127415057	-0.049814112	0.960270521	0.979877184	NONE
Atg5	27.38631989	28.86346902	0.233838856	0.117152946	1.996013447	0.045932459	0.191661666	NONE
Atg7	2.44997771	2.499941279	0.106263632	0.346498422	0.306678545	0.759088062	NA	NONE
Atg9a	18.3408166	14.10906042	-0.049009897	0.147566554	-0.332120628	0.739798175	0.870996054	NONE
Atic	68.38480393	71.73533009	0.016072107	0.081833021	0.196401239	0.844296127	0.925159271	NONE
Atl1	111.9679437	90.28346268	-0.035500576	0.070806549	-0.50137419	0.616107801	0.792823751	NONE
Atl2	18.86271057	13.88301596	-0.06382896	0.155878533	-0.409478833	0.682188297	0.834780597	NONE
Atl3	1.690818568	1.858436321	-0.560027152	0.414666347	-1.350548836	0.17684	NA	NONE
Atm	8.558063093	11.54888762	-0.338235113	0.169600076	-1.994309906	0.046118197	NA	NONE
Atmin	29.76590622	21.87847426	-0.123498694	0.126556414	-0.975839072	0.329144219	0.572043079	NONE
Atn1	16.33889632	13.38824757	-0.326986742	0.166632631	-1.962321186	0.049725102	0.200611848	NONE
Atox1	348.2725363	429.5634099	0.163271785	0.055851601	2.923314314	0.003463267	0.050062071	NONE
Atp10a	2.257692229	0.976926002	0.351129379	0.517807194	0.678108345	0.497703	NA	NONE
Atp11a	10.80549747	5.809978586	-0.384753214	0.230859426	-1.666612536	0.095591475	NA	NONE
Atp13a1	24.29132553	20.97855753	-0.22867575	0.134838138	-1.695927826	0.089899549	0.282309982	NONE
Atp13a2	83.13014357	56.2956773	-0.077677744	0.091906634	-0.845181038	0.398009768	0.632947453	NONE
Atp13a4	5.394844418	0.932508181	0.913533395	0.5503788	1.659826642	0.096949332	NA	NONE
Atp13a5	3.700630511	2.012529472	-0.136174825	0.36992888	-0.368110825	0.7127906	NA	NONE
Atp1a1	87.94898588	41.89159204	-0.294546048	0.116791061	-2.521991375	0.011669257	0.094710646	NONE
Atp1a2	209.7798208	25.11795394	-0.418084069	0.158722458	-2.634057422	0.008437122	0.08204242	NONE
Atp1a3	105.4015426	34.58674005	0.014811296	0.115598822	0.128126703	0.898048704	0.953096693	NONE
Atp1b1	321.9516931	64.73685597	-0.078879188	0.092902392	-0.849054433	0.395851004	0.631539575	NONE
Atp1b2	96.09862836	19.23597186	-0.173425309	0.142641099	-1.215815844	0.224055082	0.468531662	NONE
Atp1b3	77.51738446	59.77126198	0.097572354	0.073959864	1.319260852	0.187081921	0.422014396	NONE
Atp23	5.320144231	3.986693588	-0.000973735	0.265030621	-0.003674048	0.99706854	NA	NONE
Atp2a1	1.104482533	0.083044664	-0.191752408	0.781248931	-0.245443418	0.806113114	NA	NONE
Atp2a2	152.0512009	92.19903291	-0.119031208	0.094681048	-1.257180928	0.208688128	0.450874984	NONE
Atp2a3	1.30067792	0.332902775	-0.166549867	0.737236557	-0.225911027	0.821270621	NA	NONE
Atp2b1	194.8687548	143.2731473	-0.112700849	0.100425062	-1.122238275	0.261761143	0.503199709	NONE
Atp2b2	109.383344	46.69369265	-0.180130619	0.109371742	-1.646957583	0.099566765	0.297316782	NONE
Atp2b3	35.70815951	12.89252647	-0.274081415	0.164767942	-1.663438973	0.096224597	0.291934108	NONE
Atp2b4	34.21407284	16.98639036	-0.236332218	0.142336546	-1.660376227	0.09683879	0.292970284	NONE
Atp2c1	53.07405348	51.04051257	-0.019341722	0.098650323	-0.196063438	0.844560513	0.925159271	NONE
Atp5f1	947.7930308	1035.390642	0.239853076	0.055704671	4.30579824	0.0000166	0.005386443	UP
Atp5f1a	509.6674872	449.4273448	-0.017920971	0.045112505	-0.397250639	0.691182643	0.840765	NONE
Atp5f1b	666.9629432	584.221914	-0.034358753	0.046391438	-0.740627033	0.458919612	0.684914833	NONE
Atp5f1c	657.6876613	601.5077105	0.170330652	0.051833011	3.286142349	0.001015697	0.031034106	UP
Atp5f1d	667.4813617	619.0182802	-0.004321045	0.102391045	-0.042201399	0.966338147	0.983733149	NONE
Atp5f1e	1023.084981	1114.791114	0.126796983	0.046937696	2.701389165	0.006905049	0.073581572	NONE
Atp5if1	1393.498035	1255.63004	0.150276002	0.053924747	2.786772511	0.005323584	0.063793947	NONE
Atp5mc1	695.5668111	643.5006468	0.163150981	0.066842279	2.440835092	0.014653344	0.10485029	NONE
Atp5mc2	372.7178069	435.0674604	0.046524566	0.092616875	0.502333579	0.615432893	0.792113368	NONE
Atp5mc3	796.3470404	729.9537066	0.026429309	0.073931229	0.357485043	0.720728722	0.858086439	NONE
Atp5mf	1176.741053	1200.25985	0.175773973	0.054522919	3.223854803	0.001264775	0.033694236	UP
Atp5mg	1281.524826	1283.137108	0.114208222	0.052923878	2.157971531	0.030930045	0.155542903	NONE
Atp5pd	1110.875045	1146.681326	0.087696683	0.060801552	1.442342839	0.149205681	0.369830459	NONE
Atp5pf	1367.464348	1344.142588	0.170661452	0.052616907	3.243471762	0.001180825	0.032672874	UP
Atp5po	1003.517265	911.0350019	0.132821679	0.052151972	2.546819899	0.010870952	0.09246046	NONE
Atp5s	7.446223163	5.552640517	-0.257054506	0.227042851	-1.13218498	0.257556674	NA	NONE
Atp6	24578.69278	19332.8212	0.272421023	0.092919722	2.931789051	0.003370156	0.049719438	UP
Atp6ap1	328.9639242	298.5385156	0.213652142	0.062290119	3.429952411	0.000603687	0.02487319	UP
Atp6ap1l	4.930109057	1.996745563	-0.058270948	0.372977887	-0.156231642	0.875850437	NA	NONE
Atp6ap2	3.350314736	1.563374594	-0.362522946	0.430860593	-0.841392673	0.400127989	NA	NONE
Atp6v0a1	97.85121929	57.68863951	-0.196842431	0.088777391	-2.217258572	0.026605427	0.144898354	NONE
Atp6v0b	667.7520965	508.0688707	0.179203544	0.070784037	2.531694303	0.011351291	0.094306406	NONE
Atp6v0c	1155.224723	646.2622906	0.095486967	0.052600644	1.815319334	0.069474849	0.245001093	NONE
Atp6v0d1	431.2758066	353.46202	0.173395223	0.06413133	2.703752181	0.00685614	0.073419151	NONE
Atp6v0e1	138.3086656	134.0308136	0.24590672	0.098751253	2.490163042	0.012768451	0.099779638	NONE
Atp6v0e2	12.28302331	7.409319651	0.111784716	0.208392365	0.536414643	0.591672014	NA	NONE
Atp6v1a	177.9146065	95.78656118	-0.138479585	0.067726753	-2.044680696	0.040886348	0.17870799	NONE
Atp6v1b2	135.4436968	68.17985781	-0.081978847	0.089227487	-0.918762247	0.358219943	0.603145462	NONE
Atp6v1c1	221.8097712	135.9935428	0.20790808	0.075735421	2.745189478	0.006047597	0.068698366	NONE
Atp6v1c2	3.657176594	2.430995125	0.431747449	0.333232923	1.295632632	0.195102081	NA	NONE
Atp6v1d	524.4276973	382.5585721	0.085703391	0.052733583	1.625214644	0.104116831	0.305395738	NONE
Atp6v1e1	497.0918267	386.8902322	0.048486583	0.04917215	0.986057816	0.324104742	0.568108557	NONE
Atp6v1f	442.9552177	420.2720593	0.129275771	0.05534856	2.335666404	0.019508635	0.122567216	NONE
Atp6v1g1	943.4264181	942.4506061	0.152509291	0.050969378	2.99217488	0.002769975	0.044645078	UP
Atp6v1g2	76.05657646	36.94192762	0.213351773	0.100904488	2.114393299	0.03448169	0.162738896	NONE
Atp6v1h	71.58	60.57224942	0.124487912	0.080505232	1.546333191	0.12202412	0.332749188	NONE
Atp7a	5.534412544	8.600204515	-0.173419496	0.194608411	-0.891120252	0.372864661	NA	NONE
Atp8	899.0430678	693.7767512	-0.084569984	0.086403489	-0.978779731	0.327688827	0.570975639	NONE
Atp9b	15.14467729	15.12931561	-0.08417052	0.157567428	-0.534187306	0.593211951	0.776693227	NONE
Atpaf1	77.00220841	76.34365656	0.052314901	0.083475171	0.626712111	0.530847964	0.738826473	NONE
Atpaf2	47.53300466	50.79370215	0.166617486	0.098168821	1.697254627	0.089648531	0.281978717	NONE
Atraid	76.66545225	72.51965596	0.137707761	0.079162922	1.739548736	0.081938287	0.266526811	NONE
Atrip	34.35728839	42.54175694	-0.249212571	0.093569333	-2.663400108	0.007735538	0.078487279	NONE
Atrn	43.78704523	23.6237053	-0.227020153	0.124361722	-1.825482542	0.067928243	0.241863894	NONE
Atxn1	7.94992464	6.641027799	-0.22877375	0.209923138	-1.089797683	0.275802275	NA	NONE
Atxn10	336.3043988	361.0589112	0.089355255	0.050532787	1.768262953	0.077016954	0.257065512	NONE
Atxn2l	12.97855124	14.96304824	-0.163984456	0.149407548	-1.097564737	0.272394598	NA	NONE
Atxn3	7.949413624	9.051603725	-0.010721129	0.187609052	-0.057146116	0.954428801	NA	NONE
Atxn7l3b	547.641394	727.707867	0.012344039	0.056776844	0.217413271	0.82788629	0.917649304	NONE
Auh	42.98372013	27.11847128	0.032633609	0.111012312	0.293963867	0.768785514	0.887123718	NONE
Aup1	155.1021092	143.2955955	0.273265378	0.079306016	3.445708033	0.000569565	0.02487319	UP
Aurka	14.33310327	21.57249249	0.042479409	0.129881087	0.327063852	0.743619592	0.872768161	NONE
Aurkaip1	199.7224421	194.5085546	0.178202745	0.061178058	2.912853881	0.003581421	0.051309831	NONE
Aurkb	6.089782582	10.90235748	-0.214191475	0.221119569	-0.968668113	0.332710807	NA	NONE
Aurkc	8.740533976	9.019688328	0.060402335	0.196325298	0.307664553	0.758337595	NA	NONE
Aven	5.049194678	2.933502199	0.506455169	0.30202526	1.676863613	0.093569155	NA	NONE
Avp	139.9378964	14.99054357	-0.109549416	0.213922176	-0.512099392	0.60858145	0.788806716	NONE
Avpi1	12.01703793	5.150776495	0.139943592	0.244450297	0.572482805	0.566994931	NA	NONE
Avpr1a	0.871017304	0.629684773	-0.145265979	0.663549009	-0.218922758	0.826710218	NA	NONE
Axin2	4.177133553	4.356887007	0.065398415	0.259018111	0.252485876	0.80066553	NA	NONE
Axl	7.31139271	6.505848236	-0.042307793	0.244629832	-0.172946172	0.862693739	NA	NONE
Azi2	13.85257215	14.96150928	-0.062024147	0.145298933	-0.426872691	0.669472057	0.828749282	NONE
Azin1	105.8033263	111.3099726	-0.016264201	0.079207904	-0.20533558	0.837309948	0.922443136	NONE
B2m	186.4944819	53.95096977	-0.160638982	0.126633118	-1.268538469	0.204605722	0.445923552	NONE
B3galnt1	121.7043815	145.4251785	0.17814309	0.081193735	2.194049699	0.028231837	0.149449222	NONE
B3galnt2	7.033867363	7.601324868	-0.20616384	0.204783851	-1.006738756	0.314060333	NA	NONE
B3galt1	6.853113181	6.193082269	-0.199516782	0.287984694	-0.692803423	0.488432924	NA	NONE
B3galt2	29.15295981	28.06218879	-0.229272811	0.126125389	-1.81781648	0.069092187	0.244209062	NONE
B3galt4	4.240717887	4.216814526	-0.220309985	0.265657908	-0.829299554	0.406934923	NA	NONE
B3galt5	6.610850765	2.670180452	-0.733314741	0.331467635	-2.212326827	0.026944091	NA	NONE
B3galt6	1.885227696	2.428086978	-0.35924583	0.362652627	-0.990605894	0.321878058	NA	NONE
B3gat1	2.923287382	2.956661467	-0.328693005	0.319515778	-1.0287223	0.303610188	NA	NONE
B3gat2	28.62544735	24.43372679	-0.135677781	0.121534017	-1.116377	0.264260794	0.506071842	NONE
B3gat3	72.30517892	51.58095406	0.161328909	0.097916667	1.647614375	0.099431829	0.297051436	NONE
B3gnt2	8.455253329	3.207755452	-0.01374245	0.301461065	-0.045586151	0.963640107	NA	NONE
B3gnt5	7.589011725	17.61506761	-0.050962308	0.146233736	-0.34849898	0.727465479	NA	NONE
B3gnt7	5.883363854	4.638049931	0.047973149	0.246547559	0.194579694	0.845722001	NA	NONE
B4galnt1	16.4585173	17.36093594	-0.161252448	0.143399419	-1.124498615	0.260801558	0.502804327	NONE
B4galnt4	17.21930057	19.13247284	-0.411655755	0.163298078	-2.520885486	0.011705994	0.094710646	NONE
B4galt2	51.52094421	49.30517418	-0.013157048	0.119556104	-0.110049153	0.912370393	0.958627642	NONE
B4galt3	75.45416764	86.47867398	0.05902423	0.078734587	0.749660763	0.453459044	0.680612837	NONE
B4galt4	9.109667211	6.90438091	-0.188671203	0.20607516	-0.915545588	0.359905281	NA	NONE
B4galt5	20.41104748	14.0395762	-0.418574938	0.160727923	-2.604245301	0.009207683	0.085160954	NONE
B4galt6	62.65587641	45.0960682	0.109456334	0.105348113	1.038996626	0.298806305	0.545414567	NONE
B4galt7	16.50165171	17.31772167	0.07960175	0.135909894	0.585695032	0.558080473	0.756186767	NONE
B4gat1	45.73621412	25.44872069	0.019625831	0.10944231	0.179325815	0.857681878	0.932772447	NONE
B9d1	48.3287803	56.04824732	0.147451755	0.10183233	1.447985671	0.147621058	0.367887205	NONE
B9d2	19.7955314	17.40067167	0.126153598	0.135256671	0.93269779	0.350976026	0.595563805	NONE
Baalc	21.1911733	9.966563053	0.243597229	0.174832021	1.393321586	0.163522566	0.390062543	NONE
Babam1	30.70892068	26.9931601	-0.013344484	0.104205272	-0.128059589	0.898101816	0.953096693	NONE
Babam2	74.92486575	62.14109743	0.189147625	0.091494692	2.067307082	0.038705227	0.174164628	NONE
Bace1	2.15262133	2.32195673	-0.890728467	0.37258247	-2.390688073	0.016816834	NA	NONE
Bach1	4.557880677	8.339008303	-0.19586477	0.215927015	-0.907087841	0.364360348	NA	NONE
Bach2	7.704054351	13.48404167	-0.2540762	0.180949208	-1.404129935	0.160280161	NA	NONE
Bad	197.977736	193.1735398	0.122493889	0.078749807	1.555481766	0.119831374	0.330291949	NONE
Bag1	49.23639692	52.61823317	0.021192381	0.078963044	0.268383533	0.788404113	0.895358134	NONE
Bag2	3.668565168	2.299274693	-0.66184002	0.367393425	-1.801447643	0.071632353	NA	NONE
Bag3	5.955723145	0.533642186	-0.614444521	0.641236256	-0.958218622	0.337952529	NA	NONE
Bag4	9.058471806	6.261827729	0.079334045	0.220990553	0.358992923	0.719600383	NA	NONE
Bag5	34.87006819	27.04376066	-0.164501873	0.108900487	-1.510570593	0.130897891	0.345935164	NONE
Bag6	46.47936151	55.37838901	-0.023796966	0.088052028	-0.270260287	0.786960015	0.894842135	NONE
Bai1	9.855889717	6.939735823	0.278747245	0.21409124	1.302002103	0.192915667	NA	NONE
Baiap2	4.586406088	1.194297386	0.052503816	0.460192881	0.114090892	0.909165742	NA	NONE
Baiap3	1.398595535	0.258875201	0.529594159	0.747486131	0.708500315	0.478634617	NA	NONE
Bak1	4.763190738	5.888830784	0.22742403	0.22842733	0.995607796	0.319440746	NA	NONE
Banf1	436.6451361	573.0567259	0.190369595	0.07041819	2.703415054	0.006863099	0.073419151	NONE
Banp	22.27387259	30.69782136	-0.22332322	0.12192809	-1.831597786	0.067011367	0.239879113	NONE
Bap1	68.56013128	59.51338613	0.085028366	0.085944648	0.9893387	0.322497455	0.566832359	NONE
Basp1	91.79226469	109.9960367	0.057092599	0.076453783	0.746759637	0.455208664	0.680857001	NONE
Bax	70.76592793	101.0370986	0.199910982	0.066500314	3.006166	0.002645645	0.044491739	UP
Baz1a	5.109704403	7.992938723	-0.174131569	0.216950565	-0.802632475	0.422187192	NA	NONE
Baz1b	85.88021763	106.2803131	-0.299754913	0.095670562	-3.133199037	0.001729121	0.039239411	DOWN
Baz2a	21.46788368	22.74418579	-0.503602224	0.154793509	-3.25338076	0.001140406	0.032184524	DOWN
Baz2b	96.20044121	138.167585	-0.227754269	0.104072295	-2.188423633	0.028638758	0.150353481	NONE
Bbc3	2.420951891	2.916107624	-0.076435183	0.334117291	-0.228767518	0.819049614	NA	NONE
Bbof1	19.60937493	16.98813318	-0.060763514	0.136252415	-0.445962841	0.655624088	0.820420903	NONE
Bbs1	16.58728226	14.86069022	0.048581367	0.143621127	0.338260591	0.735166819	0.869176688	NONE
Bbs10	10.21576607	10.60686394	0.137185887	0.179758279	0.763168669	0.445362811	NA	NONE
Bbs2	17.90577454	16.77514576	-0.017915133	0.138998612	-0.128887137	0.897446955	0.952875334	NONE
Bbs4	65.25982299	58.43607646	0.162615076	0.084935164	1.914578927	0.055546225	0.212652322	NONE
Bbs5	14.44063017	15.39921558	0.146143314	0.145477537	1.004576495	0.31510082	0.56210708	NONE
Bbs7	11.09415287	7.503520892	0.077428479	0.204306947	0.378981135	0.704701873	NA	NONE
Bbx	23.98040612	24.02319994	-0.220809515	0.124142617	-1.778676176	0.075292867	0.253885227	NONE
Bcam	6.35989878	3.509366913	-0.254921717	0.296954838	-0.858452817	0.390642474	NA	NONE
Bcan	86.73407406	8.602774117	-0.218541958	0.194834631	-1.121679227	0.261998852	0.503309475	NONE
Bcap29	72.22930448	59.27857882	0.090424422	0.087953461	1.028093954	0.303905634	0.551210812	NONE
Bcap31	205.6471397	146.4455285	0.149547437	0.082495958	1.812785022	0.069864985	0.245699497	NONE
Bcar1	25.93908124	26.51960936	0.028889499	0.133881605	0.215783934	0.829156172	0.918043956	NONE
Bcar3	6.562139458	5.305247377	-0.05683572	0.240680416	-0.23614601	0.813319372	NA	NONE
Bcas1	45.10805673	6.325361601	-0.020078714	0.278379862	-0.072127035	0.942500811	0.973146855	NONE
Bcas2	168.2961267	197.6668406	0.184381115	0.064663315	2.851402127	0.004352688	0.057010437	NONE
Bcas3	20.38397022	12.2633351	-0.275132022	0.158797574	-1.732595876	0.083167523	0.268835589	NONE
Bcat1	636.2006046	451.8625226	-0.002746495	0.044159068	-0.062195503	0.950407144	0.976430039	NONE
Bcat2	9.969284061	10.45040606	-0.089456919	0.178169724	-0.502088215	0.615605469	NA	NONE
Bccip	16.52836009	19.0199115	-0.062160486	0.148149882	-0.419578373	0.67479349	0.831179524	NONE
Bcdin3d	14.14488272	20.80340046	-0.048073222	0.130096255	-0.369520417	0.711739857	0.851947059	NONE
Bche	1.785852629	1.123353383	0.594002809	0.496561119	1.196233024	0.231605637	NA	NONE
Bckdha	48.69060037	37.5505774	0.083500013	0.10747501	0.776924918	0.437203069	0.665560374	NONE
Bckdhb	15.05858668	9.690409512	0.022579919	0.201014855	0.112329603	0.91056207	0.95739228	NONE
Bckdk	60.05731084	74.5063585	0.029726311	0.080166689	0.370806275	0.710781827	0.851389786	NONE
Bcl10	8.599011806	8.338103607	0.069515353	0.190325139	0.365245248	0.714928345	NA	NONE
Bcl11a	3.072092871	5.205266626	0.046824922	0.246053963	0.190303467	0.849071337	NA	NONE
Bcl11b	15.8998076	25.93859099	-0.246817557	0.153293063	-1.610102583	0.107375463	0.31154348	NONE
Bcl2a1	2.177370721	1.855329075	-0.095575441	0.398957639	-0.239562879	0.810669145	NA	NONE
Bcl2l1	74.07479408	79.24147475	0.076698295	0.070537665	1.087338171	0.276887385	0.522465356	NONE
Bcl2l11	3.068878901	4.015173437	-0.608638228	0.291168666	-2.090328732	0.03658828	NA	NONE
Bcl2l12	3.516534112	5.161000395	0.327470117	0.243115071	1.346975797	0.177988028	NA	NONE
Bcl2l13	1.110129041	1.653503735	-0.080246958	0.448320828	-0.178994491	0.857942028	NA	NONE
Bcl2l15	2.546574134	0.642309577	-0.075588485	0.63962492	-0.118176267	0.905927994	NA	NONE
Bcl2l2	15.69232068	6.552633977	-0.291598264	0.2382806	-1.223759987	0.221042783	0.464947087	NONE
Bcl6	2.122651571	0.413144306	-0.001855448	0.719618562	-0.002578376	0.997942756	NA	NONE
Bcl6b	1.948277324	2.238900731	0.550850859	0.379162978	1.452807606	0.146277179	NA	NONE
Bcl7b	10.57786693	7.149571027	-0.103238067	0.209095061	-0.493737473	0.621491597	NA	NONE
Bcl7c	9.19336463	11.04455135	-0.021262597	0.17473235	-0.121686668	0.903147172	NA	NONE
Bcl9l	6.536300784	6.009399244	-0.427514678	0.264709832	-1.615031355	0.106303905	NA	NONE
Bclaf1	192.9559621	256.3511915	-0.209721649	0.069024251	-3.038376317	0.002378567	0.043825592	DOWN
Bclaf3	25.92105985	43.50281582	-0.116101734	0.101217967	-1.147046686	0.251362327	0.494366357	NONE
Bcor	16.03484259	24.24617112	-0.230244172	0.129832063	-1.773399928	0.076162461	0.255473146	NONE
Bcorl1	9.372824495	11.26568512	-0.535075553	0.218765996	-2.445880821	0.014449876	NA	NONE
Bcs1l	15.56573559	18.36572795	0.060543603	0.147146361	0.411451583	0.680741436	0.834103107	NONE
Bdh1	21.69570367	11.67357719	-0.264120729	0.165654341	-1.59440874	0.110844516	0.317486035	NONE
Bdh2	7.890733877	6.106588458	0.129307981	0.227438543	0.568540318	0.569668137	NA	NONE
Bdnf	27.22321027	10.51487749	-0.059144869	0.169988783	-0.347933951	0.727889787	0.863380818	NONE
Bdp1	11.95506061	13.67636181	-0.258051093	0.163426946	-1.578999662	0.114336134	NA	NONE
Becn1	8.101100057	8.835460343	-0.312724302	0.19603885	-1.595215962	0.11066395	NA	NONE
Begain	10.33702938	5.522027434	-0.285704461	0.227576545	-1.255421385	0.20932583	NA	NONE
Bend5	15.97504354	22.15277769	-0.183491359	0.121456794	-1.510754176	0.130851094	0.345935164	NONE
Bend6	27.31148743	6.984770088	-0.239520056	0.198852583	-1.20451066	0.228392264	0.472381431	NONE
Best1	2.950905306	1.118292685	1.231766412	0.527501298	2.335096456	0.019538382	NA	NONE
Best3	5.366113306	5.737161955	0.253346841	0.229983957	1.101584843	0.270642201	NA	NONE
Bet1	43.9801427	38.03833931	0.07820142	0.104652159	0.747250902	0.454912124	0.680857001	NONE
Bet1l	40.78719565	46.02046632	0.095364749	0.099140955	0.961910727	0.33609445	0.579147362	NONE
Bex1	128.1965763	113.2018132	-0.032753173	0.076777746	-0.426597213	0.669672728	0.828749282	NONE
Bex2	309.2642377	253.9229442	-0.008138397	0.05259287	-0.154743353	0.877023651	0.94409275	NONE
Bex3	97.69474641	101.3403208	-0.031536134	0.084998541	-0.371019706	0.710622854	0.851389786	NONE
Bex4	85.47292641	101.9954482	-0.024901682	0.082820075	-0.300672058	0.763664578	0.884857213	NONE
Bfar	55.94701355	62.78762213	-0.040362104	0.085310206	-0.473121632	0.636126405	0.806986803	NONE
Bfsp1	2.354060322	2.422951485	-0.570156507	0.389409933	-1.464155017	0.143151598	NA	NONE
Bfsp2	2.629664041	0.594558626	0.74151218	0.653821802	1.134119691	0.256744345	NA	NONE
Bglap	1.438801889	0.490650283	0.349709639	0.714249659	0.489618209	0.624404089	NA	NONE
Bgn	10.66529924	10.3789414	0.058403913	0.192278086	0.303747111	0.761320563	NA	NONE
Bhlhb9	23.61820081	32.1878385	-0.160663779	0.143113185	-1.122634361	0.261592816	0.503199709	NONE
Bhlhe22	3.705611263	5.22893335	-0.401278819	0.256573121	-1.563993992	0.117818979	NA	NONE
Bhlhe40	1.673501774	0.263765315	-0.364508672	0.750042704	-0.485983891	0.626978587	NA	NONE
Bhmt	1.263959064	1.292369218	-0.38612345	0.511367632	-0.755079959	0.450201007	NA	NONE
Bicd1	79.49377119	85.71645606	-0.245253747	0.093632442	-2.619324468	0.00881041	0.084004545	NONE
Bicd2	20.46564306	17.50472798	-0.203332415	0.139485319	-1.457733442	0.14491403	0.364092265	NONE
Bicdl1	16.7291504	12.32821862	0.009957946	0.166311191	0.059875382	0.952254887	0.97643972	NONE
Bicra	4.510080252	6.530109005	-0.144252554	0.242274035	-0.595410703	0.551568973	NA	NONE
Bicral	11.64135082	11.26146037	0.177048999	0.273129714	0.648223134	0.516840641	NA	NONE
Bin1	37.72666061	21.00590188	-0.213828337	0.124812169	-1.71320103	0.086675562	0.276107303	NONE
Bin2	1.527118014	0.950491886	0.156982509	0.520602044	0.301540324	0.763002506	NA	NONE
Bin3	25.90985609	30.11977069	0.263422025	0.10768942	2.44612725	0.014440003	0.104405905	NONE
Birc2	50.32022642	58.63107016	-0.020159735	0.09044308	-0.222899696	0.823613573	0.915331271	NONE
Birc5	12.89352998	23.34283133	0.325676488	0.152094032	2.141283809	0.032251158	NA	NONE
Birc6	111.4424618	132.4082444	0.078519852	0.092293557	0.850762016	0.394901566	0.630961684	NONE
Birc7	1.363783681	0.442904188	0.839583634	0.714400094	1.175228896	0.239903152	NA	NONE
Bivm	31.3650494	40.16846665	0.064127854	0.090682814	0.707166561	0.479462976	0.701441834	NONE
Blcap	97.24608322	74.45866301	-0.019875724	0.081181664	-0.244830208	0.806587903	0.906725756	NONE
Bles03	22.66331869	17.03109474	-0.081178069	0.13779012	-0.589142886	0.555765426	0.75495569	NONE
Blk	1836.807512	199.3864447	0.037565104	0.137206455	0.273785254	0.784249657	0.893860399	NONE
Blmh	146.3075717	188.1131735	0.06136859	0.049610511	1.237007824	0.216084178	0.459696828	NONE
Blnk	3.102537732	1.942279201	0.378580981	0.372381027	1.016649489	0.309320202	NA	NONE
Bloc1s1	294.2519635	316.6014144	0.12117837	0.050714225	2.389435515	0.016874286	0.113439542	NONE
Bloc1s2	76.49566355	73.79926158	0.021747654	0.07459768	0.291532581	0.770644029	0.888450213	NONE
Bloc1s4	12.34146774	12.00264708	0.09245524	0.165220183	0.559588052	0.575760456	NA	NONE
Bloc1s5	14.42402735	12.52579946	0.213383872	0.160799828	1.327015548	0.184503539	0.418836028	NONE
Bloc1s6	8.038973088	9.834766387	0.042639635	0.18504231	0.230431813	0.817756243	NA	NONE
Blvra	75.2018909	56.97961432	0.109569154	0.086604115	1.265172605	0.205809461	0.446902523	NONE
Blvrb	27.9889853	24.93296432	0.03162625	0.127298256	0.248442131	0.803792339	0.905120753	NONE
Blzf1	21.0858485	18.02208473	-0.017942481	0.134724785	-0.133178769	0.894052001	0.951147401	NONE
Bmp1	7.74470649	7.990546037	0.001383676	0.202183257	0.006843671	0.994539584	NA	NONE
Bmp3	1.411309714	1.463590394	-0.367687069	0.466939899	-0.787439819	0.431024445	NA	NONE
Bmp4	3.252847615	1.219200392	0.330073082	0.484260858	0.68160182	0.495490764	NA	NONE
Bmp5	1.522492084	1.622916237	0.14069499	0.438388561	0.320936728	0.74825834	NA	NONE
Bmp7	2.773832309	2.629830533	-0.277393172	0.343320275	-0.807972009	0.419106696	NA	NONE
Bmper	4.087317551	2.932469496	0.057405731	0.31333168	0.183210747	0.854632663	NA	NONE
Bmpr1a	3.542208549	3.43050884	-0.676045485	0.298035237	-2.26834079	0.023308444	NA	NONE
Bmpr1b	1.895620777	1.025109036	-1.279567793	0.556541214	-2.299142921	0.021496825	NA	NONE
Bmpr2	29.66094493	24.67709993	-0.099535527	0.143020609	-0.695952331	0.486458683	0.704130922	NONE
Bms1	52.97204654	66.71688352	-0.158985446	0.096111223	-1.654181908	0.098090558	0.29468305	NONE
Bmx	0.758131607	0.490821028	-0.256103962	0.712625288	-0.359380962	0.719310115	NA	NONE
Bmyc	19.59574872	18.10728918	0.064910727	0.135449552	0.479224372	0.631779017	0.804366156	NONE
Bnc2	2.021733997	2.345719875	-0.171070595	0.36507952	-0.468584473	0.639366678	NA	NONE
Bnip1	52.42723463	61.41175231	0.029023858	0.095386915	0.304275052	0.76091835	0.883506164	NONE
Bnip2	7.018880343	8.742412635	-0.015886475	0.197081976	-0.080608462	0.935753336	NA	NONE
Bnip3	163.7266086	90.28269407	0.217207535	0.08154764	2.663566152	0.007731721	0.078487279	NONE
Bnip3l	397.9509723	442.3114084	0.142580947	0.056228262	2.535752349	0.011220605	0.094156905	NONE
Bod1	28.94232927	34.26252309	0.013870682	0.110976823	0.124987198	0.900533686	0.954577552	NONE
Bok	62.08930316	48.93529807	0.041756599	0.1070675	0.390002553	0.696534659	0.843931394	NONE
Bola1	51.054158	45.69233242	-0.123772814	0.103864025	-1.191681276	0.233386243	0.476604722	NONE
Bola3	77.10777026	69.45594616	0.058254436	0.086485154	0.673577289	0.500580096	0.713641926	NONE
Bop1	40.09306422	44.0448534	-0.037946169	0.096434375	-0.393492139	0.693956029	0.842198546	NONE
Bora	1.73266237	2.56672806	-0.076083015	0.333139361	-0.228381943	0.819349326	NA	NONE
Borcs5	14.85885633	11.46612159	-0.234187389	0.168339547	-1.391160861	0.164176653	0.390859261	NONE
Borcs6	10.72126854	8.536467452	0.078151722	0.187595261	0.416597529	0.676972817	NA	NONE
Borcs7	6661.933183	777.8715673	0.109342255	0.130742174	0.8363197	0.402975073	0.638638225	NONE
Borcs8	14.29155203	11.33383088	0.107599114	0.181540987	0.592698737	0.553382787	0.753624594	NONE
Bpgm	201.9228921	214.370329	0.24921925	0.066501116	3.747595011	0.000178538	0.014362325	UP
Bphl	37.94787242	36.81187511	-0.064523055	0.124210086	-0.519467116	0.603435038	0.785002271	NONE
Bpifa1	5.562196283	1.031611797	0.344228267	0.492939434	0.698317569	0.484978614	NA	NONE
Bpifa5	0.912998926	0.175922265	1.070603978	0.779058297	1.374228325	0.16937081	NA	NONE
Bpifb1	1.440615065	0.880568477	0.444107161	0.565207272	0.785742121	0.432018581	NA	NONE
Bpnt1	157.3659014	156.9587809	0.094370748	0.061270944	1.540220247	0.123506676	0.334839168	NONE
Brap	23.99710229	22.47995073	-0.183613074	0.124362657	-1.476432544	0.139827811	0.357908649	NONE
Brca1	3.207540394	5.300411491	-0.400882393	0.248246167	-1.61485834	0.106341376	NA	NONE
Brca2	7.91723295	9.581541921	-0.117984873	0.194651425	-0.606134135	0.544425685	NA	NONE
Brcc3	100.75025	143.1009765	-0.169033154	0.068009059	-2.485450579	0.012938755	0.100865967	NONE
Brd1	25.81971609	30.73791786	-0.168191103	0.120550828	-1.395188292	0.162959067	0.389110038	NONE
Brd2	83.91504728	81.33560784	-0.17674778	0.099968933	-1.768027068	0.077056379	0.257065512	NONE
Brd3	85.48002499	114.1803402	-0.26105639	0.095650757	-2.729266315	0.006347542	0.070923055	NONE
Brd4	73.14858597	74.45296755	-0.26829964	0.107602945	-2.493422827	0.012651808	0.099349828	NONE
Brd7	50.51788102	52.65985098	-0.121927899	0.091267445	-1.335940754	0.181568639	0.415538876	NONE
Brd8	78.51880212	102.5424969	-0.099058788	0.074906188	-1.322437978	0.186022349	0.420949837	NONE
Brd9	178.814776	204.1513953	-0.023456396	0.053910091	-0.435102142	0.663488289	0.82626537	NONE
Brf1	15.89501716	21.04186444	-0.178735378	0.124559642	-1.434938115	0.151304733	0.373453911	NONE
Brf2	11.28819732	10.71027364	0.03447438	0.173019702	0.199251184	0.842066263	NA	NONE
Bri3	27.97901254	31.3458273	-0.168291857	0.115323984	-1.459296244	0.144483589	0.363719522	NONE
Bri3bp	6.136613148	6.013229992	-0.096259206	0.219018816	-0.439501992	0.660297839	NA	NONE
Brinp1	12.21145944	8.403240175	-0.333043293	0.204779468	-1.626351	0.103875008	NA	NONE
Brinp2	18.67084554	12.23306546	-0.162640946	0.159724167	-1.01826135	0.308553771	0.556121376	NONE
Brinp3	25.58751918	16.0475999	0.087735833	0.141001959	0.622231303	0.533789785	0.741349148	NONE
Brix1	56.58201265	77.02844027	0.162772707	0.075835039	2.146404994	0.031840681	0.157344131	NONE
Brk1	139.290416	112.5339214	0.037923572	0.076502736	0.495715243	0.620095331	0.795889827	NONE
Brms1	54.3660206	59.86392353	0.090904891	0.0859697	1.057406171	0.290326256	0.537082747	NONE
Brms1l	26.74753904	28.40235991	0.18531127	0.118134183	1.568650706	0.11672935	0.326629393	NONE
Brox	68.95437972	83.37085275	0.030672658	0.069654735	0.440352805	0.659681601	0.823101855	NONE
Brpf1	12.82876367	14.96336951	-0.119028885	0.15349106	-0.775477641	0.438057472	NA	NONE
Brsk1	13.6027191	13.06628509	-0.807365064	0.206741694	-3.905187428	0.0000942	0.010275178	DOWN
Bscl2	61.08937784	30.29192278	-0.025778809	0.108084187	-0.238506761	0.811488072	0.909546833	NONE
Bsdc1	35.69021317	31.04457573	-0.108221187	0.101953455	-1.061476414	0.288473446	0.535053207	NONE
Bsg	246.31215	160.2993263	-0.006944262	0.061173112	-0.113518207	0.909619729	0.957084133	NONE
Bsn	27.18788045	16.68015373	-0.098418238	0.167173213	-0.588720142	0.556049024	0.755022759	NONE
Bspry	4.286549473	0.582505798	0.345725373	0.667173005	0.518194487	0.604322581	NA	NONE
Btaf1	20.72668317	22.15831933	-0.180105743	0.120828132	-1.49059445	0.136068002	0.352726341	NONE
Btbd1	71.17409174	61.50043243	-0.129956568	0.082985911	-1.566007604	0.117346837	0.327213307	NONE
Btbd10	64.91444175	69.69416276	0.078373479	0.07458861	1.050743258	0.293376523	0.540090931	NONE
Btbd17	26.54512123	30.17402029	0.008135234	0.111848958	0.072734102	0.942017711	0.973111389	NONE
Btbd3	26.78299805	16.52042883	-0.394504536	0.170072993	-2.319618949	0.0203615	0.125193757	NONE
Btbd6	31.15818751	22.21855411	-0.224631911	0.126306858	-1.778461717	0.075328054	0.253885227	NONE
Btbd7	4.29418204	5.835713078	-0.02229574	0.24097239	-0.092524042	0.92628169	NA	NONE
Btbd9	15.42382144	14.85450947	-0.062843596	0.145106861	-0.433084939	0.664953064	0.826879106	NONE
Btc	1.595838439	1.331756018	-0.623707373	0.468372695	-1.331647594	0.182976018	NA	NONE
Btd	14.28049183	11.27822969	0.011262811	0.161283979	0.069832174	0.944327238	0.974288407	NONE
Btf3	489.2537166	616.4693014	0.076361227	0.06537218	1.168099733	0.242766538	0.486263756	NONE
Btg1	35.13023813	47.04057676	-0.212286559	0.107961282	-1.966321208	0.049261519	0.199615971	NONE
Btg2	41.40065447	72.26456879	-0.068289927	0.096053652	-0.710956074	0.477111456	0.699076718	NONE
Btg3	9.887970229	10.18755568	0.107238502	0.19474657	0.550656692	0.581869038	NA	NONE
Btrc	16.71863909	16.85605128	0.06950099	0.141274986	0.491955382	0.622750886	0.797476258	NONE
Bub1	4.506865907	8.58472966	-0.417440343	0.200719902	-2.07971576	0.037551612	NA	NONE
Bub1b	5.143907308	10.22160106	-0.124812389	0.207933102	-0.600252618	0.548337891	NA	NONE
Bub3	125.2022394	176.1852327	0.188115293	0.066830552	2.814809794	0.004880611	0.061397134	NONE
Bud13	14.28221808	16.87713456	0.340029133	0.13829086	2.458796868	0.013940347	0.103334608	NONE
Bud23	34.44527272	39.64691129	0.087932022	0.100216811	0.877417881	0.380259704	0.619991001	NONE
Bud31	44.275385	57.86832598	0.162398832	0.088056838	1.844250102	0.0651467	0.235162807	NONE
Bysl	11.87679723	15.20336371	0.1302376	0.151551337	0.85936292	0.39014032	NA	NONE
Bzw1	101.8531976	137.6436578	0.134692712	0.075541207	1.783036273	0.074580399	0.252929948	NONE
Bzw2	123.4607	216.9723554	-0.00500488	0.081660909	-0.06128856	0.951129401	0.976430039	NONE
C17h6orf52	1.084315652	0.767664637	-0.198341576	0.640256866	-0.30978438	0.756724931	NA	NONE
C1d	198.4847238	220.6816028	0.159852621	0.059310813	2.695168243	0.00703531	0.074355151	NONE
C1galt1	1.455542412	0.875534124	-0.613154815	0.56943999	-1.076768098	0.281583881	NA	NONE
C1galt1c1	37.00570783	32.42203433	0.187965365	0.098902604	1.900509763	0.057366255	0.216920969	NONE
C1qa	21.13520994	5.140888151	0.001326065	0.229921704	0.005767461	0.995398257	0.997328847	NONE
C1qb	24.58315566	12.08046888	0.246168251	0.166369224	1.479650177	0.138966628	0.357311903	NONE
C1qbp	85.95661774	87.6869411	0.066396325	0.074263083	0.894069063	0.371284941	0.61308439	NONE
C1qc	12.55801963	5.778997788	-0.25405003	0.254383217	-0.998690219	0.31794478	NA	NONE
C1ql1	6.67353976	2.574373056	0.197460267	0.328521733	0.601056936	0.547802064	NA	NONE
C1ql3	2.419622428	0.593457265	-0.501987178	0.673816667	-0.744990741	0.456277317	NA	NONE
C1qtnf1	2.692267724	1.464594232	-0.474790172	0.441470298	-1.075474781	0.282162217	NA	NONE
C1qtnf2	6.788708146	5.480736964	0.004906657	0.255731058	0.019186788	0.984692098	NA	NONE
C1qtnf4	25.32159953	21.4657719	-0.236825915	0.140882967	-1.681011692	0.092760644	0.287237209	NONE
C1qtnf5	9.849012689	2.599279438	-0.336244362	0.347967459	-0.966309788	0.33388919	NA	NONE
C1qtnf6	1.984053562	2.396078804	-0.17382653	0.358625675	-0.484701855	0.62788785	NA	NONE
C1qtnf7	0.884332595	0.278457329	-0.551121148	0.774882982	-0.711231452	0.476940822	NA	NONE
C1r	8.162832329	3.735272688	-0.394849854	0.293476986	-1.345420162	0.178489588	NA	NONE
C1s	4.350553104	1.807859754	-0.296666063	0.393209601	-0.754473091	0.450565197	NA	NONE
C2	9.054904891	2.511088676	-0.069911576	0.33151934	-0.210882346	0.832979081	NA	NONE
C2cd2	5.140101174	6.070925851	-0.407706158	0.244884627	-1.664890777	0.095934549	NA	NONE
C2cd2l	23.90837082	11.88602977	-0.173627517	0.169925835	-1.021784107	0.306883093	0.554660864	NONE
C2cd3	4.028993616	5.937823797	-0.491653804	0.261398085	-1.880862305	0.059990652	NA	NONE
C2cd5	27.55137112	31.86888115	-0.096221385	0.113556859	-0.84734102	0.396805069	0.632204611	NONE
C3	2.998103711	0.082034059	0.529592828	0.737831808	0.71776904	0.472899706	NA	NONE
C4a	2.125363662	0.130354074	0.349257001	0.734849832	0.475276697	0.634589766	NA	NONE
C5ar1	1.635443457	0.888782523	-1.015989648	0.578398687	-1.756555938	0.078993529	NA	NONE
C8g	3.336310189	2.292595184	0.382804404	0.343525112	1.114341836	0.265132566	NA	NONE
Caap1	8.922548721	12.08849635	0.129881904	0.172745667	0.751867796	0.452130567	NA	NONE
Cab39	89.56714862	79.37122209	-0.125382416	0.100596308	-1.246391821	0.212620582	0.455857963	NONE
Cab39l	20.228124	19.75730724	-0.098524793	0.131036097	-0.751890472	0.452116928	0.679451257	NONE
Cabcoco1	22.7389454	1.382756552	0.394286048	0.431878365	0.912956239	0.361265558	0.605245924	NONE
Cabin1	17.66664466	20.6706083	-0.077869659	0.130537135	-0.596532621	0.550819468	0.751869763	NONE
Cables1	11.09034883	7.052206737	-0.125958841	0.208838222	-0.603140746	0.546415062	NA	NONE
Cabp1	2.550569385	1.421150042	0.149289021	0.442788763	0.3371563	0.735999078	NA	NONE
Cabp7	41.8603188	47.39740547	0.29494267	0.096914153	3.043339512	0.002339682	0.043825592	UP
Cabyr	1.848187156	1.582664456	0.304484044	0.43056497	0.707173283	0.479458799	NA	NONE
Cacfd1	5.220053796	5.869962267	-0.385062654	0.240643235	-1.600139117	0.109567725	NA	NONE
Cachd1	4.047787912	3.939256758	-0.365071294	0.282572841	-1.29195464	0.196372854	NA	NONE
Cacna1a	12.62143821	8.725822087	-0.336261197	0.193343455	-1.739191	0.082001172	NA	NONE
Cacna1b	18.08218129	15.18475997	-0.325352049	0.151391112	-2.149082897	0.031627829	0.156970451	NONE
Cacna1c	7.028127079	6.566407388	-0.473001239	0.225022957	-2.102013261	0.035552114	NA	NONE
Cacna1d	13.12695219	15.03162477	-0.596741174	0.18569233	-3.213601622	0.001310814	NA	NONE
Cacna1e	11.92068856	12.32976614	-0.471701461	0.196741774	-2.397566367	0.016504391	NA	NONE
Cacna1g	11.55469545	7.995157586	-0.389155043	0.202157927	-1.925005117	0.054228718	NA	NONE
Cacna1h	3.008341355	3.212791973	-0.046262361	0.323535248	-0.142990173	0.886297942	NA	NONE
Cacna2d1	107.263786	92.97096541	-0.166940068	0.130629574	-1.277965337	0.201261649	0.441638478	NONE
Cacna2d3	5.004519991	4.384981138	-0.164228324	0.265120512	-0.619447823	0.535621385	NA	NONE
Cacnb1	16.27913723	16.94541842	-0.09125129	0.149122031	-0.611923601	0.540588306	0.74612991	NONE
Cacnb2	17.86181296	10.75126865	-0.405759018	0.173200139	-2.342717626	0.019143866	0.121836626	NONE
Cacnb3	48.17500962	50.87508939	-0.16360098	0.110128036	-1.485552503	0.137397526	0.355458207	NONE
Cacnb4	43.42324243	20.80487865	-0.21978258	0.137302602	-1.600716784	0.109439662	0.315262512	NONE
Cacng2	12.61097782	8.088340911	-0.218080905	0.211471049	-1.031256553	0.302420527	NA	NONE
Cacng3	1.98087712	1.401069832	0.108763431	0.469964695	0.231428939	0.816981585	NA	NONE
Cactin	4.751903575	4.066110297	-0.12743643	0.273847032	-0.465356257	0.641676354	NA	NONE
Cacul1	14.22253361	15.10846941	-0.173037825	0.149173622	-1.159976023	0.246058568	0.489610984	NONE
Cacybp	358.2203115	354.1840832	0.05299481	0.05392071	0.982828481	0.325691862	0.569805628	NONE
Cad	10.80920978	13.31266496	-0.117460144	0.160798214	-0.730481647	0.465095827	NA	NONE
Cadm1	15.66130944	16.26390503	-0.47937787	0.159591103	-3.003788179	0.002666409	0.044523446	DOWN
Cadm2	6.037069697	3.291397041	0.25706176	0.313870966	0.819004583	0.412783799	NA	NONE
Cadm3	3.142071242	2.160179501	-0.873142137	0.37958082	-2.300279915	0.021432367	NA	NONE
Cadm4	5.542060968	4.467931553	-0.536203416	0.285597776	-1.877477565	0.060452669	NA	NONE
Cadps	73.3148306	58.12919669	-0.193158614	0.103197878	-1.871730473	0.061243901	0.226269016	NONE
Cage1	4.607691276	6.551307287	-0.167206947	0.234553219	-0.712874237	0.475923583	NA	NONE
Cahm	2.201008093	2.460216688	-0.192793855	0.343923114	-0.560572544	0.575088973	NA	NONE
Calb1	115.7471842	55.9682407	0.348143893	0.099128414	3.512049448	0.000444665	0.022158362	UP
Calb2	245.8722585	110.0228155	-0.002047295	0.072167058	-0.028368836	0.977367979	0.987953859	NONE
Calca	4.303285687	1.771133767	-0.001953912	0.383755582	-0.005091553	0.995937546	NA	NONE
Calcoco1	26.56705546	28.05851362	0.20331853	0.107709913	1.887649184	0.059073063	0.221422857	NONE
Calcr	42.85713753	38.0187447	0.150640081	0.14647803	1.028414168	0.303755047	0.551210812	NONE
Calcrl	2.469190132	1.667740968	-1.121673257	0.451873713	-2.48227154	0.013054775	NA	NONE
Cald1	78.2982899	96.19609585	-0.126212011	0.102064845	-1.236586507	0.216240632	0.459696828	NONE
Calhm2	1.769185259	1.195664614	0.124375311	0.463245591	0.268486766	0.78832466	NA	NONE
Calm1	5617.886903	4174.053979	0.164327542	0.057307714	2.867459364	0.004137819	0.055692112	NONE
Calm2	5259.158085	4675.932013	0.230328018	0.065304247	3.526999085	0.000420298	0.021691745	UP
Calm3	489.7822245	477.5931116	0.047333906	0.043663152	1.084069831	0.278333838	0.523917739	NONE
Calml4	17.38027694	9.200330586	-0.196073892	0.226596028	-0.86530154	0.386873306	0.623056447	NONE
Calr	287.0800667	289.6117614	-0.129243619	0.073197785	-1.76567663	0.077450116	0.257701756	NONE
Calr3	1.644774765	1.442462064	0.04951365	0.473257012	0.104623173	0.916674826	NA	NONE
Calu	114.1976689	136.383122	-0.033009847	0.058232172	-0.566866158	0.570805118	0.763639883	NONE
Caly	110.8089808	46.22322486	0.174700307	0.08888146	1.965542731	0.049351455	0.199779297	NONE
Camk1	45.34260798	38.90052442	0.125886713	0.093715339	1.343288234	0.17917866	0.412445941	NONE
Camk1d	1.965988897	0.892421753	-0.524715548	0.555837563	-0.944008794	0.345165155	NA	NONE
Camk1g	31.60901971	29.5644305	-0.035295837	0.104685254	-0.337161497	0.735995161	0.869518197	NONE
Camk2a	13.61359534	4.584622706	-0.231739981	0.281997413	-0.821780523	0.411201821	0.643935204	NONE
Camk2b	282.2904651	123.0823988	-0.154602479	0.069100573	-2.237354518	0.025263179	0.140456087	NONE
Camk2d	3.098103288	1.442071465	-0.405561574	0.432027759	-0.938739619	0.347864447	NA	NONE
Camk2g	8.508485018	4.569777079	0.026546793	0.24902261	0.106603948	0.915103186	NA	NONE
Camk2n1	16.22182596	9.406033539	0.23121373	0.177631952	1.30164493	0.193037793	0.430181352	NONE
Camk4	32.39096858	17.37187728	-0.152779381	0.157354763	-0.970923142	0.331586553	0.574847714	NONE
Camkk1	16.5361303	9.062722767	0.061536305	0.181512347	0.339019939	0.73459471	0.86881895	NONE
Camkk2	3.8674517	4.605830754	-0.439744551	0.278025563	-1.581669496	0.11372504	NA	NONE
Camkmt	17.74496388	20.28538412	0.12156906	0.126913806	0.957886803	0.338119842	0.581761041	NONE
Camkv	45.90652725	14.64221119	-0.174985088	0.149710973	-1.168819388	0.242476407	0.486083768	NONE
Camlg	98.61553992	107.4662693	0.209144257	0.076047612	2.750175186	0.005956341	0.068206982	NONE
Camp	0.759731911	0.349971756	1.021569531	0.789805616	1.293444247	0.195857455	NA	NONE
Camsap1	70.24841665	85.85656972	-0.309868945	0.102360515	-3.027231198	0.002468051	0.043825592	DOWN
Camsap2	104.1583282	103.3644318	-0.316644596	0.091710909	-3.452638284	0.000555133	0.024682355	DOWN
Camsap3	14.65441895	16.54270409	-0.009254584	0.140208618	-0.066005812	0.947373198	0.975706403	NONE
Camta1	182.1110845	161.2519892	-0.111384577	0.101634218	-1.095935787	0.273106877	0.518365178	NONE
Camta2	23.54947978	11.3422946	-0.155244284	0.173202316	-0.896317602	0.370083161	0.612561268	NONE
Cand1	41.85425129	45.4070432	-0.04300059	0.095357096	-0.450942741	0.652030818	0.817670236	NONE
Cand2	6.554835667	7.455965698	-0.313043994	0.225234233	-1.389859743	0.164571472	NA	NONE
Cant1	19.17179937	17.08919371	0.056848148	0.129081232	0.440405991	0.659643087	0.823101855	NONE
Canx	271.7466967	196.3804458	-0.213414967	0.07128125	-2.993984628	0.002753598	0.044645078	DOWN
Cap1	95.54902072	104.1112716	0.105354721	0.062201966	1.693752272	0.090312367	0.283192524	NONE
Cap2	8.555968958	2.796265099	-0.145986986	0.315181793	-0.463183436	0.643232888	NA	NONE
Capg	3.219227035	2.198277451	0.202071912	0.361054394	0.559671659	0.575703417	NA	NONE
Capn1	3.114838277	1.458099652	-1.398564771	0.501237795	-2.790222099	0.00526719	NA	NONE
Capn10	7.109722475	8.310093706	-0.203061787	0.214010999	-0.948838091	0.342702966	NA	NONE
Capn15	4.563957839	4.003854592	0.092767186	0.276391123	0.335637357	0.737144349	NA	NONE
Capn2	51.42162286	40.60822185	-0.191952712	0.094948521	-2.02165037	0.043212485	0.185372976	NONE
Capn3	2.291416941	1.918490455	-0.02979532	0.387627555	-0.076865846	0.938730268	NA	NONE
Capn5	13.17069724	9.23447461	-0.186690564	0.174415319	-1.0703794	0.284448568	NA	NONE
Capn6	3.104714434	2.71024022	0.351502942	0.332434413	1.057360274	0.290347195	NA	NONE
Capn7	17.34363795	21.47260493	-0.115357292	0.135342835	-0.85233394	0.394028774	0.630192127	NONE
Capns1	86.75940638	64.60666634	-0.114137476	0.090604963	-1.259726537	0.207768029	0.449640981	NONE
Capns2	0.661583241	0.321483445	0.886155923	0.818229276	1.083016643	0.278801036	NA	NONE
Caprin1	52.54677537	76.55796599	-0.152737065	0.078017397	-1.957730848	0.050261603	0.201515272	NONE
Capsl	14.12445098	4.338572497	-0.011031943	0.265815813	-0.041502207	0.966895534	0.983814622	NONE
Capza1	85.68201284	97.85115581	0.092546101	0.065382198	1.415463283	0.156932706	0.381358899	NONE
Capza2	262.25126	239.9708458	0.127561201	0.058208607	2.191449121	0.028419308	0.150021073	NONE
Capzb	59.3639848	57.81994487	0.130010292	0.074501873	1.745060706	0.080974303	0.264549683	NONE
Car1	1.496490687	3.784276151	-0.051472288	0.361571711	-0.142357065	0.886797974	NA	NONE
Car11	35.12702912	32.47337068	0.097468365	0.116219136	0.838660211	0.401660012	0.637651342	NONE
Car2	129.3124403	69.52049049	-0.022329448	0.173302275	-0.128846826	0.897478852	0.952875334	NONE
Car4	10.82114585	0.569425486	0.037105826	0.6879078	0.053940115	0.956982876	NA	NONE
Car5a	2.855567451	3.797595425	-0.025185021	0.286624725	-0.08786758	0.929981925	NA	NONE
Car5b	4.040287536	0.415117141	0.526533621	0.727792671	0.723466507	0.469393324	NA	NONE
Car6	10.71178594	1.110446374	0.242289215	0.480411756	0.504336565	0.614024886	NA	NONE
Car7	2.122541306	0.094280297	0.168920021	0.780356083	0.21646531	0.828625063	NA	NONE
Car8	4.695030766	2.430223557	-0.211830968	0.340836194	-0.621503736	0.534268237	NA	NONE
Card19	11.40283297	7.921823629	0.169421125	0.195784316	0.865345746	0.38684905	NA	NONE
Card6	1.272945625	1.372598994	-0.534809164	0.46318317	-1.154638594	0.248238455	NA	NONE
Card9	2.650807647	1.046297681	0.42002775	0.489317318	0.858395431	0.39067415	NA	NONE
Carf	1.791978635	1.899328182	0.17970671	0.402285851	0.44671397	0.655081594	NA	NONE
Carhsp1	183.2979026	319.7451153	0.143219161	0.064150815	2.232538458	0.025579396	0.141675574	NONE
Carm1	1.650736913	1.717503115	0.017587208	0.404057192	0.043526531	0.965281816	NA	NONE
Carmil1	6.693406789	4.520930144	-0.291989916	0.249913802	-1.168362508	0.242660571	NA	NONE
Carmil3	9.911518312	9.010849456	-0.034752075	0.195815728	-0.177473361	0.859136588	NA	NONE
Carnmt1	2.636249865	2.098956313	0.403102218	0.364955648	1.104523851	0.269365963	NA	NONE
Cars	66.84960201	56.53712521	-0.163747949	0.090899074	-1.801425923	0.071635773	0.248303905	NONE
Cars2	8.575274214	8.561107468	-0.33075075	0.186659895	-1.771943298	0.07640397	NA	NONE
Cartpt	159.9522407	14.37207322	0.275531768	0.254749506	1.081579205	0.279439549	0.52513573	NONE
Casc1	12.04067323	9.179351962	-0.202858942	0.184644167	-1.098647985	0.271921639	NA	NONE
Casc3	8.644031017	11.65644133	-0.162772322	0.220472473	-0.738288638	0.460339069	NA	NONE
Casc4	76.52264031	67.72418864	-0.133053215	0.080340611	-1.656114048	0.097698725	0.294454445	NONE
Cask	23.41103302	23.7491763	-0.625401292	0.164580577	-3.799970217	0.000144713	0.012780381	DOWN
Caskin1	34.57207552	16.29950257	-0.207712063	0.145974602	-1.422932895	0.154755609	0.377654747	NONE
Caskin2	7.322400941	4.17573037	-0.407694572	0.268459081	-1.518646979	0.128851379	NA	NONE
Casp1	2.088648481	1.026660583	0.164154368	0.490885867	0.334404348	0.738074459	NA	NONE
Casp2	19.14652987	32.01109793	0.021319714	0.110030008	0.193762727	0.846361674	0.925875209	NONE
Casp3	111.719722	182.9251066	0.249607034	0.082461728	3.026944032	0.002470397	0.043825592	UP
Casp4	3.071399053	2.738828433	0.713540611	0.335364339	2.127657976	0.033365452	NA	NONE
Casp6	5.264545288	7.25809879	0.111349297	0.208214492	0.534781688	0.592800827	NA	NONE
Casp7	5.985312235	4.918539749	-0.235429326	0.243746593	-0.965877401	0.334105532	NA	NONE
Casp8ap2	61.4947251	84.50631169	-0.106371444	0.078720569	-1.351253491	0.176614245	0.408551144	NONE
Casp9	13.77699232	10.96639869	0.115786446	0.162634767	0.711941537	0.476500979	0.698546651	NONE
Casq2	2.787998065	0.354489131	0.529178957	0.731424513	0.723490869	0.469378362	NA	NONE
Casr	2.16223345	1.831681475	-0.033928682	0.394060162	-0.086100259	0.931386718	NA	NONE
Cast	28.45511194	13.01304479	-0.06087934	0.165892728	-0.36698016	0.713633817	0.853421855	NONE
Castor1	5.210272959	2.274871982	0.227061132	0.338905729	0.669983164	0.502868523	NA	NONE
Castor2	53.80387683	35.42102458	-0.120331073	0.123066303	-0.977774341	0.328185944	0.571483657	NONE
Cat	74.79989071	88.0287298	0.16047543	0.069706253	2.302166913	0.021325761	0.127895053	NONE
Catsper2	4.527902466	5.435203378	0.023715236	0.232644228	0.101937779	0.918806063	NA	NONE
Catsperg	4.748405772	5.655831126	0.005809408	0.228564593	0.025416922	0.979722414	NA	NONE
Cav1	26.00821439	19.54147531	0.194769246	0.140832051	1.382989487	0.16666809	0.394026099	NONE
Cav2	8.903315837	5.127804798	0.151793152	0.232912618	0.651717169	0.514583645	NA	NONE
Cavin2	16.93541642	8.911150741	-0.506664762	0.207930181	-2.436706207	0.014821716	0.105144373	NONE
Cavin3	14.8643302	12.62830598	0.245706825	0.16465805	1.492224801	0.135640223	0.352325752	NONE
Cavin4	3.322317945	5.47998978	0.175122721	0.294455923	0.594733228	0.552021807	NA	NONE
CB741658	1.891765646	0.441279824	0.352418463	0.698285387	0.504691161	0.61377577	NA	NONE
Cbarp	1.973807688	1.426219421	0.815055629	0.481538808	1.692606318	0.090530428	NA	NONE
Cbfa2t2	3.72351222	4.460699814	-0.809259274	0.273058355	-2.963686182	0.003039781	NA	NONE
Cbfa2t3	2.550476243	3.828633746	-0.258528553	0.304852571	-0.848044522	0.396413176	NA	NONE
Cbfb	12.5430724	13.34661533	-0.111459592	0.152288971	-0.731895363	0.464232436	NA	NONE
Cblb	10.68484696	14.31519878	-0.004829355	0.176699271	-0.02733093	0.978195787	NA	NONE
Cbll1	34.28505112	44.2885039	-0.069479707	0.095471205	-0.727755627	0.466763192	0.691821716	NONE
Cbln1	52.24448599	45.57508973	0.070717904	0.1033547	0.684225326	0.493832892	0.70860019	NONE
Cbln2	46.33222361	44.754172	0.023851216	0.107709106	0.221441037	0.824749042	0.915940196	NONE
Cbln4	15.82625292	8.395598945	-0.075119682	0.193604133	-0.388006602	0.698011148	0.845243778	NONE
Cbr1	232.8496612	376.3206241	-0.027623767	0.166259961	-0.16614804	0.868040449	0.93849686	NONE
Cbr3	2.460079531	1.431448083	-0.721818783	0.443568185	-1.627300623	0.103673266	NA	NONE
Cbr4	14.8346499	11.56317116	0.09193737	0.167413253	0.549164227	0.582892752	0.771011402	NONE
Cbs	32.92444206	10.7328092	-0.017540462	0.192592529	-0.091075504	0.927432596	0.966469732	NONE
Cbwd1	4.1959024	6.842381375	-0.086960104	0.221419737	-0.39273872	0.69451247	NA	NONE
Cbx2	6.943985129	14.4540365	-0.006255756	0.15771016	-0.039666155	0.968359285	NA	NONE
Cbx3	292.9748508	410.9999434	-0.017063881	0.053073547	-0.321513862	0.747821009	0.874515155	NONE
Cbx5	455.6573199	604.3917909	-0.093675117	0.048637605	-1.925981289	0.05410671	0.208933731	NONE
Cbx6	76.4975444	41.5230521	-0.299466341	0.12318166	-2.431095201	0.015053259	0.105832452	NONE
Cbx7	8.979195697	0.691423144	-0.144874533	0.611539904	-0.236901194	0.812733444	NA	NONE
Cbx8	2.110511207	2.190403818	-0.211189801	0.382129704	-0.552665229	0.580492667	NA	NONE
Cby1	3.79694895	4.621025174	-0.694054722	0.271859032	-2.5529949	0.010680106	NA	NONE
Cc2d1a	13.49218931	9.186230353	-0.169692574	0.183676418	-0.923866956	0.355555589	0.600384202	NONE
Cc2d1b	8.435257592	8.620409245	-0.419356581	0.197243357	-2.12608722	0.033495998	NA	NONE
Ccar1	221.8085804	311.2235758	-0.065148053	0.063387641	-1.027772167	0.304057012	0.551236401	NONE
Ccar2	60.25553983	90.94232636	0.088275182	0.083707247	1.054570364	0.291621864	0.538040935	NONE
Ccdc102a	2.387002247	2.911286841	-0.31090856	0.317794709	-0.978331457	0.327910416	NA	NONE
Ccdc103	1.412327441	0.922646748	0.287444888	0.554582859	0.51830828	0.604243197	NA	NONE
Ccdc112	45.73376375	59.1630569	0.059135739	0.102540158	0.576708097	0.564136662	0.759446452	NONE
Ccdc114	2.722941169	1.646589269	-0.07655163	0.421120523	-0.181780811	0.855754744	NA	NONE
Ccdc117	2.09360501	1.276307089	-0.038572269	0.471923933	-0.081734082	0.934858176	NA	NONE
Ccdc12	131.5190142	156.2060346	0.175200653	0.065959736	2.656175762	0.007903241	0.079337025	NONE
Ccdc124	132.4951454	153.539643	0.063805073	0.077158637	0.826933645	0.408274672	0.642613968	NONE
Ccdc125	2.199472477	2.448457486	-0.238412226	0.367004028	-0.649617464	0.515939349	NA	NONE
Ccdc126	9.079490689	6.916714925	0.339968956	0.208000592	1.63446148	0.102161988	NA	NONE
Ccdc127	49.6118735	40.78984704	-0.277893936	0.111842856	-2.484682036	0.012966719	0.100961884	NONE
Ccdc130	11.0200545	12.56761282	0.041290602	0.162680968	0.253813353	0.799639757	NA	NONE
Ccdc134	101.1615504	114.2001995	0.066103907	0.077361351	0.854482317	0.392837803	0.628598987	NONE
Ccdc137	16.67461446	19.34166363	0.115254857	0.150408834	0.766277179	0.443511394	0.671768277	NONE
Ccdc146	5.383611726	2.102127687	-0.403172017	0.357711717	-1.127086417	0.259705946	NA	NONE
Ccdc148	9.783423745	7.995705696	0.034416091	0.191645688	0.179581872	0.857480837	NA	NONE
Ccdc151	1.599630491	0.990580306	-0.338181305	0.516115821	-0.65524305	0.512311281	NA	NONE
Ccdc152	1.05052247	0.497211595	0.049625606	0.692336564	0.071678442	0.942857813	NA	NONE
Ccdc153	26.47100017	3.20381632	0.460862947	0.290151201	1.588354437	0.112206214	0.31971499	NONE
Ccdc163	4.666913546	6.339962045	0.235993433	0.247284734	0.954338867	0.33991214	NA	NONE
Ccdc167	17.01941553	18.80448386	0.356968424	0.13130177	2.718687066	0.006554158	0.071861664	NONE
Ccdc17	8.490587839	10.63825054	0.120675737	0.170792285	0.706564335	0.479837259	NA	NONE
Ccdc173	3.93727098	3.490162586	-0.428474	0.317041888	-1.351474413	0.176543511	NA	NONE
Ccdc174	105.0622174	131.0017017	0.017954831	0.068453576	0.262292083	0.793096265	0.898335895	NONE
Ccdc175	10.96356984	8.331623906	-0.139605102	0.188401725	-0.740996945	0.458695293	NA	NONE
Ccdc181	133.9711319	129.7260337	-0.033616066	0.066350775	-0.506641655	0.612406276	0.790628139	NONE
Ccdc184	3.937097963	3.213644629	-0.047908433	0.293739014	-0.163098637	0.870440773	NA	NONE
Ccdc189	8.593653717	6.782044035	-0.001415108	0.21595748	-0.006552714	0.994771728	NA	NONE
Ccdc190	9.368447439	7.68674185	0.141304	0.19615271	0.720377504	0.471292597	NA	NONE
Ccdc22	1.632636163	2.037426346	-0.087147304	0.378314628	-0.230356686	0.817814615	NA	NONE
Ccdc25	83.77517646	71.89429626	-0.003950772	0.071994751	-0.054875836	0.956237383	0.978520659	NONE
Ccdc28a	15.52880165	5.228673095	0.103393245	0.241977157	0.427285144	0.669171652	0.828749282	NONE
Ccdc28b	180.9756851	257.2088816	0.187595544	0.070352122	2.666522878	0.007664039	0.078304373	NONE
Ccdc32	47.6447269	48.48798971	-0.128993917	0.084044901	-1.534821448	0.124827693	0.337427311	NONE
Ccdc33	4.790146501	4.799239837	-0.063916743	0.272573061	-0.234493984	0.814601503	NA	NONE
Ccdc34	87.60919651	129.1426751	0.043243316	0.069729221	0.620160598	0.53515206	0.742601233	NONE
Ccdc39	28.98241207	27.45754081	-0.237317823	0.120661146	-1.966812266	0.049204858	0.199511773	NONE
Ccdc40	29.66224697	43.19149767	-0.250289276	0.102230407	-2.448286021	0.014353766	0.104327767	NONE
Ccdc43	34.36311752	44.8699616	-0.003064051	0.089186053	-0.034355725	0.972593489	0.986035954	NONE
Ccdc47	164.0328169	159.300446	-0.122406358	0.063559148	-1.925865318	0.054121193	0.208933731	NONE
Ccdc50	89.9732961	117.0554878	-0.143348432	0.081702238	-1.754522715	0.079340981	0.261910551	NONE
Ccdc51	14.6618445	16.30474558	-0.03407053	0.15542462	-0.219209352	0.826486971	0.917014465	NONE
Ccdc58	26.38098998	36.1201505	-0.012403207	0.102558367	-0.120938034	0.903740116	0.955090124	NONE
Ccdc59	34.87759908	31.40857878	-0.074353321	0.100921639	-0.736743097	0.461278593	0.687121786	NONE
Ccdc61	14.5460297	10.09111666	0.210746095	0.181230777	1.162860406	0.244886144	0.488054404	NONE
Ccdc62	4.495757293	5.094200974	-0.173685303	0.261751511	-0.663550336	0.506978153	NA	NONE
Ccdc65	35.97300426	27.13194087	-0.008240872	0.111045325	-0.074211788	0.940841866	0.972675996	NONE
Ccdc68	2.154830856	1.764858916	0.140563384	0.387094386	0.363124316	0.716512021	NA	NONE
Ccdc71	3.972102023	3.819700932	-0.027678221	0.27695663	-0.099937021	0.920394325	NA	NONE
Ccdc77	7.679202415	11.23034626	-0.012410901	0.177257728	-0.070016135	0.944180817	NA	NONE
Ccdc8	3.391286767	4.650977418	-0.101406194	0.27355856	-0.370692819	0.710866339	NA	NONE
Ccdc80	24.52283053	17.88492869	-0.18705776	0.164703654	-1.135723192	0.256072431	0.498459832	NONE
Ccdc81	2.657531272	0.173260363	0.529592989	0.737096311	0.71848547	0.472458004	NA	NONE
Ccdc82	34.91651714	34.85802842	-0.052839395	0.11552074	-0.457401806	0.647382266	0.815199615	NONE
Ccdc85a	1.112784442	0.644986954	-0.373198223	0.632048884	-0.590457847	0.554883739	NA	NONE
Ccdc86	3.269115511	3.806183885	0.265284548	0.29739793	0.892018812	0.372382849	NA	NONE
Ccdc90b	71.98908972	106.3124905	0.073391838	0.075204426	0.975897854	0.329115086	0.572043079	NONE
Ccdc91	30.99475417	27.99489678	0.037632815	0.108201435	0.347803287	0.727987921	0.863380818	NONE
Ccdc92	21.97771533	10.51673046	-0.152802928	0.169370154	-0.90218332	0.366959494	0.609441296	NONE
Ccdc93	11.3156462	12.72315293	-0.34286983	0.159849484	-2.144954248	0.031956505	NA	NONE
Ccdc97	45.40275569	46.98167903	0.132227815	0.085169917	1.552517833	0.120538369	0.331058344	NONE
Cchcr1	2.537579041	2.630968516	-0.310195302	0.339757904	-0.912989215	0.361248214	NA	NONE
Cck	34.80845432	6.285598262	0.433317893	0.280330885	1.545737254	0.122168036	0.332749188	NONE
Ccl19	5.378991743	1.618032385	0.098547061	0.426514553	0.231052049	0.817274367	NA	NONE
Ccl2	1.100820013	1.183357356	0.490104877	0.539539396	0.908376442	0.363679368	NA	NONE
Ccl24	72.1611884	78.59899255	0.295957245	0.097129372	3.04704168	0.002311057	0.043821712	UP
Ccl27	112.8901946	118.3188393	0.128788002	0.078535447	1.639871004	0.101031991	0.300024526	NONE
Ccl28	1.35338742	1.648654059	-0.555401828	0.444144432	-1.250498235	0.2111176	NA	NONE
Ccl5	5.133989197	0.357982004	-0.523539	0.721905471	-0.72521822	0.468318167	NA	NONE
Ccl9	409.1748973	415.9546245	0.168391745	0.086379038	1.949451513	0.051241528	0.204048258	NONE
Ccm2	27.07324024	25.83985389	-0.17849324	0.122382211	-1.458490082	0.144705507	0.363901929	NONE
Ccna1	3.21596972	1.877895252	-0.075472233	0.404121363	-0.186756357	0.851851667	NA	NONE
Ccna2	2.578426313	4.726973716	-0.191731096	0.270127262	-0.709780621	0.477840188	NA	NONE
Ccnb1	39.57673517	66.87876121	0.11460247	0.101960106	1.123993237	0.261015895	0.502804327	NONE
Ccnb2	15.71449794	28.15044277	0.109606924	0.146412339	0.748618083	0.45408743	0.680612837	NONE
Ccnc	11.45734659	12.2932908	-0.077183613	0.159518986	-0.483852205	0.628490762	NA	NONE
Ccnd1	55.1009935	93.45919731	-0.068957988	0.088999209	-0.774815742	0.438448546	0.666669287	NONE
Ccnd2	90.78181772	166.1359655	-0.054481162	0.092850056	-0.586764992	0.557361552	0.755886938	NONE
Ccnd3	7.397473139	6.638756668	-0.20184738	0.216698283	-0.931467373	0.351611854	NA	NONE
Ccndbp1	69.47288277	69.36176474	0.16157587	0.107009723	1.509917655	0.131064437	0.345947175	NONE
Ccne1	6.994404181	4.448273036	-0.095820111	0.267987005	-0.357555064	0.720676312	NA	NONE
Ccne2	16.43598896	19.66568849	0.026760317	0.129998508	0.205850959	0.836907334	0.922157167	NONE
Ccnf	2.33104463	4.473626131	-0.253693714	0.280878713	-0.903214456	0.366412087	NA	NONE
Ccng1	53.76295702	49.02930908	-0.227504332	0.117038723	-1.94383813	0.051914974	0.20478686	NONE
Ccng2	17.92670908	29.74796386	-0.146365555	0.121267403	-1.206965359	0.227445485	0.471189281	NONE
Ccnh	112.2106514	138.5281476	0.260155858	0.069709681	3.731990365	0.000189973	0.014777584	UP
Ccni	103.5304769	100.2555458	-0.257777652	0.108830122	-2.368624125	0.017854388	0.117269541	NONE
Ccnj	4.754392387	7.341537157	-0.399427099	0.228110114	-1.751027569	0.079941161	NA	NONE
Ccnjl	3.287417072	6.126146779	0.19754952	0.282779665	0.698598748	0.484802826	NA	NONE
Ccnk	16.60933886	16.92717845	-0.223973311	0.136936192	-1.635603472	0.101922603	0.30174338	NONE
Ccnl1	20.79973968	27.59624423	-0.125779471	0.108760661	-1.156479464	0.247485095	0.490795779	NONE
Ccnl2	3.806086389	5.745301204	-0.202691972	0.254816758	-0.795442079	0.426356391	NA	NONE
Ccnq	17.68007049	13.9862435	0.17930214	0.144052947	1.24469609	0.213243484	0.456737787	NONE
Ccnt1	12.47434261	16.72731298	-0.169358377	0.15943729	-1.06222564	0.288133262	NA	NONE
Ccnt2	42.87072158	56.33471103	-0.093051033	0.1069331	-0.870179886	0.384202106	0.620905036	NONE
Ccny	2.240833954	1.712694662	0.123700237	0.40291479	0.307013393	0.758833178	NA	NONE
Ccp110	64.61401993	90.27905402	-0.191269678	0.082267368	-2.324976259	0.02007323	0.12400573	NONE
Ccpg1	49.34334344	38.61876317	-0.205873379	0.106049977	-1.941286404	0.052223548	0.20536297	NONE
Ccpg1os	29.51201961	41.46106446	0.056879692	0.11127386	0.511168501	0.609233073	0.789177385	NONE
Ccr1	0.968159267	0.546304277	-1.610061356	0.668003746	-2.410257974	0.015941244	NA	NONE
Ccr5	6566.001531	685.9140264	0.080284848	0.132949266	0.603875829	0.5459262	0.749485991	NONE
Ccs	52.95656821	47.37770967	0.088217006	0.100881997	0.874457373	0.381869224	0.620300972	NONE
Ccsap	1.884884668	1.333262562	-0.288379666	0.456925694	-0.631130334	0.527955309	NA	NONE
Ccser1	3.359995486	6.058434229	-0.536068365	0.251562126	-2.130958159	0.033092589	NA	NONE
Cct2	276.5069692	326.8885848	-0.036351233	0.04607071	-0.789031301	0.430093712	0.659722618	NONE
Cct3	335.165797	413.8616264	0.07145863	0.049180875	1.452975986	0.146230421	0.366211191	NONE
Cct4	140.8733475	159.2821528	-0.026955124	0.060359264	-0.446578069	0.655179733	0.820183251	NONE
Cct5	426.6538898	537.6538012	0.037840376	0.04725536	0.800763679	0.423268469	0.653586283	NONE
Cct6a	345.4221167	453.0624468	-0.108193289	0.067702423	-1.598071142	0.110027145	0.315966595	NONE
Cct6b	1.28279797	1.752493425	-0.258138059	0.41248552	-0.625811202	0.531438783	NA	NONE
Cct7	671.3443243	753.123157	0.178239154	0.057565431	3.096288026	0.001959599	0.040888892	UP
Cct8	329.9819514	410.0624262	0.111175801	0.048832478	2.276677437	0.022805495	0.13226757	NONE
Ccz1b	28.78710272	33.6730739	0.179912174	0.099899717	1.800927768	0.071714266	0.248303905	NONE
Cd14	22.84110838	3.213109399	-0.13209184	0.311011691	-0.424716639	0.671043253	0.829730696	NONE
Cd151	90.75728827	75.3262902	0.128089065	0.081274921	1.57599741	0.1150264	0.324487212	NONE
Cd163	1.14966667	0.181895712	-0.191752712	0.74520615	-0.257314989	0.796935623	NA	NONE
Cd164	56.43031941	35.96265435	0.116049428	0.103998902	1.115871663	0.264477073	0.506260003	NONE
Cd164l2	2.834604855	1.068267853	1.107958364	0.501960381	2.207262578	0.02729572	NA	NONE
Cd1d1	1.740465922	0.945814332	-0.102898433	0.532187901	-0.193349817	0.846685014	NA	NONE
Cd200	340.9334341	304.2515091	0.017939719	0.06515224	0.275350768	0.783046764	0.8934261	NONE
Cd24	431.6999267	897.3824355	0.005808514	0.078889121	0.073628832	0.941305729	0.972843545	NONE
Cd247	517.9891045	661.3234885	0.197715454	0.076777208	2.575184226	0.010018671	0.088845077	NONE
Cd248	4.012753263	4.740964106	0.209860327	0.259929923	0.807372712	0.419451783	NA	NONE
Cd276	11.1015493	15.84461323	-0.240322271	0.154644044	-1.554035095	0.120176046	NA	NONE
Cd2ap	6.257878494	6.722491126	0.014382396	0.213502116	0.067364185	0.94629178	NA	NONE
Cd2bp2	69.10134846	68.28711449	0.061935161	0.071065896	0.871517343	0.383471741	0.62067763	NONE
Cd302	31.86444184	2.914024237	0.001908024	0.336249691	0.005674425	0.995472488	0.997328847	NONE
Cd320	16.62186044	16.80437703	-0.080106498	0.140175279	-0.571473791	0.567678522	0.76182546	NONE
Cd36	3.501796522	1.712440557	1.124960549	0.423978437	2.653343779	0.007969865	NA	NONE
Cd37	2.873700288	1.432599059	-0.370622478	0.44084633	-0.840706735	0.400512247	NA	NONE
Cd38	1.241904533	0.329253411	-0.010549493	0.753245851	-0.014005378	0.988825691	NA	NONE
Cd3eap	7931.662031	852.4686031	0.086319883	0.133037997	0.648836311	0.516444184	0.726118549	NONE
Cd40	2.422443634	2.601112591	0.261816596	0.331684584	0.789354131	0.429905057	NA	NONE
Cd44	2.520844349	0.693782015	1.055666317	0.618647004	1.706411427	0.087931505	NA	NONE
Cd46	1.413107043	1.73970127	-0.907633251	0.434185946	-2.090425216	0.03657962	NA	NONE
Cd47	70.40083349	59.15987045	-0.090199896	0.090459364	-0.997131669	0.318700603	0.564933403	NONE
Cd48	41.54472295	41.6192015	0.218924881	0.141279435	1.549587744	0.121240496	0.332187624	NONE
Cd52	7.399986744	16.47943967	0.035962963	0.233895879	0.15375629	0.8778019	NA	NONE
Cd53	4.423184442	1.759526039	0.181341908	0.386949754	0.468644588	0.639323701	NA	NONE
Cd59	152.1186334	61.70769803	0.087613597	0.099943691	0.87662959	0.380687862	0.619991001	NONE
Cd63	410.4163146	232.9903331	0.108907673	0.076389364	1.425691584	0.153957387	0.376684355	NONE
Cd68	1.817429337	1.881096256	-0.29979272	0.411660391	-0.728252528	0.466459016	NA	NONE
Cd74	78.03091993	2.962368449	0.345798544	0.453367985	0.762732605	0.445622882	0.672817498	NONE
Cd81	1037.55909	447.2974757	0.242898398	0.089828461	2.704024928	0.006850515	0.073419151	NONE
Cd82	31.06294704	14.28279475	0.186478915	0.155630945	1.198212313	0.230834373	0.473794716	NONE
Cd83	42.5278977	10.79086061	0.047945724	0.170748989	0.280796533	0.778866463	0.892843543	NONE
Cd9	133.2219165	58.51798088	0.13474431	0.093868669	1.435455635	0.151157302	0.37327606	NONE
Cd93	6.089076485	10.3403779	-0.011587665	0.189262273	-0.061225433	0.951179675	NA	NONE
Cd99	13.22204948	7.816841378	0.060773037	0.192340203	0.315966376	0.75202803	NA	NONE
Cd99l2	38.99012599	18.20015009	-0.167373634	0.133154481	-1.256988375	0.208757845	0.450874984	NONE
Cda	2.170469281	0.327135042	0.885813216	0.733897903	1.206997884	0.227432959	NA	NONE
Cdadc1	42.56670444	32.28664379	0.031018445	0.104471198	0.296909057	0.766535941	0.886086952	NONE
Cdc123	98.18813829	109.0550568	-0.036737325	0.071537529	-0.513539201	0.607574196	0.787976432	NONE
Cdc14a	5.1836022	4.587000398	-0.238317469	0.263817477	-0.903342237	0.366344287	NA	NONE
Cdc14b	69.8843741	60.35010315	0.154457648	0.113790096	1.357390968	0.174657017	0.40591701	NONE
Cdc16	27.98550991	34.43640615	0.006320386	0.105709875	0.059789931	0.952322945	0.97643972	NONE
Cdc20	14.76378123	29.37043178	-0.013861336	0.152373737	-0.090969327	0.927516964	0.966469732	NONE
Cdc23	36.15926752	62.03599223	0.168792238	0.092516858	1.824448449	0.068084303	0.24210673	NONE
Cdc25a	8.091972561	10.25834257	-0.163277992	0.18176615	-0.898286025	0.369033081	NA	NONE
Cdc25c	1.09092143	1.676868315	-0.768157205	0.445738701	-1.723335226	0.084827921	NA	NONE
Cdc26	107.7310842	115.1219027	0.119441713	0.07099447	1.682408681	0.092489619	0.286673353	NONE
Cdc27	45.05241149	53.38048869	0.017332822	0.096554532	0.179513294	0.85753468	0.932769712	NONE
Cdc34	26.17162527	29.00419477	-0.074685023	0.130941379	-0.570369911	0.568426833	0.76219796	NONE
Cdc37	96.27589045	93.62250195	-0.15916779	0.066669706	-2.387408017	0.016967648	0.113556153	NONE
Cdc37l1	35.0024303	26.76142273	-0.077425374	0.130850274	-0.59170968	0.554045013	0.753779827	NONE
Cdc40	28.95513776	37.10442043	-0.215584837	0.10143703	-2.125307082	0.033560998	0.161019537	NONE
Cdc42	420.3456812	470.3102015	0.037635522	0.05778271	0.651328431	0.514834499	0.724860891	NONE
Cdc42bpa	65.87247487	52.98622623	-0.406026003	0.12487555	-3.251445156	0.001148199	0.032184524	DOWN
Cdc42bpb	46.16508894	44.06990284	-0.483734845	0.109234968	-4.428388204	0.00000949	0.003600456	DOWN
Cdc42bpg	2.417744542	2.58335149	-0.365841649	0.355923397	-1.027866256	0.304012744	NA	NONE
Cdc42ep1	5.859871925	2.170153781	-0.450831803	0.3582127	-1.258558958	0.208189679	NA	NONE
Cdc42ep2	18.54907569	5.881332362	-0.006796161	0.223417516	-0.030419106	0.975732808	0.98752738	NONE
Cdc42ep3	20.15535811	24.23167456	-0.008762199	0.14502936	-0.060416729	0.951823736	0.97643972	NONE
Cdc42ep4	30.70202776	25.87695708	-0.181352537	0.132713877	-1.36649265	0.171784386	0.402286211	NONE
Cdc42ep5	7.041289068	7.742776032	-0.162991788	0.211753457	-0.769724331	0.441463434	NA	NONE
Cdc42se1	19.88250939	18.39876039	-0.25216653	0.133706984	-1.885963785	0.059299835	0.221883945	NONE
Cdc42se2	77.52803457	74.43611387	0.070522626	0.070785492	0.996286446	0.319110987	0.565194652	NONE
Cdc45	3.491576246	6.509541058	0.073775445	0.27386446	0.269386705	0.787632116	NA	NONE
Cdc5l	121.6487404	148.4176161	-0.104115177	0.058537544	-1.778605133	0.075304522	0.253885227	NONE
Cdc6	5.684427109	8.7814063	0.302345785	0.209717222	1.441683151	0.149391779	NA	NONE
Cdc7	11.45381828	18.72110889	0.086288808	0.138100514	0.624826119	0.532085186	NA	NONE
Cdc73	5.872089124	6.414249567	-0.637205274	0.24613155	-2.588880922	0.009628838	NA	NONE
Cdca2	3.678490335	7.54640483	-0.40223933	0.232567478	-1.729559667	0.083708977	NA	NONE
Cdca3	10.61239788	17.44594744	0.277376564	0.172935869	1.603927316	0.108730075	NA	NONE
Cdca4	9.136662972	14.89177675	-0.126226458	0.148336517	-0.850946618	0.394799007	NA	NONE
Cdca7	8.450553096	19.86332758	-0.222122232	0.202454936	-1.097144069	0.272578418	NA	NONE
Cdca7l	4.88811126	6.326046007	-0.178683149	0.243156216	-0.734849193	0.462431344	NA	NONE
Cdca8	32.59055991	59.72490106	0.022182645	0.102610653	0.216182674	0.828845358	0.918043956	NONE
Cdh1	1.987333814	1.069545229	-0.223769393	0.490637474	-0.456078888	0.648333251	NA	NONE
Cdh10	13.72835948	9.478492999	-0.141993213	0.182597021	-0.7776316	0.436786226	0.665387566	NONE
Cdh11	32.24034124	36.47695685	-0.157272855	0.106771036	-1.472991749	0.140753261	0.359690547	NONE
Cdh13	177.9014378	117.375592	0.004815265	0.069003065	0.069783348	0.944366101	0.974288407	NONE
Cdh15	9.732474782	5.069163747	0.258818504	0.230025999	1.125170657	0.260516725	NA	NONE
Cdh19	0.841928666	0.09959365	0.529594837	0.759521618	0.697274212	0.485631204	NA	NONE
Cdh2	107.5167156	137.4936511	-0.10494128	0.07686929	-1.365191227	0.172192955	0.402950265	NONE
Cdh22	9.578031007	6.381025892	-0.510944616	0.223631708	-2.284759266	0.022326947	NA	NONE
Cdh23	3.795966728	2.490820772	0.043157271	0.348428743	0.123862545	0.901424109	NA	NONE
Cdh5	5.377392204	8.305140819	-0.764671712	0.235538423	-3.246483958	0.0011684	NA	NONE
Cdh6	16.64620522	14.67953711	-0.093501373	0.148534925	-0.629490827	0.529027772	0.737543007	NONE
Cdh7	10.46085046	8.504094125	-0.120280124	0.208474612	-0.57695334	0.563970976	NA	NONE
Cdh8	40.10754174	41.68087994	-0.283239488	0.102942563	-2.751432254	0.005933529	0.068066659	NONE
Cdh9	3.851657394	2.062938921	0.361444483	0.364610124	0.991317738	0.321530454	NA	NONE
Cdhr1	5.287658087	2.98362835	-0.960762912	0.324274192	-2.962810286	0.003048444	NA	NONE
Cdip1	185.8305101	109.3521738	0.117435962	0.079865736	1.470417317	0.141448764	0.360300349	NONE
Cdipt	40.3573706	23.3458425	-0.151254089	0.1151695	-1.313317237	0.189076073	0.424138288	NONE
Cdk1	15.43385167	28.28087137	0.00918701	0.160442509	0.057260451	0.954337724	0.977823874	NONE
Cdk10	56.92364393	49.15372869	0.174620046	0.095694396	1.824767726	0.068036088	0.242068797	NONE
Cdk11b	254.3535248	349.3935525	-0.048338952	0.058175318	-0.830918569	0.406019633	0.64141352	NONE
Cdk12	19.97243325	23.48504489	-0.438425356	0.139115079	-3.151530073	0.001624174	0.037663382	DOWN
Cdk13	37.29905421	40.61671587	-0.230860463	0.124156096	-1.859437193	0.062965194	0.230253322	NONE
Cdk14	90.8760024	53.77346858	-0.280924941	0.108781661	-2.582466	0.009809703	0.087780571	NONE
Cdk16	35.25107963	31.92794859	0.028734044	0.105938087	0.271234313	0.786210824	0.894538271	NONE
Cdk17	31.24662055	32.90843004	0.149473721	0.11859242	1.260398608	0.207525604	0.449418061	NONE
Cdk19	15.4674447	17.26560884	-0.225044116	0.157761598	-1.42648223	0.153729193	0.376424382	NONE
Cdk2	2.195920995	3.015601533	-0.381963811	0.33697976	-1.133491849	0.257007762	NA	NONE
Cdk20	8.185593701	6.813758686	0.08936728	0.203268319	0.439651788	0.660189326	NA	NONE
Cdk2ap1	66.75545248	93.58192287	0.023346009	0.074351476	0.313995237	0.753524656	0.878635098	NONE
Cdk2ap2	16.85812925	16.35879297	-0.301081063	0.139838872	-2.153057004	0.031314199	0.156294478	NONE
Cdk4	236.8154768	454.0337746	0.104345684	0.069301143	1.505684878	0.132148088	0.347126382	NONE
Cdk5	179.3992293	162.1091285	0.172739228	0.072647128	2.377784687	0.017416993	0.115284755	NONE
Cdk5rap1	16.81822874	15.9151873	0.19903791	0.140647832	1.415150924	0.15702425	0.381437581	NONE
Cdk5rap2	38.46628115	63.1344906	-0.185968093	0.105780741	-1.758052471	0.078738582	0.260585822	NONE
Cdk5rap3	103.1932997	99.52647921	0.244711552	0.09050558	2.703828331	0.006854569	0.073419151	NONE
Cdk8	13.55481703	17.36285621	0.002565261	0.142283512	0.01802922	0.985615543	0.992584527	NONE
Cdk9	45.15244108	33.84357127	-0.252013897	0.115906118	-2.174293316	0.029683114	0.152605292	NONE
Cdkl1	123.3005526	123.6852083	0.057962265	0.068358577	0.847915036	0.39648529	0.632082262	NONE
Cdkl2	17.18296596	5.953698144	-0.360763784	0.237959778	-1.516070437	0.129501543	0.344243612	NONE
Cdkl3	9.932704749	10.74079924	0.043683342	0.170550519	0.256131393	0.797849382	NA	NONE
Cdkn1a	2.588825399	1.0820028	-0.325150217	0.518021931	-0.627676548	0.530215851	NA	NONE
Cdkn1b	20.98113053	27.39065373	-0.176824073	0.110567875	-1.599235518	0.109768281	0.315504284	NONE
Cdkn1c	114.0740024	222.6691593	0.114359414	0.106895747	1.069821922	0.284699473	0.530325773	NONE
Cdkn2aip	1.653095946	2.392047863	-0.320420966	0.359705528	-0.890786884	0.373043513	NA	NONE
Cdkn2aipnl	53.47282599	52.138288	0.120693144	0.083110696	1.452197476	0.146446704	0.366514714	NONE
Cdkn2b	0.817656044	0.340853973	0.529594751	0.788474438	0.671670158	0.501793703	NA	NONE
Cdkn2c	1.41952198	0.895191006	-0.412928442	0.56655237	-0.728844259	0.466096935	NA	NONE
Cdkn3	1.828006462	2.890524828	0.062926938	0.328509364	0.19155295	0.8480924	NA	NONE
Cdo1	49.14425103	53.43526202	0.02511341	0.095132874	0.263982459	0.791793435	0.897765085	NONE
Cdpf1	15.13961765	15.09762284	0.095115364	0.155820065	0.610417947	0.541584982	0.747345544	NONE
Cdr2	6.366762182	9.366089733	-0.181392057	0.204210939	-0.888258278	0.374401837	NA	NONE
Cds1	2.367786279	0.467201053	0.021269174	0.715637251	0.029720608	0.976289877	NA	NONE
Cdt1	2.105483255	3.006998027	0.243967909	0.324260815	0.752381718	0.451821538	NA	NONE
Cdv3	6.41819669	5.912681795	0.192000534	0.231058599	0.830960348	0.40599603	NA	NONE
Cdyl	7.848932254	5.538360481	-0.049408569	0.238454184	-0.207203614	0.835850845	NA	NONE
Cdyl2	15.63351189	10.9768306	-0.337503643	0.163483136	-2.064455405	0.038974558	0.174917554	NONE
Ceacam1	1.585862872	2.651602221	-0.206248117	0.359220105	-0.574155271	0.565862734	NA	NONE
Ceacam9	2.269225275	2.229302594	-0.411242587	0.363537839	-1.131223611	0.257960987	NA	NONE
Cebpd	1.862255461	1.173400815	0.265218932	0.476578047	0.556506818	0.577864435	NA	NONE
Cebpg	5.77887567	7.403862779	-0.149416502	0.221712166	-0.673921077	0.500361491	NA	NONE
Cebpz	147.1173367	186.7339751	-0.151962091	0.053280403	-2.85211979	0.004342873	0.057010437	NONE
Cecr2	1.73162776	2.287707472	-0.834793207	0.395579161	-2.110306327	0.034831979	NA	NONE
Cela2a	1.59282031	1.608937256	0.259366247	0.410711088	0.631505344	0.527710156	NA	NONE
Cela3b	1.494234761	0.051490114	0.349257351	0.745488665	0.468494516	0.639430992	NA	NONE
Celf1	10.97365923	15.68866186	-0.098725578	0.158416307	-0.623203378	0.533150882	NA	NONE
Celf2	7.263545136	12.52513663	-0.515751526	0.210416643	-2.451096633	0.014242171	NA	NONE
Celf3	61.30989685	91.97449727	0.118383986	0.081065525	1.460349348	0.144194086	0.363287226	NONE
Celf4	454.3882575	572.8110691	-0.102746476	0.069531423	-1.477698439	0.139488512	0.357718618	NONE
Celf5	75.45540297	91.42537971	-0.186954585	0.117718637	-1.588147717	0.11225294	0.31971499	NONE
Celf6	15.86058266	12.40259608	-0.245796201	0.159174015	-1.544198029	0.122540366	0.333340819	NONE
Celsr2	24.59414964	18.62394942	-0.115620073	0.164346771	-0.703512894	0.481736174	0.702119236	NONE
Celsr3	13.18905473	19.56126715	-0.10211425	0.164114428	-0.622213728	0.533801341	NA	NONE
Cemip2	11.01286906	20.47042741	-0.371148706	0.158150615	-2.346805334	0.018935145	NA	NONE
Cend1	136.260879	51.17220408	0.115095008	0.105219824	1.093852881	0.274019507	0.519431124	NONE
Cenpa	1.981014078	3.877628527	-0.1892834	0.322896874	-0.586203881	0.557738514	NA	NONE
Cenpc	37.54921873	52.10175481	-0.149817923	0.094211342	-1.590232343	0.111782443	0.319274334	NONE
Cenpf	35.84660455	76.89646882	-0.232919781	0.139546318	-1.66912166	0.095093271	0.289728885	NONE
Cenpi	2.03437524	2.652776981	-0.382732947	0.354545808	-1.079502108	0.280363955	NA	NONE
Cenpj	13.85175189	23.58954145	-0.201385617	0.131797714	-1.527990214	0.126514968	0.339696734	NONE
Cenpk	5.938730906	7.916960687	-0.243601038	0.20392331	-1.194571814	0.232254367	NA	NONE
Cenpl	16.55290642	24.21187525	0.00100154	0.125593638	0.00797445	0.993637377	0.996422647	NONE
Cenpm	11.18763756	13.7800495	-0.001903356	0.186799644	-0.010189291	0.991870262	NA	NONE
Cenpn	7.087011177	10.98436077	0.10382599	0.179044878	0.579888079	0.561990095	NA	NONE
Cenpq	11.54741442	17.09978048	0.142502292	0.154066136	0.924942341	0.3549959	NA	NONE
Cenps	98.00407956	67.79874185	0.120931485	0.082608622	1.463908768	0.143218877	0.362729673	NONE
Cenpt	4.167043161	7.687215021	0.352985229	0.205121927	1.720855658	0.08527702	NA	NONE
Cenpu	2.375688155	4.404805686	0.016147456	0.283934142	0.056870427	0.954648412	NA	NONE
Cenpw	15.02254751	24.7186636	0.022685246	0.128781529	0.176152952	0.860173782	0.933472363	NONE
Cep104	24.11761007	17.19278545	-0.113721707	0.160069785	-0.710450801	0.47742463	0.699246256	NONE
Cep112	18.22106353	26.01781229	-0.071051331	0.134511285	-0.52821836	0.597347787	0.780141875	NONE
Cep120	26.83902356	32.72870027	-0.284667427	0.122307895	-2.327465664	0.019940494	0.123677553	NONE
Cep131	15.94283372	20.93494995	-0.37556931	0.128599733	-2.920451698	0.003495244	0.050411267	NONE
Cep162	37.09278718	46.57942896	-0.195037632	0.143382345	-1.360262531	0.173746861	0.404530882	NONE
Cep19	110.8341221	86.52192552	-0.040465448	0.07250073	-0.558138499	0.576749813	0.766902878	NONE
Cep290	68.62524615	86.57966807	-0.162067371	0.09409335	-1.722410466	0.084995189	0.273435122	NONE
Cep295	46.42650577	60.24732585	-0.009530654	0.142114457	-0.067063227	0.946531368	0.97527373	NONE
Cep41	11.44553844	16.38024252	0.022732779	0.154033151	0.14758368	0.882671335	NA	NONE
Cep44	13.68609758	19.50114509	0.175719676	0.152947628	1.148887877	0.250602217	0.493172312	NONE
Cep55	1.329802998	2.98519706	-0.096957012	0.414865549	-0.23370707	0.815212398	NA	NONE
Cep57	45.03681673	51.84738554	-0.020040627	0.087149889	-0.229955856	0.818126072	0.91225616	NONE
Cep57l1	9.462698486	14.04582077	-0.404759551	0.160569773	-2.520770525	0.011709819	NA	NONE
Cep63	20.88083801	28.3364924	-0.057704187	0.108597398	-0.531358833	0.595170143	0.778308705	NONE
Cep70	53.94218904	81.61866381	-0.124781666	0.078730486	-1.584921845	0.112984093	0.320884777	NONE
Cep78	7.424908966	10.6592135	-0.248037357	0.191705557	-1.293845416	0.195718822	NA	NONE
Cep83	40.18599876	36.3112588	-0.328076271	0.106648035	-3.076252379	0.002096203	0.042053547	DOWN
Cep83os	4.365332486	4.342002462	-0.037778836	0.255751573	-0.147716925	0.882566174	NA	NONE
Cep85	17.32788639	25.34016238	-0.185102216	0.118834866	-1.557642315	0.119318062	0.329624202	NONE
Cep85l	9.271454352	9.134786957	-0.239578705	0.188547246	-1.270656082	0.203851026	NA	NONE
Cep89	59.16243558	72.4608835	-0.111538002	0.083645002	-1.333468814	0.182378003	0.41606192	NONE
Cep95	17.22455178	23.65266074	-0.125140272	0.129425913	-0.966887304	0.333600374	0.576810652	NONE
Cep97	8.612797164	8.949311188	0.09989925	0.210385072	0.474840012	0.634901012	NA	NONE
Cept1	31.79976391	24.73302578	0.025596041	0.112703735	0.227109072	0.82033893	0.913739648	NONE
Cer1	13.36217273	15.30256652	0.154404947	0.149801085	1.030733171	0.302665965	NA	NONE
Cercam	3.523835185	2.680605194	0.380596134	0.326842491	1.164463448	0.244236248	NA	NONE
Cerk	28.30042221	29.68264459	-0.252027638	0.122929569	-2.050179148	0.040346952	0.17719128	NONE
Cers2	35.98275262	24.7435087	0.061075986	0.126786238	0.481724097	0.630001956	0.803168402	NONE
Cers4	39.7640275	27.9707808	-0.379851213	0.119452642	-3.17993146	0.001473099	0.037097924	DOWN
Cers5	22.57892026	14.73410477	0.181665625	0.145011962	1.252763025	0.210291961	0.452671878	NONE
Ces1d	1.323617499	0.026440257	0.529593745	0.758772692	0.697960997	0.485201586	NA	NONE
Ces5a	2.812896839	0.405015753	0.689870735	0.732845319	0.941359271	0.346520778	NA	NONE
Cetn3	167.8576386	200.4079373	0.129627399	0.068441111	1.893999033	0.058225138	0.219262539	NONE
Cetn4	9.925111618	10.9487526	0.136063723	0.18376936	0.740404836	0.459054385	NA	NONE
Cfap126	27.36458211	4.862286451	-0.587958001	0.34008973	-1.728831981	0.083839171	0.270327497	NONE
Cfap157	2.250121946	1.625254475	-0.124512843	0.40499067	-0.307446201	0.758503766	NA	NONE
Cfap161	10.94431703	1.74154044	0.166265371	0.389523744	0.426842712	0.669493894	NA	NONE
Cfap20	92.78122181	103.8934153	0.256393819	0.079799132	3.212990089	0.001313608	0.034566662	UP
Cfap206	2.542043928	0.54054404	0.351674953	0.667586027	0.526785971	0.598342226	NA	NONE
Cfap298	87.9757586	67.56243697	0.037587139	0.084350213	0.445608105	0.655880355	0.82058231	NONE
Cfap300	5.338057309	5.862513029	0.256329552	0.238803937	1.073389136	0.283096557	NA	NONE
Cfap36	144.0671748	109.7225842	-0.093860235	0.061626514	-1.523049562	0.127746306	0.341592881	NONE
Cfap410	52.23106341	40.53588147	0.09160623	0.088935437	1.030030692	0.302995598	0.550948593	NONE
Cfap45	20.70455397	6.596266771	0.118193605	0.215960657	0.547292303	0.584177931	0.771590807	NONE
Cfap52	6.873771536	3.589358676	0.467854208	0.281888468	1.659713894	0.096972023	NA	NONE
Cfap77	3.710114607	2.305651659	0.684175542	0.350693603	1.95092108	0.051066435	NA	NONE
Cfap97	76.2365034	108.336232	-0.124788356	0.071313685	-1.749851451	0.08014395	0.263079453	NONE
Cfb	9.797110574	2.312125967	-0.180688995	0.338924662	-0.533124364	0.593947494	NA	NONE
Cfd	5.655151841	2.224526317	-0.200365569	0.353358891	-0.567031352	0.570692881	NA	NONE
Cfdp1	339.6358322	401.668292	-0.069702802	0.060198861	-1.157875765	0.246914739	0.490552877	NONE
Cfh	19.7223952	7.570287635	0.036434521	0.214537851	0.169827937	0.865145456	0.937095557	NONE
Cfl1	1474.110329	1691.548161	0.114687926	0.051997323	2.205650616	0.027408472	0.146762807	NONE
Cfl2	206.0659695	228.9841189	0.015584954	0.052392069	0.297467812	0.766109379	0.885991249	NONE
Cflar	17.6918009	11.50201017	0.138273378	0.157164221	0.879801888	0.378966642	0.619472094	NONE
Cfp	5.487401862	6.330153267	0.275417618	0.227313865	1.211618207	0.225658562	NA	NONE
Cga	198.1537693	7.958698291	-0.1219832	0.504050696	-0.242005815	0.808775657	0.908234918	NONE
Cggbp1	29.64393527	32.85573924	-0.134741991	0.117932291	-1.142536873	0.253230928	0.496074079	NONE
Cgnl1	16.4236884	15.39856203	-0.193736214	0.161119512	-1.202437935	0.229193899	0.472520032	NONE
Cgref1	41.4127043	17.59359606	-0.108191256	0.1316479	-0.821822878	0.411177711	0.643935204	NONE
Cgrrf1	24.64992373	17.62664077	0.081700414	0.135750147	0.601844014	0.547277974	0.750002982	NONE
Ch25h	2.71180994	1.135719893	0.592308228	0.505684314	1.171300378	0.24147806	NA	NONE
Chac1	2.85709726	1.098693439	-0.679470687	0.529001559	-1.284439856	0.198988095	NA	NONE
Chac2	24.3375958	27.50696016	0.076493234	0.126973205	0.602436034	0.54688393	0.749842768	NONE
Chad	0.633491113	0.186782244	1.070553583	0.825311802	1.297150459	0.194579423	NA	NONE
Chaf1b	2.550017602	4.684517419	-0.281045756	0.262774797	-1.069530864	0.284830529	NA	NONE
Champ1	46.37192477	54.47859588	-0.067750519	0.089227259	-0.759302924	0.447671369	0.675277799	NONE
Chat	0.927560462	0.08465023	-0.191752567	0.811914725	-0.236173284	0.81329821	NA	NONE
Chchd1	185.2303499	202.7157944	0.144809301	0.062875773	2.303101719	0.021273121	0.127698146	NONE
Chchd10	153.1205553	19.48761394	-0.243040437	0.183774862	-1.322490108	0.186005001	0.420949837	NONE
Chchd2	230.4943169	199.875825	0.017990536	0.067302661	0.267307948	0.789232068	0.896121723	NONE
Chchd3	153.5533513	151.3108345	0.130772391	0.060929402	2.146293666	0.031849557	0.157344131	NONE
Chchd4	43.87381406	41.96466632	0.069967369	0.092434945	0.75693634	0.449088002	0.676149078	NONE
Chchd5	24.51209088	26.90537026	0.224781647	0.115371364	1.948331363	0.051375327	0.204063359	NONE
Chchd6	160.7137243	137.63751	0.167937943	0.063281066	2.653841889	0.007958111	0.079337025	NONE
Chd1	24.33339809	34.68563262	-0.365609856	0.124986829	-2.925187062	0.003442492	0.050062071	NONE
Chd2	94.31346069	111.6502798	-0.204098294	0.084676887	-2.410318817	0.015938586	0.109845122	NONE
Chd5	162.3024911	166.9731327	-0.048970769	0.063985746	-0.765338725	0.44406987	0.672046585	NONE
Chd6	149.5760695	181.5546255	-0.040910347	0.069898955	-0.585278383	0.558360547	0.756250094	NONE
Chd8	116.2246802	151.5313328	-0.184262269	0.074579922	-2.470668554	0.013486075	0.103274691	NONE
Chek1	3.617241731	6.051009096	0.319529872	0.233281225	1.369719622	0.170774441	NA	NONE
Cherp	23.05971469	26.45631402	0.144508351	0.118909918	1.215275844	0.224260902	0.468658033	NONE
Chfr	16.71572612	24.53827755	-0.046668945	0.130620676	-0.35728605	0.720877672	0.858105309	NONE
Chga	159.1504122	95.33137558	-0.115823332	0.109225416	-1.060406415	0.288959745	0.535630672	NONE
Chgb	258.2579269	161.3750863	-0.177343429	0.064827152	-2.735635022	0.006226004	0.069928653	NONE
Chi3l1	27.18418039	0.400620392	0.693153608	0.786071153	0.881794995	0.377887679	0.618492477	NONE
Chia	0.859801254	0.383148834	-1.108552291	0.723026133	-1.533211929	0.125223646	NA	NONE
Chic2	9.771635462	13.79732663	-0.088817849	0.149443068	-0.59432565	0.552294326	NA	NONE
Chid1	74.73773369	71.28837438	0.073989855	0.078310779	0.944823381	0.344749053	0.588767456	NONE
Chit1	1.916613832	1.491620386	-0.29978745	0.443823051	-0.675466156	0.499379646	NA	NONE
Chka	21.07904268	14.71716761	-0.036262358	0.157679265	-0.229975438	0.818110856	0.91225616	NONE
Chkb	23.11380667	19.68373631	-0.038256155	0.127924784	-0.299051942	0.764900414	0.885652473	NONE
Chm	15.11460808	19.85177964	-0.328228328	0.156602537	-2.095932375	0.03608819	0.167261368	NONE
Chml	1.377657838	1.229099607	-0.553650965	0.522292611	-1.06003982	0.289126484	NA	NONE
Chmp1a	118.8436514	113.6124667	0.068259929	0.060773301	1.123189422	0.261357054	0.502980559	NONE
Chmp1b	45.92662635	60.60751464	0.145701573	0.088775086	1.641243944	0.100746787	0.299315455	NONE
Chmp2a	392.2455896	448.2264596	0.1487756	0.051699895	2.877677002	0.004006151	0.054488724	NONE
Chmp3	32.53519745	25.68732063	-0.37955628	0.122948858	-3.087107006	0.002021148	0.041366168	DOWN
Chmp4bl1	5.875224974	5.074616231	-0.228868438	0.25309344	-0.904284353	0.365844641	NA	NONE
Chmp4c	1.500059347	0.483739504	-0.256158268	0.679990936	-0.376708357	0.706390352	NA	NONE
Chmp5	301.33753	306.7355525	0.033596218	0.050454054	0.665877474	0.50548942	0.718133603	NONE
Chmp6	87.95078142	96.66697331	0.182992371	0.08346388	2.19247382	0.028345311	0.149788707	NONE
Chmp7	50.14588055	40.02176549	-0.105368661	0.106121361	-0.992907176	0.320755192	0.56648037	NONE
Chn1	149.5250926	53.6317068	-0.12341418	0.101840339	-1.211839844	0.225573693	0.469726615	NONE
Chn2	2.442745065	1.869917412	0.113414343	0.381128296	0.297575237	0.766027377	NA	NONE
Chodl	14.32220274	12.14596817	-0.066381809	0.169461066	-0.391723071	0.695262841	0.843024175	NONE
Chordc1	114.3513707	133.212248	-0.119670077	0.10219973	-1.170943182	0.241621616	0.485336988	NONE
Chp1	61.96929324	35.12518338	0.042881986	0.100056386	0.428578201	0.668230212	0.827999266	NONE
Chp2	1.161714602	0.791325457	-0.975581672	0.609006934	-1.60192211	0.109172835	NA	NONE
Chpf	38.24367641	18.77980123	-0.132793617	0.130693972	-1.016065355	0.309598266	0.557225019	NONE
Chpf2	6.147542883	2.894664502	-0.476793387	0.311323904	-1.53150266	0.12564521	NA	NONE
Chpt1	3.31973666	0.874162592	0.142675767	0.523598747	0.272490657	0.785244774	NA	NONE
Chrac1	60.7773893	66.45794115	0.391361319	0.091743913	4.265801469	0.0000199	0.005837051	UP
Chrd	1.267522642	1.388762543	-1.084546077	0.485256071	-2.234997439	0.025417517	NA	NONE
Chrm2	4.316594173	2.225692731	-0.784682158	0.373907263	-2.098601007	0.035852088	NA	NONE
Chrm3	3.616809931	1.510661378	-0.437027596	0.427439457	-1.022431573	0.306576684	NA	NONE
Chrm5	1.470665441	1.379943907	-0.167481689	0.469664687	-0.356598428	0.721392454	NA	NONE
Chrna3	1.758707074	1.322344895	0.520718691	0.499666405	1.042132684	0.297350167	NA	NONE
Chrna4	4.629122262	2.067113279	0.101663527	0.382870773	0.265529611	0.790601502	NA	NONE
Chrna5	40.11123268	51.0066662	0.09033461	0.102960096	0.877374966	0.380283006	0.619991001	NONE
Chrna9	0.584848976	0.072266363	-0.191888421	0.823528149	-0.233007725	0.815755407	NA	NONE
Chrnb1	2.363497112	2.65134294	0.303791442	0.351089126	0.865282972	0.386883495	NA	NONE
Chrne	3.426210101	1.111059679	-0.561661343	0.51138305	-1.098318263	0.27206554	NA	NONE
Chst1	54.37745342	35.66119825	-0.212504332	0.12069064	-1.760735821	0.078283127	0.259633945	NONE
Chst10	24.66069897	20.47846406	-0.080853123	0.12811331	-0.631106343	0.527970994	0.737165966	NONE
Chst12	9.595584414	8.907156754	0.229566314	0.19332775	1.187446266	0.23505164	NA	NONE
Chst14	1.220013335	1.416579993	0.024820193	0.488550186	0.050803773	0.959481884	NA	NONE
Chst4	2.440698377	0.790264547	-0.583953874	0.581477051	-1.004259537	0.315253532	NA	NONE
Chst5	2.64641213	0.412821336	-0.616711822	0.691782549	-0.89148219	0.372670542	NA	NONE
Chst8	13.46916654	11.15163455	0.074844785	0.16245112	0.460721881	0.644998154	0.813940846	NONE
Chsy1	11.04167429	12.78596036	-0.047981846	0.161789643	-0.29656933	0.766795329	NA	NONE
Chtf18	1.836212941	2.486663235	-0.25348386	0.367446418	-0.689852581	0.490286898	NA	NONE
Chtf8	17.51355379	21.4919738	0.023202758	0.128376406	0.180740051	0.85657162	0.932146663	NONE
Chtop	69.51841858	83.10501188	-0.165106295	0.080140413	-2.060212679	0.039378213	0.175568009	NONE
Chuk	13.16573881	15.76392703	-0.013921226	0.153221322	-0.090856977	0.927606236	NA	NONE
Churc1	133.6447299	160.6277641	0.122467379	0.080274087	1.525615357	0.127105685	0.340303303	NONE
Ciao1	18.60654726	17.55857784	-0.020928016	0.130146675	-0.160803309	0.872248319	0.940994798	NONE
Ciao2a	39.44052323	37.93797684	-0.015563853	0.093639481	-0.166210368	0.8679914	0.93849686	NONE
Ciao2b	74.91255111	83.05270134	0.089389203	0.077725356	1.150064887	0.250117147	0.493104486	NONE
Ciao3	23.75860925	22.14054263	0.30696189	0.11791178	2.603318264	0.00923262	0.085160954	NONE
Ciapin1	46.56069026	56.35617366	0.080624583	0.081563355	0.988490273	0.322912596	0.567098204	NONE
Ciart	9.892048028	1.249802784	0.336780386	0.447978723	0.751777638	0.452184792	NA	NONE
Cib1	14.71766816	7.412337847	-0.226130035	0.198605645	-1.138588154	0.254874972	0.497090656	NONE
Cib2	25.02087109	13.74630947	-0.126283782	0.154626046	-0.816704463	0.41409734	0.646569521	NONE
Cidea	10.79661422	0.768953528	0.408061615	0.578686133	0.70515188	0.480715723	NA	NONE
Cideb	5.83889596	5.179767326	0.19100997	0.237961165	0.802693874	0.422151694	NA	NONE
Cilp2	3.58821465	4.215092135	0.162308191	0.281083985	0.577436634	0.563644533	NA	NONE
Cinp	9.606450026	9.566477154	0.309073247	0.181017639	1.707420601	0.087743904	NA	NONE
Cipc	36.98793407	35.41033825	0.02646065	0.10052992	0.263211686	0.792387424	0.898122666	NONE
Cir1	88.70358393	90.92226141	0.055660303	0.067297181	0.827082231	0.408190455	0.642613968	NONE
Cirbp	197.5967039	250.611988	0.427601171	0.087071947	4.910894804	0.000000907	0.00194832	UP
Cisd1	365.3233022	371.4538512	0.069985954	0.050999625	1.372283715	0.169975133	0.399354841	NONE
Cisd2	211.0796494	236.2527616	0.12648521	0.061037754	2.07224547	0.038242555	0.173212115	NONE
Cisd3	46.55814919	29.65080903	0.181964447	0.104117801	1.747678539	0.080519707	0.263507894	NONE
Cish	2.566053402	2.921140804	-0.135696029	0.326464444	-0.415653316	0.677663707	NA	NONE
Cit	7.028993606	4.164297869	-0.21067323	0.290912038	-0.724181892	0.468954074	NA	NONE
Cited1	19.38597487	14.36924523	0.116203786	0.158435775	0.733444112	0.463287603	0.689477188	NONE
Cited2	28.49274208	24.17374399	0.015801499	0.139128999	0.113574448	0.909575144	0.957084133	NONE
Ciz1	8.513306432	9.738164649	0.198531596	0.176874928	1.122440574	0.261675161	NA	NONE
Ckap2	22.19427664	37.90713218	-0.144068496	0.156959872	-0.917868332	0.358687803	0.603302965	NONE
Ckap4	37.75138159	42.60871996	-0.200253896	0.12762049	-1.569135931	0.116616269	0.326629393	NONE
Ckb	993.9528676	662.9805416	-0.017090686	0.074631315	-0.229001536	0.818867723	0.912731709	NONE
Cklf	6.808141215	5.888340295	0.340362132	0.223989502	1.519545019	0.128625365	NA	NONE
Ckmt1	58.11321745	11.47345416	-0.122054495	0.159788426	-0.763850665	0.44495624	0.6724409	NONE
Cks1b	42.99465041	65.85722281	0.159753427	0.094647579	1.687876525	0.091434934	0.284498561	NONE
Cks2	11.89950419	22.38339197	0.065450224	0.150743589	0.434182472	0.66415594	NA	NONE
Clasp2	129.9978574	128.253283	-0.178013992	0.078066986	-2.280272386	0.022591538	0.131569692	NONE
Clasrp	28.8242804	28.99999174	0.106182496	0.132707251	0.80012581	0.423637909	0.653586283	NONE
Clba1	6.048325128	5.137527443	0.061590164	0.246670713	0.249685756	0.802830374	NA	NONE
Clcc1	46.922337	41.25931872	0.233591211	0.097044805	2.407044975	0.016082189	0.110446091	NONE
Clcn2	10.96300349	8.931894374	0.121447329	0.211100805	0.575304911	0.565085101	NA	NONE
Clcn3	68.77651771	45.17571663	-0.346034731	0.109953302	-3.147106313	0.00164895	0.037967073	DOWN
Clcn4	19.08729665	16.06046369	-0.2244214	0.152572115	-1.470920162	0.141312709	0.360238449	NONE
Clcn5	2.939090415	2.648128738	-0.035752133	0.335599274	-0.106532211	0.9151601	NA	NONE
Clcn6	4.08536811	3.973465353	-0.158529512	0.286743376	-0.552861984	0.580357921	NA	NONE
Clcnka	1.469396623	1.834284479	-0.028262981	0.405066716	-0.069773645	0.944373824	NA	NONE
Cldn1	1.587529305	0.842479343	0.295934313	0.581627829	0.508803566	0.61088992	NA	NONE
Cldn10	28.80785676	3.980000409	-0.110815433	0.269602295	-0.411032973	0.681048357	0.834103107	NONE
Cldn11	45.31765566	10.87205907	-0.251588924	0.297947727	-0.844406254	0.398442429	0.633323061	NONE
Cldn12	18.63290475	10.8544003	-0.419834249	0.164547281	-2.551450542	0.010727555	0.09194713	NONE
Cldn19	0.615033052	0.129303696	0.709931424	0.791426041	0.897028132	0.369703906	NA	NONE
Cldn3	2.075354832	1.066532776	-0.070840282	0.524086768	-0.135168996	0.89247826	NA	NONE
Cldn5	84.60368088	79.2636144	0.197770405	0.09694896	2.039943549	0.041355949	0.179906748	NONE
Cldn9	15.74235765	7.292910973	0.281924874	0.203454961	1.385686903	0.165842529	0.393361678	NONE
Cldnd1	191.1460268	184.0391187	0.128451061	0.077961535	1.647620988	0.099430471	0.297051436	NONE
Clec10a	5.168506825	2.430403787	0.342686445	0.356798951	0.960446895	0.336830346	NA	NONE
Clec12a	1.274772473	0.331961417	0.168455029	0.756925996	0.222551517	0.823884574	NA	NONE
Clec14a	2.954009622	2.6063931	0.189836693	0.351603004	0.539917723	0.589253775	NA	NONE
Clec1a	2.367424469	2.194869746	0.378707	0.377933771	1.002045936	0.316321407	NA	NONE
Clec1b	2.814368788	2.099732344	0.40920325	0.420597779	0.972908726	0.330598668	NA	NONE
Clec2l	13.12579648	4.542089104	-0.315977134	0.248904036	-1.269473724	0.204272156	NA	NONE
Clec4a1	2.387419934	2.400787913	0.059179964	0.359253589	0.164730335	0.86915624	NA	NONE
Clec7a	0.592872233	0.055772748	-0.011415339	0.800452532	-0.014261107	0.988621669	NA	NONE
Clgn	5.215135615	3.58651522	-0.546708915	0.310408377	-1.761256959	0.078194921	NA	NONE
Clic1	58.99125702	82.16983	0.195874908	0.095778502	2.045082175	0.040846757	0.17870799	NONE
Clic2	2.64209054	2.397099882	-0.243892491	0.376456523	-0.647863633	0.517073154	NA	NONE
Clic3	3.017863611	0.447919783	0.657242577	0.723147425	0.908863883	0.36342198	NA	NONE
Clic5	3.375501482	0.335647356	0.348213633	0.728048224	0.478283748	0.632448262	NA	NONE
Clint1	16.50521419	17.48044959	-0.075768101	0.155542788	-0.48712063	0.626172847	0.800820541	NONE
Clip1	60.02630313	60.34209749	-0.381300202	0.105471447	-3.615198351	0.000300118	0.019474942	DOWN
Clip2	23.39940794	21.74898377	-0.021223278	0.129250524	-0.164202646	0.869571618	0.9393957	NONE
Clip3	5.525670517	4.574081746	-0.355719011	0.261513851	-1.360230097	0.173757121	NA	NONE
Clip4	2.591060465	1.714758409	-0.581788835	0.431019066	-1.349798375	0.177080666	NA	NONE
Clk1	45.50715485	56.91441376	0.010030678	0.103095038	0.097295447	0.922491771	0.964062968	NONE
Clk2	16.16909745	21.1485462	-0.251173732	0.134153593	-1.872284789	0.061167214	0.226115269	NONE
Clk3	38.53529892	47.14508638	0.057565493	0.088896737	0.647554624	0.517273054	0.727024063	NONE
Clk4	24.25984947	41.31269256	-0.106470116	0.115926735	-0.918425899	0.358395937	0.603259082	NONE
Clmn	4.649542214	0.364227466	-0.667524964	0.696935863	-0.957799705	0.338163768	NA	NONE
Clmp	48.21058478	55.83164881	-0.264340249	0.122565543	-2.156725645	0.031027048	0.15566644	NONE
Cln3	11.30889913	12.20574542	0.325218458	0.15711	2.070004828	0.038451892	NA	NONE
Cln5	3.078843076	1.780330493	-0.134004865	0.4004733	-0.334616229	0.737914601	NA	NONE
Cln6	5.144452999	2.590336457	-0.436362995	0.334045484	-1.306298144	0.191451188	NA	NONE
Cln8	7.929473857	7.24210576	-0.30502954	0.211139444	-1.444682878	0.148546981	NA	NONE
Clns1a	128.4680541	147.0329638	0.272824761	0.070424747	3.873989923	0.000107068	0.010326778	UP
Clock	15.38207645	12.54607987	-0.115292584	0.165626455	-0.696100053	0.486366173	0.704130922	NONE
Clp1	15.1635156	20.5936625	0.078224509	0.133479787	0.586040108	0.557848563	0.756036689	NONE
Clpb	12.06181678	8.722842577	-0.253826479	0.184640107	-1.374709339	0.169221575	NA	NONE
Clptm1	30.06650895	19.50239484	0.246132351	0.124805023	1.972134972	0.048594201	0.198706363	NONE
Clptm1l	58.89797097	50.98033889	-0.158880612	0.10518696	-1.510459205	0.130926291	0.345935164	NONE
Clpx	21.11982957	26.50721977	-0.120160819	0.12293109	-0.977464844	0.328339074	0.571483657	NONE
Clspn	5.11185274	10.03350009	-0.23292131	0.232649428	-1.00116863	0.31674529	NA	NONE
Clstn1	65.31419223	34.75746473	-0.216153313	0.123999256	-1.743182341	0.081301769	0.265259365	NONE
Clstn2	2.665606515	1.641536322	-0.202434882	0.430333194	-0.470414285	0.63805906	NA	NONE
Clstn3	44.04659419	23.09842127	-0.165613593	0.139960699	-1.183286405	0.236695659	0.480320086	NONE
Clta	88.32798054	83.45946152	-0.161810695	0.096732969	-1.672756414	0.094375258	0.2895054	NONE
Cltb	116.7355821	84.41400564	-0.099305177	0.088320392	-1.124374285	0.260854276	0.502804327	NONE
Cltc	337.8322791	270.1717441	-0.062545708	0.058865226	-1.06252387	0.287997928	0.535007288	NONE
Clu	695.9722282	76.05894172	0.030518969	0.137975224	0.221191662	0.824943202	0.915940196	NONE
Cluap1	94.90294424	90.38246223	0.011479324	0.066555661	0.172477046	0.863062506	0.935782707	NONE
Cluh	37.3741715	14.64413859	-0.180893738	0.160944482	-1.123951167	0.261033743	0.502804327	NONE
Clvs1	46.49357778	61.43145766	0.206380688	0.092686854	2.226644657	0.025971032	0.142741042	NONE
Clvs2	3.836284715	4.273205511	-0.099494877	0.263123332	-0.378130197	0.705333877	NA	NONE
Clybl	38.32869613	39.63133255	0.016645143	0.13478948	0.123489923	0.901719154	0.954725841	NONE
Cma1	0.983588839	0.564830985	-0.902322744	0.72768092	-1.239997806	0.214976206	NA	NONE
Cmas	129.7491204	135.8109187	0.051532242	0.057770815	0.892011681	0.372386672	0.613662527	NONE
Cmbl	30.81714473	12.11610638	-0.055844483	0.169390648	-0.329678669	0.741642773	0.872323998	NONE
Cmc1	38.68545756	37.11201263	-0.161291821	0.137941486	-1.169277104	0.242292005	0.48586518	NONE
Cmip	466.0172382	435.2726745	-0.168519782	0.110230014	-1.528801236	0.126313726	0.339696734	NONE
Cmpk1	132.8009419	140.4021705	0.046059927	0.056680284	0.81262697	0.416431964	0.64747979	NONE
Cmpk2	10.95547489	3.777773165	-0.120365118	0.266385046	-0.451846377	0.651379657	NA	NONE
Cmss1	41.29846961	43.89834225	0.082873025	0.102547826	0.808140238	0.419009856	0.64977399	NONE
Cmtm3	5.84476874	5.620308161	-0.122653546	0.237946703	-0.515466467	0.606227096	NA	NONE
Cmtm5	81.51903343	8.600798455	0.05058316	0.201266259	0.251324592	0.801563164	0.903598132	NONE
Cmtm7	3.444029696	2.879862499	-0.036683727	0.318629126	-0.11512986	0.908342192	NA	NONE
Cmtm8	2.24251538	1.360738382	-0.1087229	0.450211013	-0.241493204	0.809172883	NA	NONE
Cmtr1	102.2875112	83.34363756	0.154094265	0.070847468	2.175014434	0.029629035	0.152605292	NONE
Cmtr2	7.231604061	9.051640263	0.380500236	0.182370104	2.086417826	0.036940792	NA	NONE
Cnbd2	3.868171868	3.066455226	0.053001191	0.338356451	0.156643062	0.875526163	NA	NONE
Cnbp	612.8907697	544.0786858	0.204660732	0.061438783	3.33113256	0.000864934	0.029042863	UP
Cndp1	2.246303287	1.816874485	-0.1745363	0.386305734	-0.451808722	0.651406786	NA	NONE
Cndp2	77.24692404	43.31348139	-0.178931726	0.105471707	-1.69649028	0.089793069	0.282113021	NONE
Cnep1r1	2.543944178	2.347414915	-0.276321742	0.356709317	-0.774641226	0.43855169	NA	NONE
Cnih1	126.5117892	130.1844843	0.14567194	0.063740435	2.285392915	0.022289799	0.130819596	NONE
Cnih2	51.02930828	50.95047406	0.024524983	0.12075775	0.203092418	0.839062797	0.923269817	NONE
Cnih4	84.52469435	120.6316251	0.131054733	0.087520272	1.497421456	0.134283629	0.350142491	NONE
Cnksr1	2.184038745	0.489560728	-0.28618382	0.6951481	-0.411687552	0.68056845	NA	NONE
Cnksr2	14.50205626	13.93529731	-0.250170617	0.171499092	-1.458728523	0.144639842	0.363901929	NONE
Cnksr3	3.788405219	1.141772576	-0.931665743	0.507236983	-1.83674648	0.06624733	NA	NONE
Cnmd	1.470497414	0.672977787	0.778364826	0.682063842	1.141190572	0.253790627	NA	NONE
Cnn3	83.05109942	113.96884	0.158961024	0.061721892	2.575439885	0.010011267	0.088845077	NONE
Cnnm1	3.000357516	0.74551781	-0.166987011	0.626578844	-0.266505984	0.789849552	NA	NONE
Cnnm2	8.500310198	7.932739948	-0.259149677	0.198214591	-1.30741978	0.191070183	NA	NONE
Cnnm3	11.39681948	9.07390931	-0.121648274	0.18450242	-0.659331591	0.50968286	NA	NONE
Cnnm4	3.588452528	3.105909171	-0.216761278	0.311601901	-0.695635288	0.486657261	NA	NONE
Cnot1	46.35287312	54.27674614	-0.122621375	0.084027211	-1.459305544	0.14448103	0.363719522	NONE
Cnot10	18.72545765	19.07957301	-0.003968748	0.133520292	-0.029723935	0.976287223	0.987734826	NONE
Cnot11	6.970751542	7.566860614	0.08082439	0.200150821	0.403817427	0.68634698	NA	NONE
Cnot2	10.93984607	16.41222807	-0.31828238	0.149597803	-2.127587268	0.033371319	NA	NONE
Cnot3	28.16064792	45.50771027	-0.246180146	0.109758432	-2.242926958	0.024901525	0.139140461	NONE
Cnot4	88.23962787	109.4520491	-0.094354064	0.077512654	-1.217273031	0.223500352	0.467978814	NONE
Cnot6	6.373596399	7.916470459	-0.479798291	0.197632843	-2.427725497	0.015193838	NA	NONE
Cnot6l	5.555289782	7.344531662	-0.221832777	0.202896654	-1.093328907	0.274249416	NA	NONE
Cnot7	78.46121519	106.9456505	0.131710643	0.077876978	1.691265467	0.090786112	0.283715013	NONE
Cnot8	52.28024161	39.60611918	0.001113449	0.094813112	0.011743618	0.990630164	0.994486557	NONE
Cnot9	56.48534349	69.0395433	0.119527639	0.078856911	1.515753513	0.129581691	0.344243612	NONE
Cnp	211.4980324	35.32499853	-0.056826041	0.173589667	-0.32735843	0.743396804	0.872768161	NONE
Cnppd1	21.64944137	24.87147506	-0.010029686	0.116204293	-0.086310801	0.931219352	0.967849615	NONE
Cnpy2	140.2772323	146.1059585	0.151528283	0.064524118	2.348397588	0.018854383	0.120949462	NONE
Cnpy3	18.07949618	10.01967754	0.163981886	0.179275245	0.914693415	0.360352603	0.604998237	NONE
Cnpy4	18.04278994	25.80646827	0.181940407	0.114426138	1.590024877	0.111829198	0.319274334	NONE
Cnr1	48.6144071	53.826199	-0.154021641	0.091786324	-1.678045641	0.093338189	0.288471384	NONE
Cnr2	171.4912528	168.3724342	0.179604214	0.066934597	2.683279245	0.007290409	0.076053828	NONE
Cnrip1	122.5575905	107.2276804	0.094714109	0.073496336	1.28869157	0.197505334	0.435918141	NONE
Cntd1	250.5418066	332.2703875	0.126038874	0.083240971	1.514144685	0.129989147	0.344447198	NONE
Cntf	6.671443314	2.616929928	-0.067381114	0.337728066	-0.199512925	0.841861534	NA	NONE
Cntln	4.21053992	3.974267262	-0.33469057	0.280180633	-1.194552838	0.232261785	NA	NONE
Cntn1	31.80750993	12.52196553	-0.487949452	0.179692035	-2.715476248	0.006618052	0.072439021	NONE
Cntn2	5.761915326	2.603015785	-0.172016486	0.316757992	-0.543053343	0.587093076	NA	NONE
Cntn3	3.91573865	2.548223993	-0.598360508	0.361095053	-1.657072017	0.097504916	NA	NONE
Cntn4	20.61007126	18.55109238	-0.228365165	0.144667966	-1.578546869	0.11444003	0.323310636	NONE
Cntn5	1.015137819	0.685164971	-0.639422464	0.636808234	-1.004105207	0.315327906	NA	NONE
Cntn6	9.093220172	6.67148136	-0.109339942	0.211581084	-0.516775602	0.605312814	NA	NONE
Cntnap1	6.276660034	0.943206342	-0.174967597	0.524058756	-0.333870192	0.738477514	NA	NONE
Cntnap4	7.826818231	6.581731629	0.156811219	0.225777995	0.694537213	0.487345372	NA	NONE
Cntnap5c	0.916376411	0.636863157	-0.269383412	0.648767823	-0.415223139	0.677978562	NA	NONE
Cntrob	1.450022938	2.780599227	-0.102032211	0.353588047	-0.288562386	0.772916283	NA	NONE
Coa3	250.0600351	205.5318745	0.17816249	0.078094698	2.281364744	0.022526872	0.131564049	NONE
Coa4	23.62229568	29.62296323	-0.051698894	0.124017564	-0.416867518	0.676775313	0.831713772	NONE
Coa5	99.0278468	117.0346117	0.428781056	0.101317727	4.232043769	0.0000232	0.006424797	UP
Coa7	27.61773737	26.1645099	0.159098071	0.120120538	1.32448683	0.185341414	0.420192115	NONE
Coasy	30.96780782	30.48314713	0.105048715	0.103282034	1.017105401	0.309103291	0.556644949	NONE
Cobl	15.37838831	19.01727655	-0.051235928	0.137524072	-0.372559703	0.709476169	0.850817125	NONE
Cog1	6.724845094	7.382749586	-0.008088052	0.207953049	-0.038893644	0.968975184	NA	NONE
Cog2	23.51431091	22.72588398	0.086887858	0.123241092	0.705023435	0.480795652	0.702119236	NONE
Cog3	3.694305421	4.267452409	-0.171150462	0.270437899	-0.632864191	0.526822334	NA	NONE
Cog4	51.26778415	56.6874421	0.005039382	0.092092607	0.054720807	0.956360892	0.978520659	NONE
Cog7	18.89111106	17.51173489	-0.026306892	0.138116683	-0.190468606	0.848941942	0.92749173	NONE
Cog8	9.366944055	9.011689831	0.360718335	0.216243571	1.668111259	0.095293643	NA	NONE
Coil	58.96606699	71.76864091	-0.092820935	0.086979292	-1.067161316	0.285898997	0.531945407	NONE
Col11a1	29.50244288	36.58379001	-0.177032582	0.147258964	-1.202185438	0.22929169	0.472520032	NONE
Col11a2	5.667310192	1.254445602	-0.443830839	0.473137578	-0.938058737	0.348214226	NA	NONE
Col14a1	1.726951373	2.013287509	-0.39736419	0.406202473	-0.978241681	0.327954806	NA	NONE
Col15a1	1.338718537	1.044835462	-1.053591251	0.560621513	-1.879327187	0.060199832	NA	NONE
Col16a1	3.363298174	2.985932769	-0.593652883	0.323960098	-1.832487661	0.066878798	NA	NONE
Col18a1	98.8150037	120.0824578	-0.19701969	0.169753205	-1.160624276	0.245794729	0.489388084	NONE
Col1a1	45.59786152	34.31561908	-0.360634556	0.365033571	-0.987949012	0.32317762	0.56726206	NONE
Col1a2	72.08292903	62.04362841	-0.245576347	0.307604427	-0.798351146	0.424666745	0.654418022	NONE
Col26a1	3.892985685	3.426327837	-0.171420056	0.289876966	-0.591354528	0.554282901	NA	NONE
Col2a1	0.815615869	1.505067919	-0.623708477	0.487371991	-1.279738041	0.200637281	NA	NONE
Col3a1	31.6782505	44.08925216	-0.232043838	0.314236869	-0.738436067	0.460249504	0.686381807	NONE
Col4a1	43.09724791	60.12265982	-0.070476452	0.121868779	-0.57829784	0.563063053	0.758735039	NONE
Col4a3bp	45.95367885	33.60605615	-0.056176549	0.107986876	-0.520216447	0.602912724	0.784931003	NONE
Col5a1	1.776043828	2.157726732	-0.78041124	0.463136676	-1.68505601	0.091977766	NA	NONE
Col5a2	24.2317115	32.7692282	-0.139122352	0.168130162	-0.827468139	0.407971773	0.642584466	NONE
Col5a3	9.22392535	2.920016877	-0.222529314	0.312876758	-0.711236323	0.476937804	NA	NONE
Col6a2	6.856257837	6.624347346	-0.617228884	0.273167121	-2.259528458	0.023850532	NA	NONE
Col8a1	1.49129606	1.374531194	-0.348083065	0.525169603	-0.662801242	0.507457858	NA	NONE
Col9a2	1.787963416	1.402042624	-0.027840181	0.44378093	-0.062734065	0.949978271	NA	NONE
Colec12	6.962580616	7.547815173	0.00600422	0.239608561	0.025058453	0.980008339	NA	NONE
Colgalt1	21.20761255	22.16954796	-0.122138234	0.137083054	-0.890979814	0.372939999	0.613671953	NONE
Commd1	137.9333607	120.1104322	0.107154563	0.071193228	1.505122969	0.132292465	0.347126382	NONE
Commd10	103.5044723	115.5840721	0.269910653	0.076189775	3.542609897	0.000396188	0.021538102	UP
Commd2	120.9179567	141.7417242	0.223014184	0.079316292	2.811707126	0.004927935	0.061570538	NONE
Commd3	255.5857576	286.9116156	0.18391333	0.064177876	2.865681135	0.004161131	0.055889197	NONE
Commd4	174.9157996	172.4818398	0.194368406	0.068087476	2.854686625	0.004307931	0.056795978	NONE
Commd5	11.76592691	9.080160324	0.06409685	0.178168644	0.359753816	0.719031244	NA	NONE
Commd6	62.09083956	80.05750285	0.177002675	0.076335801	2.318737357	0.020409282	0.125193757	NONE
Commd7	27.4817363	30.00897168	0.088177789	0.1247361	0.706914745	0.47961946	0.701476102	NONE
Commd8	107.8278558	128.6102558	0.102111639	0.068468169	1.491373874	0.135863363	0.352637828	NONE
Commd9	82.17640364	84.96787138	0.009529952	0.073329295	0.129961051	0.896597242	0.952757202	NONE
Comt	11.66118369	6.358667145	0.173979298	0.373045925	0.466375012	0.640947094	NA	NONE
Comtd1	17.33656476	10.24740649	0.064931887	0.172987644	0.375355635	0.707395995	0.850410238	NONE
Cop1	32.92165716	41.43117395	-0.058066364	0.116792584	-0.497175095	0.619065582	0.795201396	NONE
Copa	83.01908462	92.44131019	-0.176329562	0.071764965	-2.457042382	0.014008616	0.103334608	NONE
Copb1	93.54806257	116.2751434	-0.022787292	0.061504207	-0.370499732	0.711010176	0.851389786	NONE
Copb2	133.466437	159.232432	-0.086872685	0.050143873	-1.732468584	0.083190166	0.268835589	NONE
Cope	5.93408607	5.064859891	0.11811892	0.257535381	0.458651234	0.646484639	NA	NONE
Copg1	12.77416992	11.5508012	0.023332041	0.174468304	0.133732262	0.893614293	NA	NONE
Copg2	74.45381509	69.35408352	0.044599799	0.080107815	0.556747164	0.577700188	0.767607813	NONE
Coprs	22.98902111	19.4678242	-0.045766895	0.131875321	-0.347046699	0.728556236	0.863895908	NONE
Cops2	46.98454499	52.47202905	0.105148443	0.107930949	0.974219574	0.329947528	0.572946064	NONE
Cops3	115.7221214	122.9747542	0.069564611	0.060344732	1.1527868	0.248997904	0.49218595	NONE
Cops4	329.5137981	341.9522389	0.152817564	0.068970498	2.215694652	0.026712421	0.144898354	NONE
Cops5	138.2937121	138.5324464	0.127625186	0.060179992	2.120724528	0.033944991	0.161957115	NONE
Cops6	117.198391	111.7341001	-0.035402	0.070348769	-0.503235524	0.614798692	0.791771308	NONE
Cops7a	74.48480893	55.09927471	0.127310099	0.093391092	1.363193169	0.17282164	0.403688808	NONE
Cops7b	21.79535618	30.15920294	-0.02533496	0.105721351	-0.239639009	0.810610121	0.909546833	NONE
Cops8	93.49631872	90.12115722	0.106095428	0.068537782	1.547984559	0.121626014	0.332678368	NONE
Cops9	527.151077	548.4478824	0.143156027	0.05231962	2.736182463	0.006215655	0.069928653	NONE
Copz1	105.5934581	112.2976384	0.047407162	0.065519591	0.723557054	0.469337715	0.694164628	NONE
Copz2	3.64258565	2.851599621	0.176745477	0.330955003	0.534046852	0.593309119	NA	NONE
Coq10a	21.20989281	11.63648942	-0.096390979	0.158882873	-0.606679483	0.544063641	0.748363194	NONE
Coq10b	22.32519515	20.24620265	0.021376111	0.12883401	0.165919781	0.86822008	0.938533678	NONE
Coq2	7578.424041	801.3235812	0.079928959	0.133140558	0.60033517	0.548282884	0.750484024	NONE
Coq3	74.532054	45.74278432	0.147238814	0.098764334	1.490809574	0.136011497	0.352721691	NONE
Coq4	12.365891	13.3373066	0.014117198	0.154430979	0.091414289	0.927163408	NA	NONE
Coq5	54.64296732	56.62334852	0.359489215	0.079568515	4.517983241	0.00000624	0.002874967	UP
Coq6	45.75110405	47.5227284	0.103012801	0.089235734	1.154389568	0.24834049	0.492176803	NONE
Coq7	116.2740391	120.6262357	0.393098105	0.074206501	5.297354	0.000000117	0.000757476	UP
Coq8a	15.02958411	6.078189682	0.278234507	0.221457265	1.256380124	0.208978184	0.451048662	NONE
Coq8b	11.63703674	10.74599073	0.044874028	0.170853032	0.262646948	0.79282271	NA	NONE
Coq9	45.08976035	37.63064315	0.149867935	0.106567778	1.406315654	0.159630414	0.384614573	NONE
Coro1a	72.60515936	87.77044155	0.087779335	0.079025194	1.110776595	0.266664523	0.509237613	NONE
Coro1b	26.39209627	22.58653808	-0.018397518	0.132051133	-0.139321169	0.889196362	0.949585713	NONE
Coro1c	9.825858017	12.98961835	-0.044917475	0.179839084	-0.249764809	0.802769235	NA	NONE
Coro6	0.8468858	0.08967974	0.70993059	0.767952029	0.924446532	0.355253877	NA	NONE
Coro7	13.25280801	7.867522419	-0.135022755	0.190303627	-0.709512255	0.478006649	NA	NONE
Cort	2.598957395	2.785236973	-0.189267606	0.325253107	-0.581908681	0.560628193	NA	NONE
Cotl1	51.30996041	61.69010161	-0.136935732	0.087195208	-1.570450195	0.116310413	0.326302158	NONE
Cox1	8949.344228	5537.6741	0.102209623	0.166074608	0.615444011	0.538261534	0.744193033	NONE
Cox15	157.5862431	181.0687131	0.170782831	0.067578552	2.52717505	0.011498418	0.094710646	NONE
Cox16	50.36949299	47.47789726	0.122318543	0.088428114	1.383254013	0.166586993	0.394026099	NONE
Cox17	220.2313122	134.9552723	0.062719174	0.105033891	0.597132726	0.55041877	0.751869763	NONE
Cox18	5.1412872	5.339252609	-0.054540954	0.236783508	-0.230341017	0.81782679	NA	NONE
Cox19	80.56949153	109.4369693	0.037645947	0.064237019	0.586047542	0.557843567	0.756036689	NONE
Cox2	14764.21935	11209.17371	0.160822538	0.048663959	3.304756584	0.000950589	0.030533268	UP
Cox20	54.49515128	75.25208831	0.13780056	0.082156631	1.67729078	0.093485635	0.288755563	NONE
Cox3	19739.87653	16497.85985	0.090417944	0.051053747	1.771034435	0.076554976	0.256423626	NONE
Cox4i1	683.572266	508.6918871	0.058493642	0.048658447	1.202127179	0.229314258	0.472520032	NONE
Cox4i2	17.24569765	21.98741725	0.19585025	0.128328775	1.52616006	0.126970007	0.340081279	NONE
Cox5a	556.3541732	518.6000648	0.096144004	0.056314156	1.707279505	0.087770114	0.278675181	NONE
Cox5b	1048.369783	845.6160593	0.13613226	0.052562538	2.589910329	0.009600094	0.086683197	NONE
Cox6a1	542.5778815	464.4726994	0.024845213	0.070441514	0.352706969	0.724308134	0.860758441	NONE
Cox6a2	5.629901727	0.120110042	0.709928295	0.737505631	0.962607288	0.335744639	NA	NONE
Cox6b1	1159.668865	1125.334533	0.091996842	0.061016806	1.507729565	0.131623756	0.346746783	NONE
Cox6b2	43.94411559	38.21658812	0.045418399	0.143327587	0.316885254	0.751330672	0.876869812	NONE
Cox6c	980.9055662	841.7277253	0.078715745	0.057693088	1.364387801	0.172445545	0.403248615	NONE
Cox7a2	943.6334873	1059.943953	0.130729333	0.053911189	2.424901702	0.015312532	0.10707147	NONE
Cox7a2l	516.5403777	450.3396335	0.11900702	0.052335568	2.273922404	0.022970652	0.132854677	NONE
Cox7b	610.8618115	562.6944327	0.063453558	0.054177262	1.171221201	0.241509875	0.485336988	NONE
Cox7c	1068.381733	1060.249738	0.089255288	0.048499028	1.840352083	0.065716563	0.236822071	NONE
Cox8a	1344.297405	916.5180439	-0.021416103	0.163275289	-0.131165608	0.895644302	0.952334568	NONE
Cox8b	0.684640183	0.088324748	0.168919601	1.002627414	0.168476942	0.866208082	NA	NONE
Cp	12.93486561	6.319305175	-0.098133034	0.2331948	-0.420819994	0.673886531	NA	NONE
Cpa2	7.483686816	6.448352424	-0.204984293	0.218501515	-0.938136714	0.348174157	NA	NONE
Cpa3	1.350426964	0.456740285	-0.15379123	0.781961903	-0.196673558	0.844083004	NA	NONE
Cpa4	1.06374951	1.381433886	0.063722626	0.502973267	0.126691875	0.899184277	NA	NONE
Cpd	13.10981024	8.250943049	-0.343137206	0.195869406	-1.751867289	0.07979663	NA	NONE
Cpe	473.7334412	258.3163151	-0.0763824	0.057890608	-1.319426469	0.187026578	0.422014396	NONE
Cpeb1	2.827018558	0.27824234	-0.364261982	0.731119896	-0.498224689	0.618325683	NA	NONE
Cpeb4	13.86956875	11.87220767	-0.454353198	0.18894626	-2.404668918	0.016187123	0.110446091	NONE
Cplx1	39.65135689	6.399039434	-0.225761171	0.277574998	-0.813333954	0.416026615	0.647230595	NONE
Cplx2	16.18422071	8.409229338	-0.237836147	0.200580387	-1.185739792	0.235725075	0.479255616	NONE
Cplx3	96.29675504	82.99779101	0.159879028	0.091626442	1.744900542	0.081002183	0.264549683	NONE
Cpm	64.53700819	74.06857203	0.098525964	0.084056395	1.172141209	0.241140368	0.484908908	NONE
Cpne3	17.43132076	13.71679066	-0.285456415	0.161229986	-1.770492091	0.076645201	0.256558468	NONE
Cpne4	23.53137949	8.39707512	-0.383307974	0.224125563	-1.710237641	0.087221938	0.277402472	NONE
Cpne5	40.33701324	20.46542446	-0.1066894	0.131490608	-0.811384184	0.417145079	0.648032367	NONE
Cpne6	16.69881507	1.88663366	0.613672859	0.393177746	1.560802628	0.118570327	0.329067111	NONE
Cpne7	14.9527389	2.429544143	-0.145714669	0.329407493	-0.442353837	0.658233179	0.822727666	NONE
Cpne8	18.66200654	11.88863867	-0.100751378	0.159773366	-0.630589317	0.528309086	0.737165966	NONE
Cpne9	23.29568006	0.700078374	0.082053625	0.598719944	0.137048424	0.890992519	0.950202181	NONE
Cpox	18.12563584	15.89696288	-0.395931232	0.173414664	-2.283147365	0.022421689	0.131292127	NONE
Cpped1	7.149277127	6.195648447	0.021035631	0.223944003	0.093932548	0.925162738	NA	NONE
Cpq	16.08352325	3.531862532	0.077210083	0.276679865	0.279059276	0.780199335	0.893418315	NONE
Cpsf1	29.1937878	29.41108943	0.066153482	0.105130962	0.629248326	0.529186495	0.737543007	NONE
Cpsf2	88.63950714	110.0504678	-0.332606941	0.134882202	-2.465906813	0.013666688	0.103334608	NONE
Cpsf3	40.95159456	50.61743701	-0.040383807	0.087691783	-0.460519854	0.645143124	0.813940846	NONE
Cpsf4	14.74238237	17.18982169	-0.245128139	0.156386262	-1.567453144	0.11700881	0.326765325	NONE
Cpsf6	110.2303879	144.0858326	-0.025572782	0.093025943	-0.274899468	0.783393476	0.8934261	NONE
Cpsf7	19.68953082	20.24527172	-0.29294651	0.160209032	-1.828526811	0.067470526	0.240854086	NONE
Cpt1a	15.54448665	8.836111373	0.024206875	0.181192569	0.133597502	0.89372086	0.951147401	NONE
Cpt1b	1.983739508	2.37435423	-0.107645806	0.397809462	-0.270596395	0.786701469	NA	NONE
Cpt1c	26.87437841	16.83583871	0.122042133	0.133309148	0.915482055	0.359938619	0.604460609	NONE
Cpt2	12.86378598	8.606908642	0.167416199	0.190535408	0.878661874	0.379584637	NA	NONE
Cptp	35.15823624	25.26793202	0.24852425	0.120209723	2.067422204	0.038694388	0.174164628	NONE
Cpxm1	13.2134775	16.97114982	0.099253524	0.140951342	0.704168706	0.481327717	NA	NONE
Cpxm2	1.394319229	0.316278528	0.350499565	0.738060784	0.474892546	0.634863565	NA	NONE
Cpz	3.010626595	0.694441205	0.348836653	0.605006676	0.576583148	0.564221086	NA	NONE
Cr1l	44.21410556	44.7427673	0.234627786	0.089947821	2.608487714	0.009094328	0.084849682	NONE
Crabp1	25.93361864	21.77804152	0.173324537	0.153173128	1.131559684	0.257819598	0.500802334	NONE
Crabp2	106.893064	210.2941247	0.114241566	0.119321007	0.957430455	0.338350033	0.582001777	NONE
Cracr2b	1.353814127	0.681883575	-0.022968163	0.638531327	-0.035970299	0.971306041	NA	NONE
Cradd	2.405525297	2.471415885	-0.54183232	0.360958676	-1.501092386	0.133331668	NA	NONE
[truncated: 9,244 more rows]
