# Supplementary material for: Maternal Protein Restriction in Rats Alters the Expression of Genes Involved in Mitochondrial Metabolism and Epitranscriptomics in Fetal Hypothalamus
Source: Nutrients. 2020 May 19;12(5):1464. doi: 10.3390/nu12051464 (PMC7284977; doi:10.3390/nu12051464)
Supplement: Supplementary file 1 [file nutrients-12-01464-s001.zip › TableS2_Enrich_G17.R_G17.C.xlsx]

## Sheet: SuppData2_Enrich_G17.R_G17.C
pathway	pval	padj	ES	NES	nMoreExtreme	size	database	LeadingEdge
Protein-protein interactions at synapses	0.00173913	0.027390151	-0.495469569	-2.265998982	0	48	Reactome	Epb41l5	Nlgn1	Gria4	Shank1	Grm1	Epb41l1	Shank2	Gria3	Nlgn3	Homer1	Rtn3	Grin2b	Lrfn1	Il1rapl1	Dlgap3	Ptprf	Dlg3	Slitrk2	Dlg4	Lrfn2	Dlgap1	Lrrtm2	Ppfibp1	Flot1	Lrfn4	Il1rapl2	Ppfia4	Lrrtm3
Neurexins and neuroligins	0.001824818	0.027390151	-0.611036705	-2.241758815	0	21	Reactome	Epb41l5	Nlgn1	Shank1	Grm1	Epb41l1	Shank2	Nlgn3	Homer1	Dlgap3	Dlg3	Dlg4	Dlgap1	Lrrtm2
Class C/3 (Metabotropic glutamate/pheromone receptors)	0.001841621	0.027390151	-0.808066675	-2.177579701	0	8	Reactome	Grm8	Grm1	Gabbr1	Tas1r1	Grm2	Grm3
Cohesin Loading onto Chromatin	0.001919386	0.027390151	-0.841396028	-2.159830879	0	7	Reactome	Pds5b	Rad21	Pds5a	Stag1	Stag2
Establishment of Sister Chromatid Cohesion	0.001919386	0.027390151	-0.836906319	-2.148305972	0	7	Reactome	Pds5b	Rad21	Pds5a	Stag1	Stag2	Esco1
Axon guidance	0.001545595	0.027390151	-0.354174689	-2.147903708	0	183	Reactome	Pik3r1	Kalrn	Sptan1	Nrp1	Pik3r3	Pak3	Itsn1	Nrcam	Sos1	Ptpra	Sptbn2	Plxna2	Abl2	Rock2	Dock1	Pik3ca	Efnb3	Epha4	Sh3gl2	Vav3	Efna4	Ezr	Ap2a2	Creb1	Enah	Csnk2a1	Hsp90ab1	Dnm2	Mk1	Evl	Dnm3	Epha5	Ap2b1	Sema3a	Pak2	Ephb3	Sema6d	Usp33	Sema4a	Lyn	Ngef	Ephb1
Synthesis of PIPs at the plasma membrane	0.001715266	0.027390151	-0.528871937	-2.13757275	0	29	Reactome	Pik3r1	Pik3r3	Pten	Pik3c2a	Pik3ca	Pi4k2a	Pip4k2b	Mtmr9	Pik3r2	Synj1	Pik3c2b	Pip4k2c	Pik3cd	Pip5k1c	Inpp5j	Mtmr3	Ptpn13	Plekha5	Rufy1	Plekha1	Arf1
Developmental Biology	0.001515152	0.027390151	-0.339745852	-2.130531726	0	215	Reactome	Pik3r1	Kalrn	Sptan1	Nrp1	Pik3r3	Pak3	Itsn1	Nrcam	Sos1	Ptpra	Sptbn2	Plxna2	Abl2	Rock2	Stx1b	Dock1	Pik3ca	Spag9	Efnb3	Epha4	Sh3gl2	Vav3	Tcf12	Efna4	Ezr	Foxo1	Ap2a2	Creb1	Jup	Enah	Csnk2a1	Hsp90ab1	Dnm2	Mk1	Evl	Dnm3	Epha5	Ap2b1	Sema3a	Pak2	Ephb3	Sema6d
EPHA-mediated growth cone collapse	0.003731343	0.035447761	-0.725835462	-2.126102044	1	10	Reactome	Epha4	Efna4	Epha5	Lyn	Ngef	Epha3	Rhoa	Epha7
Sema3A PAK dependent Axon repulsion	0.001824818	0.027390151	-0.661440172	-2.117654587	0	13	Reactome	Nrp1	Pak3	Plxna2	Hsp90ab1	Sema3a	Pak2	Pak1	Hsp90aa1	Plxna3
Neuronal System	0.001550388	0.027390151	-0.341155646	-2.104586037	0	200	Reactome	Epb41l5	Rps6ka6	Nlgn1	Gria4	Slc18a2	Kcnma1	Kcnj3	Gabra4	Shank1	Cacnb2	Nefl	Grm1	Syt1	Kcnc3	Camk2b	Gabrb1	Ap2a2	Creb1	Kcnc1	Gabra2	Gabbr1	Kcnb1	Gnb1	Ap2b1	Kcnk10	Kcnj12	Adcy3	Slc1a3	Epb41l1	Shank2	Gabrg3	Gnai1	Adcy6	Gria3	Pdpk1	Raf1	Kcnj11	Rims1	Nlgn3	Kcnk3	Homer1	Gng13
PI Metabolism	0.001692047	0.027390151	-0.454383385	-2.076986338	0	46	Reactome	Pik3r1	Pik3r3	Pten	Pik3c2a	Pik3ca	Inpp5f	Pi4k2a	Pip4k2b	Pip4p1	Inpp5e	Mtmr9	Pik3r2	Synj1	Pik3c2b	Pip4k2c	Pik3cd	Pip5k1c	Inpp5j	Mtmr3	Pik3r4	Mtmr7	Sbf1	Ptpn13	Plekha5	Mtmr4	Pi4kb	Rufy1	Plekha1	Arf1
Semaphorin interactions	0.001692047	0.027390151	-0.449174756	-1.985240546	0	40	Reactome	Nrp1	Pak3	Plxna2	Rock2	Hsp90ab1	Sema3a	Pak2	Sema6d	Sema4a	Gsk3b	Arhgap35	Pak1	Sema7a	Tln1	Hsp90aa1	Plxna3	Sema5a	Crmp1	Rhoa	Rock1	Dpysl5	Pip5k1c
Signaling by SCF-KIT	0.003344482	0.032420995	-0.491103195	-1.979845912	1	28	Reactome	Pik3r1	Pik3r3	Stat3	Sos1	Pik3ca	Jak2	Tec	Lyn	Gab2	Ptpn11	Hras	Cma1	Pik3r2	Kitlg
Neurotransmitter receptors and postsynaptic signal transmission	0.001626016	0.027390151	-0.374903157	-1.978484066	0	83	Reactome	Rps6ka6	Gria4	Kcnj3	Gabra4	Nefl	Camk2b	Gabrb1	Ap2a2	Creb1	Gabra2	Gabbr1	Gnb1	Ap2b1	Kcnj12	Adcy3	Epb41l1	Gabrg3	Gnai1	Adcy6	Gria3	Pdpk1	Raf1	Gng13	Mapk1	Gabrg2	Gnai2	Grin2b	Glrb	Dlg3	Akap9	Hras	Akap5	Dlg4	Kcnj16	Chrne	Grik5	Grik2	Gabra3	Gng11	Kcnj6	Camk4	Camk2d
Mitotic Telophase/Cytokinesis	0.0056926	0.048867196	-0.693656512	-1.942649801	2	9	Reactome	Pds5b	Rad21	Pds5a	Stag1	Stag2
Synaptic adhesion-like molecules	0.007259528	0.060144346	-0.580016581	-1.933528123	3	15	Reactome	Gria4	Gria3	Rtn3	Grin2b	Lrfn1	Ptprf	Dlg3	Dlg4	Lrfn2	Flot1	Lrfn4
Transmission across Chemical Synapses	0.001589825	0.027390151	-0.33643681	-1.911083268	0	124	Reactome	Rps6ka6	Gria4	Slc18a2	Kcnj3	Gabra4	Cacnb2	Nefl	Syt1	Camk2b	Gabrb1	Ap2a2	Creb1	Gabra2	Gabbr1	Gnb1	Ap2b1	Kcnj12	Adcy3	Slc1a3	Epb41l1	Gabrg3	Gnai1	Adcy6	Gria3	Pdpk1	Raf1	Rims1	Gng13	Cacnb4	Mapk1	Gabrg2	Gnai2	Grin2b	Glrb	Cacnb3	Stx1a	Dlg3	Gad1	Akap9	Hras	Akap5	Dlg4
Interleukin receptor SHC signaling	0.007207207	0.060144346	-0.577438783	-1.890868822	3	14	Reactome	Pik3r1	Pik3r3	Sos1	Pik3ca	Jak2	Gab2	Il3ra	Pik3r2	Pik3cd	Shc1
PI3K/AKT activation	0.005791506	0.049418537	-0.780513028	-1.889256357	2	6	Reactome	Pik3r1	Pik3ca	Irs2	Pik3r2	Rhoa
Cardiac conduction	0.003205128	0.031434055	-0.368995848	-1.88886202	1	72	Reactome	Scn9a	Scn3a	Atp1a2	Atp1a1	Cacnb2	Camk2b	Slc8a3	Kcnk10	Kcnj12	Slc8a1	Kcnj11	Fxyd7	Ahcyl1	Scn3b	Atp2b3	Kcnk3	Atp2b4	Atp2b2	Kcnd3	Cacnb4	Scn1a	Cacnb3	Akap9	Atp2a2	Stim1	Fxyd3	Atp1b2	Kcnk2	Atp2b1	Trpc1	Kcnip4	Camk2d	Scn1b	Scn2b	Fgf14	Atp1b1
Downstream signal transduction	0.007246377	0.060144346	-0.558066586	-1.887526372	3	16	Reactome	Pik3r1	Stat3	Sos1	Pik3ca	Crkl	Ptpn11	Hras	Pik3r2
ECM proteoglycans	0.009057971	0.066534065	-0.549368529	-1.85810728	4	16	Reactome	App	Tnc	Dag1	Sparc	Ncan	Bcan	Fn1	Itga7	Col1a1	Col3a1	Col5a3
Regulation of lipid metabolism by Peroxisome proliferator-activated receptor alpha (PPARalpha)	0.014414414	0.092524957	-0.562479349	-1.841882977	7	14	Reactome	Ncor1	Ncor2	Ncoa1	Sin3a	Ncoa6	Tbl1xr1	Tbl1x
IGF1R signaling cascade	0.009310987	0.067351048	-0.511978404	-1.839234882	4	20	Reactome	Pik3r1	Sos1	Pik3ca	Pdpk1	Igf1	Fgfr1	Irs2	Ptpn11	Frs2	Pik3r2	Pik3r4	Shc1
Signaling by Type 1 Insulin-like Growth Factor 1 Receptor (IGF1R)	0.009310987	0.067351048	-0.511978404	-1.839234882	4	20	Reactome	Pik3r1	Sos1	Pik3ca	Pdpk1	Igf1	Fgfr1	Irs2	Ptpn11	Frs2	Pik3r2	Pik3r4	Shc1
Interleukin-3. 5 and GM-CSF signaling	0.005309735	0.046136413	-0.487886427	-1.828775242	2	23	Reactome	Pik3r1	Pik3r3	Sos1	Pik3ca	Jak2	Tec	Crkl	Lyn	Gab2	Il3ra	Ptpn11	Pik3r2	Pik3cd
Unblocking of NMDA receptor. glutamate binding and activation	0.012612613	0.084049545	-0.579757026	-1.817708467	6	12	Reactome	Gria4	Nefl	Camk2b	Gria3	Grin2b	Akap9	Dlg4	Camk2d
Signaling by EGFR	0.003508772	0.033557047	-0.466335494	-1.808707985	1	26	Reactome	Pik3r1	Sos1	Pik3ca	Sh3gl2	Stam2	Spry2	Eps15l1	Sh3gl3	Arhgef7	Ptpn11	Csk	Hras	Spry1	Shc1
Role of LAT2/NTAL/LAB on calcium mobilization	0.01119403	0.078578781	-0.617392774	-1.808453993	5	10	Reactome	Pik3r1	Sos1	Pik3ca	Pdpk1	Lyn	Gab2	Pik3r2	Shc1
IRS-related events triggered by IGF1R	0.009208103	0.067289984	-0.51204232	-1.80728692	4	19	Reactome	Pik3r1	Sos1	Pik3ca	Pdpk1	Igf1	Fgfr1	Irs2	Ptpn11	Frs2	Pik3r2	Pik3r4
IRS-mediated signalling	0.012681159	0.084049545	-0.521202344	-1.806235274	6	17	Reactome	Pik3r1	Sos1	Pik3ca	Pdpk1	Fgfr1	Irs2	Ptpn11	Frs2	Pik3r2	Pik3r4
Signaling by NTRKs	0.003478261	0.033490012	-0.39429493	-1.803283118	1	48	Reactome	Pik3r1	Sos1	Shc2	Ntrk2	Pik3ca	Sh3gl2	Ap2a2	Creb1	Ap2b1	Crkl	Furin	Clta	Pcsk5	Mapk1	Irs2	Rps6ka5	Dusp6	Hras	Frs2	Pik3r2	Rhoa	Shc1	Dnal4	Mapkapk3	Mapk14
RET signaling	0.005263158	0.04601227	-0.471682663	-1.789284203	2	24	Reactome	Pik3r1	Pik3r3	Sos1	Pik3ca	Gab2	Irs2	Ptpn11	Dok1	Frs2	Dok5	Pik3r2	Pik3cd	Shc1	Dok6	Ret	Pdlim7
Activation of NMDA receptor and postsynaptic events	0.008576329	0.064662801	-0.439159153	-1.774975325	4	29	Reactome	Rps6ka6	Gria4	Nefl	Camk2b	Creb1	Adcy3	Gria3	Pdpk1	Raf1	Mapk1	Grin2b	Akap9	Hras	Dlg4	Camk4	Camk2d	Rps6ka2	Prkacb	Rras
Adenylate cyclase inhibitory pathway	0.007722008	0.061314057	-0.732002102	-1.771834134	3	6	Reactome	Adcy3	Gnai1	Adcy6	Gnai2
Inhibition of adenylate cyclase pathway	0.007722008	0.061314057	-0.732002102	-1.771834134	3	6	Reactome	Adcy3	Gnai1	Adcy6	Gnai2
Ephrin signaling	0.018248175	0.112569912	-0.553139643	-1.770921621	9	13	Reactome	Pak3	Efnb3	Pak2	Ephb3	Ephb1	Pak1	Arhgef7
Collagen chain trimerization	0.009487666	0.068282445	-0.627927152	-1.758568594	4	9	Reactome	Col15a1	Col11a1	Col18a1	Col1a1	Col11a2	Col3a1	Col5a3	Col8a1
NCAM signaling for neurite out-growth	0.014184397	0.091876209	-0.468778245	-1.750110216	7	22	Reactome	Sptan1	Sos1	Ptpra	Sptbn2	Creb1	Mapk1	Rps6ka5	Hras	Ptk2	Sptb	Spta1	Col3a1	Col5a3	Sptbn4	Col4a1
O-linked glycosylation of mucins	0.017730496	0.109851989	-0.462915516	-1.728222637	9	22	Reactome	St3gal2	B4galt5	Galnt2	Galnt1	Galnt16	St3gal4	Galnt11	Galnt7	C1galt1	Chst4
Bicarbonate transporters	0.017274472	0.107493986	-0.670331635	-1.720715236	8	7	Reactome	Slc4a10	Slc4a4	Slc4a8	Slc4a1	Slc4a3	Slc4a7	Ahcyl2
EPH-Ephrin signaling	0.005093379	0.045273308	-0.362552407	-1.717059741	2	53	Reactome	Kalrn	Pak3	Itsn1	Rock2	Efnb3	Epha4	Vav3	Efna4	Epha5	Pak2	Ephb3	Lyn	Ngef	Ephb1	Pak1	Grin2b	Epha3	Arhgef7	Hsp90aa1	Hras	Rhoa	Rock1	Epha7	Ptk2	Psen1
SEMA3A-Plexin repulsion signaling by inhibiting Integrin adhesion	0.022099448	0.128015092	-0.633638854	-1.707531257	11	8	Reactome	Nrp1	Plxna2	Sema3a	Tln1	Plxna3	Pip5k1c
GABA A receptor activation	0.017077799	0.106736243	-0.609476978	-1.706897159	8	9	Reactome	Gabra4	Gabrb1	Gabra2	Gabrg3	Gabrg2	Gabra3	Gabra5	Gabrb2	Gabra1
Downstream signaling of activated FGFR1	0.016274864	0.103534293	-0.487727895	-1.704943749	8	18	Reactome	Pik3r1	Flrt1	Sos1	Pik3ca	Fgfr1	Flrt2	Ptpn11	Hras	Frs2	Shc1	Frs3
Dermatan sulfate biosynthesis	0.021113244	0.123304805	-0.66213495	-1.699674663	10	7	Reactome	Dse	Dsel	Ncan	Bcan
Signaling by NTRK1 (TRKA)	0.005110733	0.045273308	-0.379778085	-1.69780034	2	43	Reactome	Pik3r1	Sos1	Shc2	Pik3ca	Sh3gl2	Ap2a2	Creb1	Ap2b1	Crkl	Clta	Mapk1	Irs2	Rps6ka5	Dusp6	Hras	Frs2	Pik3r2	Rhoa	Shc1	Dnal4	Mapkapk3	Mapk14
Regulation of TP53 Activity through Association with Co-factors	0.011583012	0.079738123	-0.701185182	-1.697240808	5	6	Reactome	Tp73	Banp	Phf20
Ion homeostasis	0.013490725	0.087782116	-0.405246687	-1.697040985	7	33	Reactome	Atp1a2	Atp1a1	Camk2b	Slc8a3	Slc8a1	Kcnj11	Fxyd7	Ahcyl1	Atp2b3	Atp2b4	Atp2b2	Atp2a2	Stim1	Fxyd3	Atp1b2	Atp2b1	Trpc1
Tight junction interactions	0.022099448	0.128015092	-0.628679955	-1.694168009	11	8	Reactome	Prkci	Pard3	Mpp5	F11r	Crb3	Pard6b
PI3K Cascade	0.023550725	0.134109232	-0.49982743	-1.690546395	12	16	Reactome	Pik3r1	Pik3ca	Pdpk1	Fgfr1	Irs2	Ptpn11	Frs2	Pik3r2	Pik3r4
Muscle contraction	0.001636661	0.027390151	-0.304880079	-1.672271866	0	107	Reactome	Tmod2	Scn9a	Scn3a	Atp1a2	Atp1a1	Cacnb2	Camk2b	Slc8a3	Kcnk10	Kcnj12	Pak2	Slc8a1	Kcnj11	Fxyd7	Ahcyl1	Scn3b	Atp2b3	Kcnk3	Atp2b4	Atp2b2	Kcnd3	Pak1	Cacnb4	Scn1a	Tpm1	Tln1	Itga1	Cacnb3	Myh11	Akap9	Atp2a2	Stim1	Fxyd3	Atp1b2	Tpm3	Kcnk2	Atp2b1	Trpc1	Kcnip4
Signaling by FGFR1	0.02006689	0.120047176	-0.412651191	-1.663572505	11	28	Reactome	Pik3r1	Spred1	Flrt1	Sos1	Pik3ca	Spry2	Fgfr1	Mapk1	Fgfrl1	Flrt2	Ptpn11	Hras	Frs2
Post NMDA receptor activation events	0.02044293	0.120376758	-0.415697464	-1.651865088	11	27	Reactome	Rps6ka6	Nefl	Camk2b	Creb1	Adcy3	Pdpk1	Raf1	Mapk1	Grin2b	Akap9	Hras	Dlg4	Camk4	Camk2d	Rps6ka2	Prkacb	Rras
Apoptotic execution phase	0.016977929	0.106579508	-0.405978789	-1.649908032	9	30	Reactome	Apc	Sptan1	Mapt	Acin1	Tjp2	Dnm1l	Hmgb2l1	Tjp1	Gsn	Kpna1	Plec	Rock1	Lmna	Ptk2	Clspn	Casp7	Dffa
Interleukin-2 family signaling	0.018621974	0.113889755	-0.457412298	-1.643211212	9	20	Reactome	Pik3r1	Pik3r3	Stat3	Sos1	Pik3ca	Jak2	Gab2	Il3ra	Pik3r2	Pik3cd	Shc1	Ptk2b	Jak1	Sos2	Stat5b	Jak3
LGI-ADAM interactions	0.033149171	0.171757541	-0.609652167	-1.642891885	17	8	Reactome	Stx1b	Lgi4	Stx1a	Adam23	Dlg4
TRP channels	0.028462998	0.153055745	-0.586520875	-1.64260645	14	9	Reactome	Trpc4ap	Ripk1	Trpv2	Trpc1
Negative regulation of the PI3K/AKT network	0.010152284	0.07197515	-0.355702976	-1.634085013	5	47	Reactome	Pik3r1	Pik3r3	Pten	Pik3ca	Irak1	Pip4k2b	Fgfr1	Mapk1	Ppp2r5e	Ppp2r5b	Irs2	Btc	Ptpn11	Frs2	Pik3r2	Pip4k2c	Pik3cd	Nrg1	Pip5k1c	Kitlg	Ppp2r5a
CD28 co-stimulation	0.031657356	0.166463955	-0.448968959	-1.612879302	16	20	Reactome	Pik3r1	Pik3r3	Pak3	Pik3ca	Pak2	Mapkap1	Pdpk1	Lyn	Pak1
Phospholipid metabolism	0.003220612	0.031434055	-0.287394486	-1.610519848	1	118	Reactome	Pik3r1	Pik3r3	Pten	Pik3c2a	Osbpl8	Pik3ca	Rbm12	Csnk2a1	Inpp5f	Mboat2	Ddhd1	Pi4k2a	Cpne3	Pip4k2b	Pcyt1a	Pcyt2	Pip4p1	Inpp5e	Agpat5	Slc44a1	Crls1	Lpcat2	Hadha	Cdipt	Etnk1	Mtmr9	Pik3r2	Synj1	Pik3c2b	Pip4k2c	Lpin3	Pik3cd	Pip5k1c	Ddhd2	Pla2g6	Osbpl5	Inpp5j	Mtmr3	Gnpat	Pik3r4	Stard7	Mtmr7
PI-3K cascade:FGFR1	0.038674033	0.189383152	-0.59736079	-1.609769058	20	8	Reactome	Pik3r1	Pik3ca	Fgfr1	Ptpn11	Frs2
Common Pathway of Fibrin Clot Formation	0.032818533	0.171305528	-0.66227599	-1.603059884	16	6	Reactome	Pros1	Thbd	F13a1
GABA receptor activation	0.026936027	0.148700824	-0.388221901	-1.601796617	15	31	Reactome	Kcnj3	Gabra4	Gabrb1	Gabra2	Gabbr1	Gnb1	Kcnj12	Adcy3	Gabrg3	Gnai1	Adcy6	Gabrg2	Gnai2
Collagen biosynthesis and modifying enzymes	0.033628319	0.171757541	-0.426568637	-1.59893393	18	23	Reactome	P4ha1	Col6a2	Col15a1	Adamts2	P4hb	Col11a1	Col18a1	Col1a1	Col11a2	Plod1	Colgalt1	Col3a1	Col5a3	P4ha2	Col8a1	Col4a1
G-protein mediated events	0.03649635	0.182481752	-0.435062923	-1.596149846	19	21	Reactome	Gnao1	Plcb4	Prkar2a	Adcy3	Gnai1	Adcy6	Mapk1	Gnai2	Prkar2b
PLC beta mediated events	0.03649635	0.182481752	-0.435062923	-1.596149846	19	21	Reactome	Gnao1	Plcb4	Prkar2a	Adcy3	Gnai1	Adcy6	Mapk1	Gnai2	Prkar2b
Factors involved in megakaryocyte development and platelet production	0.01461039	0.093362355	-0.309455094	-1.586891055	8	73	Reactome	Kif3b	Kif21b	Kif27	Dock1	Hdac2	Kif1b	Kif26b	Kif5b	Dock11	Dock9	Jak2	Prkar2a	Kif11	Itpk1	Cbx5	Kif3a	Rbsn	Prkar2b	Kif16b	Sh2b1	Ehd3	Tubb6	Akap10	Kif2c	Carmil1	Kif13b	Mafg	Ehd1	Kifc1	Akap1
Interleukin-7 signaling	0.049270073	0.217864924	-0.495630518	-1.586801474	26	13	Reactome	Pik3r1	Pik3r3	Stat3	Irs2	Pik3r2	Il7r	Jak1	Stat5b	Jak3
Glutamate binding. activation of AMPA receptors and synaptic plasticity	0.041666667	0.19660596	-0.456257092	-1.581166441	22	17	Reactome	Gria4	Camk2b	Ap2a2	Ap2b1	Epb41l1	Gria3	Akap5	Dlg4	Camk2d	Mdm2
Trafficking of AMPA receptors	0.041666667	0.19660596	-0.456257092	-1.581166441	22	17	Reactome	Gria4	Camk2b	Ap2a2	Ap2b1	Epb41l1	Gria3	Akap5	Dlg4	Camk2d	Mdm2
O-linked glycosylation	0.011945392	0.08105802	-0.349241997	-1.5804305	6	45	Reactome	St3gal2	B4galt5	Galnt2	Adamts12	Galnt1	Adamts2	Galnt16	Dag1	St3gal4	Galnt11	Adamts10	Galnt7	Sema5a	Pomgnt1	C1galt1	Adamtsl4	B3galnt2	Chst4
HATs acetylate histones	0.033333333	0.171757541	-0.415998862	-1.578052897	18	24	Reactome	Msl1	Ogt	Ncoa1	Msl3	Jade2	Hcfc1	Jade1	Phf20	Atf2	Brd1	Kat8	Hist1h2bh	Hist3h2bb
Resolution of D-Loop Structures	0.055855856	0.239022807	-0.480764645	-1.574301736	30	14	Reactome	Atm	Rad51d	Brca1	Rbbp8	Mre11a	Spidr	Gen1	Brca2
Resolution of D-loop Structures through Holliday Junction Intermediates	0.055855856	0.239022807	-0.480764645	-1.574301736	30	14	Reactome	Atm	Rad51d	Brca1	Rbbp8	Mre11a	Spidr	Gen1	Brca2
Platelet Aggregation (Plug Formation)	0.045207957	0.207142566	-0.446954808	-1.562413825	24	18	Reactome	Sos1	Pdpk1	Tln1	Csk	Ptk2	Adra2a	Fn1	Col1a1	Shc1	Apbb1ip	Rasgrp1
VEGFA-VEGFR2 Pathway	0.013289037	0.087155963	-0.318702357	-1.562336373	7	60	Reactome	Ctnnd1	Pik3r1	Pak3	Shc2	Rock2	Dock1	Pik3ca	Vav3	Jup	Cyfip1	Pak2	Wasf1	Mapkap1	Pdpk1	Cyfip2	Pak1	Hsp90aa1	Hras	Pik3r2	Rhoa	Rock1	Ptk2
Signaling by VEGF	0.02247191	0.129645635	-0.311253417	-1.561717025	13	65	Reactome	Ctnnd1	Pik3r1	Nrp1	Pak3	Shc2	Rock2	Dock1	Pik3ca	Vav3	Jup	Cyfip1	Pak2	Wasf1	Mapkap1	Pdpk1	Cyfip2	Pak1	Hsp90aa1	Hras	Pik3r2	Rhoa	Rock1	Ptk2	Nrp2	Mapkapk3	Mapk14	Mtor	Vegfa	Pgf	Actb	Nckap1l	Prr5	Flt1	Ptk2b	Vav2	Sphk1	Rac1	Ctnna1
PI5P. PP2A and IER3 Regulate PI3K/AKT Signaling	0.011945392	0.08105802	-0.342799585	-1.551276549	6	45	Reactome	Pik3r1	Pik3r3	Pik3ca	Irak1	Pip4k2b	Fgfr1	Mapk1	Ppp2r5e	Ppp2r5b	Irs2	Btc	Ptpn11	Frs2	Pik3r2	Pip4k2c	Pik3cd	Nrg1	Pip5k1c	Kitlg	Ppp2r5a
G alpha (12/13) signalling events	0.020304569	0.120058133	-0.337185665	-1.541275591	11	46	Reactome	Pik3r1	Kalrn	Pik3r3	Itsn1	Sos1	Rock2	Pik3ca	Vav3	Gnb1	Gna12	Akap13	Ngef	Gng13	Arhgef7	Fgd3	Pik3r2	Rhoa	Rock1
Insulin receptor signalling cascade	0.04787234	0.213849797	-0.412210358	-1.538922862	26	22	Reactome	Pik3r1	Sos1	Pik3ca	Pdpk1	Fgfr1	Mapk1	Irs2	Ptpn11	Frs2	Pik3r2	Pik3r4	Shc1
CREB phosphorylation through the activation of Ras	0.04787234	0.213849797	-0.411992533	-1.538109646	26	22	Reactome	Rps6ka6	Nefl	Camk2b	Creb1	Pdpk1	Raf1	Mapk1	Grin2b	Akap9	Hras	Dlg4	Camk2d	Rps6ka2	Rras
Deactivation of the beta-catenin transactivating complex	0.04180602	0.196612471	-0.379953382	-1.531753729	24	28	Reactome	Apc	Xpo1	Cby1	Chd8	Xiap	Bcl9l	Pygo2	Sox13	Ctbp1	Sox2	Lef1	Sox6	Sox17	Tle3	Men1	Ctnnbip1	Tle1
FCERI mediated MAPK activation	0.049270073	0.217864924	-0.417257415	-1.530825367	26	21	Reactome	Sos1	Jun	Vav3	Fos	Pak2	Lyn	Pak1	Mapk1
Integrin alphaIIb beta3 signaling	0.070780399	0.277856939	-0.459117215	-1.530501156	38	15	Reactome	Sos1	Pdpk1	Tln1	Csk	Ptk2	Fn1	Shc1	Apbb1ip	Rasgrp1
Integrin signaling	0.070780399	0.277856939	-0.459117215	-1.530501156	38	15	Reactome	Sos1	Pdpk1	Tln1	Csk	Ptk2	Fn1	Shc1	Apbb1ip	Rasgrp1
Apoptotic cleavage of cellular proteins	0.037865749	0.186064455	-0.394157084	-1.525892927	21	25	Reactome	Apc	Sptan1	Mapt	Acin1	Tjp2	Tjp1	Gsn	Plec	Rock1	Lmna	Ptk2	Clspn	Casp7
Downstream signaling of activated FGFR2	0.063405797	0.259635807	-0.450465352	-1.523591006	34	16	Reactome	Pik3r1	Sos1	Pik3ca	Fgfr1	Ptpn11	Hras	Frs2	Shc1	Frs3
Downstream signaling of activated FGFR3	0.063405797	0.259635807	-0.450465352	-1.523591006	34	16	Reactome	Pik3r1	Sos1	Pik3ca	Fgfr1	Ptpn11	Hras	Frs2	Shc1	Frs3
Downstream signaling of activated FGFR4	0.063405797	0.259635807	-0.450465352	-1.523591006	34	16	Reactome	Pik3r1	Sos1	Pik3ca	Fgfr1	Ptpn11	Hras	Frs2	Shc1	Frs3
Transcriptional activity of SMAD2/SMAD3:SMAD4 heterotrimer	0.039586919	0.191781974	-0.392827364	-1.520745205	22	25	Reactome	Ncor1	Ncor2	E2f4	Sp1	Cdk9	Ccnk	Parp1	Usp9x	Ccnt1	Tfdp2	Ccnt2	Smad3	Men1	Snw1	Rnf111	Tgif2	Tgif1	Rps27a
Disassembly of the destruction complex and recruitment of AXIN to the membrane	0.067178503	0.27042194	-0.590592505	-1.516027989	34	7	Reactome	Fzd1	Dvl1	Gsk3b	Lrp6
EPH-ephrin mediated repulsion of cells	0.060218978	0.253498577	-0.412893299	-1.514814388	32	21	Reactome	Efnb3	Epha4	Vav3	Efna4	Epha5	Ephb3	Lyn	Ephb1	Epha3	Epha7	Psen1	Efnb1	Aph1a	Psen2	Vav2	Rac1
Chromatin modifying enzymes	0.027732463	0.151412874	-0.286163814	-1.514009193	16	85	Reactome	Kdm4a	Kdm5a	Nsd3	Ash1l	Msl1	Setd2	Smarcc1	Setd6	Nsd1	Aebp2	Ogt	Ncoa1	Dnmt3a	Msl3	Kmt5b	Nsd2	Jade2	Hcfc1	Jade1	Phf20	Kdm4b	H2afx	Atf2	Kmt5c	Brd1	Actl6a	Kdm2a	Phf8	Ehmt2	Kmt5a	Kat8	Hist1h2bh	Ezh2	Kdm8	Smyd2	Hist3h2bb	Setd3	Actl6b
Chromatin organization	0.027732463	0.151412874	-0.286163814	-1.514009193	16	85	Reactome	Kdm4a	Kdm5a	Nsd3	Ash1l	Msl1	Setd2	Smarcc1	Setd6	Nsd1	Aebp2	Ogt	Ncoa1	Dnmt3a	Msl3	Kmt5b	Nsd2	Jade2	Hcfc1	Jade1	Phf20	Kdm4b	H2afx	Atf2	Kmt5c	Brd1	Actl6a	Kdm2a	Phf8	Ehmt2	Kmt5a	Kat8	Hist1h2bh	Ezh2	Kdm8	Smyd2	Hist3h2bb	Setd3	Actl6b
TNFR1-induced proapoptotic signaling	0.067178503	0.27042194	-0.589373693	-1.512899347	34	7	Reactome	Otud7b	Ripk1	Tradd	Usp21	Usp2
Glutamate Neurotransmitter Release Cycle	0.067518248	0.271023954	-0.471534558	-1.509656297	36	13	Reactome	Syt1	Slc1a3	Rims1	Stx1a	Vamp2	Gls2	Ppfia4	Cplx1	Slc38a2	Stxbp1	Slc1a1
Interleukin-23 signaling	0.044624746	0.205129883	-0.729579982	-1.507065506	21	4	Reactome	Stat3	Jak2	P4hb	Tyk2
CD209 (DC-SIGN) signaling	0.074275362	0.284522557	-0.444525111	-1.503499567	40	16	Reactome	Pak3	Pak2	Lyn	Raf1	Pak1	Rps6ka5	Hras
RSK activation	0.054435484	0.235062317	-0.668632234	-1.502552082	26	5	Reactome	Rps6ka6	Pdpk1	Mapk1
NRAGE signals death through JNK	0.051635112	0.225015396	-0.387838471	-1.501431797	29	25	Reactome	Kalrn	Itsn1	Sos1	Vav3	Bcl2l11	Akap13	Ngef	Arhgef7	Fgd3
AKT phosphorylates targets in the nucleus	0.056451613	0.240129995	-0.666636876	-1.498068109	27	5	Reactome	Foxo1	Creb1	Foxo4	Nr4a1	Rps6kb2
Post-transcriptional silencing by small RNAs	0.048681542	0.21678499	-0.724754245	-1.497097165	23	4	Reactome	Tnrc6b	Ago3	Ago4	Ago1
GAB1 signalosome	0.069498069	0.275862811	-0.617634187	-1.495002994	35	6	Reactome	Pik3r1	Pik3ca	Ptpn11	Csk
Signalling to ERKs	0.079854809	0.296356114	-0.44798812	-1.493401495	43	15	Reactome	Sos1	Shc2	Crkl	Hras	Frs2	Shc1	Mapkapk3	Mapk14
Regulation of signaling by CBL	0.079279279	0.296356114	-0.47461152	-1.48804644	43	12	Reactome	Pik3r1	Pik3r3	Pik3ca	Crkl	Lyn	Pik3r2	Pik3cd
Interleukin-6 signaling	0.073359073	0.281770026	-0.614517581	-1.487459151	37	6	Reactome	Stat3	Jak2	Ptpn11	Tyk2
Signaling by ROBO receptors	0.072463768	0.281364767	-0.428820061	-1.486082957	39	17	Reactome	Abl2	Enah	Mk1	Evl	Usp33	Abl1	Dag1	Akap5	Rhoa
PI3K events in ERBB4 signaling	0.060483871	0.253498577	-0.660023237	-1.483205923	29	5	Reactome	Pik3r1	Pik3ca	Btc	Nrg1	Hbegf
MAPK1 (ERK2) activation	0.077220077	0.291879602	-0.612620665	-1.482867606	39	6	Reactome	Jak2	Mapk1	Ptpn11	Tyk2	Map2k2	Jak1
Repression of WNT target genes	0.090211132	0.313652588	-0.576511801	-1.479883372	46	7	Reactome	Ctbp2	Ctbp1	Lef1	Tle3	Tle1
HDR through MMEJ (alt-NHEJ)	0.08839779	0.312572831	-0.547575842	-1.475608481	47	8	Reactome	Parp1	Rbbp8	Mre11a	Lig3	Xrcc1
Termination of O-glycan biosynthesis	0.028340081	0.152972028	-0.792560504	-1.472169342	13	3	Reactome	St3gal2	St3gal4
Adenylate cyclase activating pathway	0.028340081	0.152972028	-0.790580292	-1.468491127	13	3	Reactome	Adcy3	Adcy6
Signaling by TGF-beta family members	0.033500838	0.171757541	-0.302386041	-1.462869217	19	57	Reactome	Ncor1	Ncor2	E2f4	Sp1	Zfyve16	Bmpr1b	Bmpr1a	Pard3	Cdk9	Furin	Ccnk	Parp1	Nog	Acvr1b	Strap	Rhoa	Smad5	Usp9x	Ccnt1	Tfdp2	F11r	Ccnt2	Smad3	Mtmr4	Men1	Bmpr2	Acvr2b	Snw1	Arhgef18	Tgfbr1	Rnf111	Tgif2	Tgif1	Rps27a
Phase 2 - plateau phase	0.08839779	0.312572831	-0.542467507	-1.461842529	47	8	Reactome	Cacnb2	Cacnb4	Cacnb3	Akap9
Sema4D in semaphorin signaling	0.089184061	0.313652588	-0.521863553	-1.461527585	46	9	Reactome	Rock2	Arhgap35	Rhoa	Rock1	Rras	Erbb2	Rac1
Anchoring of the basal body to the plasma membrane	0.042276423	0.196875498	-0.292130918	-1.458171149	25	64	Reactome	Rpgrip1l	Fgfr1op	Ttbk2	Cep83	Cep131	Pcm1	Ccp110	Ofd1	Mark4	Dync1h1	C2cd3	Cdk5rap2	Cep290	Cep70	Pafah1b1	Prkar2b	Sclt1	Plk4	Ywhag	Hsp90aa1	Cep162	Cep89	Cep78	Akap9	Haus3
Frs2-mediated activation	0.030364372	0.161452354	-0.784264943	-1.456760462	14	3	Reactome	Crkl	Frs2
RHO GTPases Activate ROCKs	0.064908722	0.264271226	-0.703277777	-1.452734046	31	4	Reactome	Rock2	Rhoa	Rock1
Tie2 Signaling	0.087591241	0.311265632	-0.453634441	-1.452347612	47	13	Reactome	Pik3r1	Sos1	Pik3ca	Ptpn11	Hras	Pik3r2	Shc1
Interaction between L1 and Ankyrins	0.095764273	0.325689948	-0.538725142	-1.451757597	51	8	Reactome	Sptan1	Sptbn2	Sptb	L1cam	Spta1	Actb	Sptbn4
Synthesis of PIPs in the nucleus	0.034412955	0.174514098	-0.77991243	-1.448675733	16	3	Reactome	Pip4k2b	Pip4p1	Pip4k2c
SHC1 events in ERBB4 signaling	0.10056926	0.33427164	-0.517190253	-1.448439573	52	9	Reactome	Sos1	Btc	Hras	Nrg1	Shc1	Hbegf
L1CAM interactions	0.03891709	0.189920729	-0.314680029	-1.445627265	22	47	Reactome	Sptan1	Nrp1	Nrcam	Sptbn2	Sh3gl2	Ezr	Ap2a2	Csnk2a1	Dnm2	Dnm3	Ap2b1	Clta	Fgfr1	Pak1	Mapk1	Nfasc
Trafficking of GluR2-containing AMPA receptors	0.102466793	0.33427164	-0.516161158	-1.445557496	53	9	Reactome	Gria4	Ap2a2	Ap2b1	Gria3
Synthesis of PIPs at the Golgi membrane	0.091726619	0.317258329	-0.476759967	-1.444993208	50	11	Reactome	Pik3c2a	Pi4k2a	Inpp5e	Pik3r4	Pi4kb	Arf1
Surfactant metabolism	0.102316602	0.33427164	-0.595584569	-1.4416312	52	6	Reactome	Ckap4	Adgrf5	Adra2a	Ccdc59
PI-3K cascade:FGFR4	0.097888676	0.332122292	-0.560108938	-1.43777786	50	7	Reactome	Pik3r1	Pik3ca	Ptpn11	Frs2
Signaling by TGF-beta Receptor Complex	0.046153846	0.208588914	-0.32362772	-1.436548905	26	41	Reactome	Ncor1	Ncor2	E2f4	Sp1	Pard3	Cdk9	Furin	Ccnk	Parp1	Strap	Rhoa	Usp9x	Ccnt1	Tfdp2	F11r	Ccnt2	Smad3	Mtmr4	Men1	Snw1	Arhgef18	Tgfbr1	Rnf111	Tgif2	Tgif1	Rps27a
Mitotic Prometaphase	0.024271845	0.136601307	-0.252556472	-1.435854995	14	129	Reactome	Fgfr1op	Clip1	Tubgcp2	Pds5b	Cep131	Xpo1	Pcm1	Rad21	Pds5a	Dync1li2	Ccp110	Stag1	Clasp2	Tubgcp3	Ofd1	Csnk2a1	Stag2	Bub1	Ranbp2	Dync1h1	Cdk5rap2	Cep290	Incenp	Ahctf1	Mis12	Cep70	Pafah1b1	Ppp2r5e	Prkar2b	Knl1	Ppp2r5b	Smc2	Sgo2	Plk4	Ywhag	Hsp90aa1	Cep78	Akap9	Haus3	Tubb6	Cenpk	Kif2c
Presynaptic depolarization and calcium channel opening	0.07505071	0.286721881	-0.694744407	-1.435106989	36	4	Reactome	Cacnb2	Cacnb4	Cacnb3
EPHB-mediated forward signaling	0.064013841	0.261374565	-0.348337252	-1.433799771	36	32	Reactome	Kalrn	Itsn1	Rock2	Efnb3	Ephb3	Lyn	Ephb1	Pak1	Grin2b	Hsp90aa1	Hras	Rhoa	Rock1	Ptk2
Interleukin-4 and 13 signaling	0.082089552	0.299232737	-0.487144975	-1.426934866	43	10	Reactome	Stat3	Socs5	Jak2
TP53 Regulates Transcription of Caspase Activators and Caspases	0.046558704	0.209293861	-0.76419237	-1.419475955	22	3	Reactome	Atm	Cradd
Kinesins	0.076400679	0.289550446	-0.348876668	-1.417843574	44	30	Reactome	Kif3b	Kif21b	Kif27	Kif1b	Kif26b	Kif5b	Kif11	Kif3a	Kif16b	Tubb6	Kif2c	Kif13b
Activation of AMPA receptors	0.032653061	0.171068427	-0.889653324	-1.415312229	15	2	Reactome	Gria4	Gria3
Serotonin Neurotransmitter Release Cycle	0.111510791	0.353117506	-0.466880677	-1.415050454	61	11	Reactome	Slc18a2	Syt1	Rims1	Stx1a	Vamp2	Ppfia4	Cplx1	Stxbp1	Syn1
ERBB2 Regulates Cell Motility	0.092741935	0.319039876	-0.627670033	-1.41050172	45	5	Reactome	Btc	Rhoa	Nrg1	Hbegf	Erbb2
Interleukin-20 family signaling	0.098880597	0.333543993	-0.479852666	-1.405574387	52	10	Reactome	Stat3	Jak2	Ptpn11	Tyk2	Jak1	Stat5b	Jak3
Cell-cell junction organization	0.08361204	0.303173428	-0.346996138	-1.398889057	49	28	Reactome	Ctnnd1	Cadm1	Cdh8	Prkci	Cadm3	Pard3	Jup	Cdh11	Mpp5	F11r	Crb3	Cdh10	Pard6b	Actb	PVR	Cdh7	Ctnna1	Cdh1
RUNX3 regulates p14-ARF	0.100806452	0.33427164	-0.621450287	-1.396524691	49	5	Reactome	Hdac4	Brd2	Ccnd1	Cbfb
Regulation of TP53 Degradation	0.080068143	0.296356114	-0.35143249	-1.396494111	46	27	Reactome	Atm	Ccng1	Mapkap1	Pdpk1	Phf20	Rffl	Cdk2	Sgk1	Mtor	Rnf34	Mdm4	Mdm2	Usp2	Ccna2	Prr5	Daxx	Ppp2ca	Ppp2cb	Rps27a	Ppp2r5c	Tp53
Regulation of TP53 Expression and Degradation	0.080068143	0.296356114	-0.35143249	-1.396494111	46	27	Reactome	Atm	Ccng1	Mapkap1	Pdpk1	Phf20	Rffl	Cdk2	Sgk1	Mtor	Rnf34	Mdm4	Mdm2	Usp2	Ccna2	Prr5	Daxx	Ppp2ca	Ppp2cb	Rps27a	Ppp2r5c	Tp53
Signaling by NTRK2 (TRKB)	0.122840691	0.368715084	-0.541598053	-1.390261138	63	7	Reactome	Sos1	Ntrk2	Crkl	Frs2
Synthesis of PIPs at the late endosome membrane	0.112338858	0.354165648	-0.51474838	-1.387144969	60	8	Reactome	Pik3c2a	Pik3r4	Mtmr7	Mtmr4
CRMPs in Sema3A signaling	0.116788321	0.362578121	-0.431755262	-1.382299639	63	13	Reactome	Nrp1	Plxna2	Sema3a	Gsk3b	Plxna3	Crmp1	Dpysl5
TP53 regulates transcription of additional cell cycle genes whose exact role in the p53 pathway remain uncertain	0.120437956	0.364382352	-0.431076574	-1.380126763	65	13	Reactome	Cnot3	Cnot2	Plk2	Cdc25c	Cnot1	Cnot4	Cnot6l
CREB phosphorylation	0.106854839	0.342175607	-0.61353408	-1.378735369	52	5	Reactome	Creb1	Rps6ka5	Rps6ka2
GPVI-mediated activation cascade	0.104609929	0.337260518	-0.368803881	-1.376871574	58	22	Reactome	Pik3r1	Pik3r3	Pik3ca	Vav3	Pdpk1	Lyn	Ptpn11	Pik3r2	Rhoa
Gamma-carboxylation. transport. and amino-terminal cleavage of proteins	0.103448276	0.33427164	-0.666533076	-1.376831921	50	4	Reactome	Furin	Pros1
Apoptosis	0.071307301	0.279156328	-0.289831681	-1.372652065	41	53	Reactome	Apc	Sptan1	Mapt	Opa1	Acin1	Bcl2l11	Tjp2	Dnm1l	Xiap	Ripk1	Hmgb2l1	Tjp1	Gsn	Ywhag	Tradd	Kpna1	Plec	Rock1	Lmna	Ptk2	Nmt1	Clspn	Casp7	Dffa
Erythrocytes take up oxygen and release carbon dioxide	0.142857143	0.407142857	-0.566587291	-1.371442376	73	6	Reactome	Slc4a1	Hba1	LOC689064	Hba2
MET activates PI3K/AKT signaling	0.093117409	0.319039876	-0.737224931	-1.369384339	45	3	Reactome	Pik3r1	Pik3ca
Expression and Processing of Neurotrophins	0.063265306	0.259635807	-0.857576841	-1.364283094	30	2	Reactome	Furin	Pcsk5
NGF processing	0.063265306	0.259635807	-0.857576841	-1.364283094	30	2	Reactome	Furin	Pcsk5
Signaling by ERBB2	0.095575221	0.325689948	-0.363836644	-1.363791674	53	23	Reactome	Pik3r1	Sos1	Pik3ca	Matk	Usp8	Hsp90aa1	Btc	Hras	Rhoa	Nrg1
Regulation of PTEN localization	0.118951613	0.364382352	-0.605794392	-1.361342723	58	5	Reactome	Nedd4	Pten	Xiap
Zinc influx into cells by the SLC39 gene family	0.144787645	0.40968173	-0.562307608	-1.361083268	74	6	Reactome	Slc39a14	Slc39a7	Slc39a8
MAPK targets/ Nuclear events mediated by MAP kinases	0.113475177	0.356501876	-0.364354751	-1.360261444	63	22	Reactome	Jun	Creb1	Fos	Mapk1	Atf2	Rps6ka5	Dusp6	Mapk14	Mapk9	Rps6ka2	Dusp7	Dusp3	Mapk7	Mapk10	Ppp2ca	Ppp2cb
Signaling by MET	0.071672355	0.279816728	-0.299893247	-1.357111798	41	45	Reactome	Pik3r1	Stat3	Sos1	Lamc1	Pik3ca	Sh3gl2	Stam2	Crkl	Usp8	Sh3gl3	Ptpn11	Hras	Col11a1	Ptk2	Fn1	Col1a1	Shc1	Col11a2	Gga3
G-protein beta:gamma signalling	0.089473684	0.313652588	-0.349764509	-1.356580981	50	26	Reactome	Pik3r1	Pik3r3	Pik3ca	Jak2	Gnb1	Pdpk1	Gng13	Gab2	Il3ra	Pik3r2	Rhoa	Pik3cd	Gng11	Shc1	Gnb2
G beta:gamma signalling through PI3Kgamma	0.089473684	0.313652588	-0.349764509	-1.356580981	50	26	Reactome	Pik3r1	Pik3r3	Pik3ca	Jak2	Gnb1	Pdpk1	Gng13	Gab2	Il3ra	Pik3r2	Rhoa	Pik3cd	Gng11	Shc1	Gnb2
SUMO E3 ligases SUMOylate target proteins	0.072968491	0.281770026	-0.274945109	-1.355793511	43	62	Reactome	Herc2	Rad21	Hdac2	Nop58	Stag1	Stag2	Hdac4	Ranbp2	Xpc	Smc6	Nup153	Incenp	Mdc1	Brca1	Parp1	Rad52	Phc3	Phc2	Nup205	Satb2	Nup88	Nup35	Aurkb	Rnf168	Phc1
Classical antibody-mediated complement activation	0.107287449	0.342790617	-0.728697512	-1.353544785	52	3	Reactome	C1r	C1qc
AKT phosphorylates targets in the cytosol	0.130755064	0.38314831	-0.499605967	-1.346339165	70	8	Reactome	Akt1s1	Cdkn1b	Tsc2	Mdm2	Mkrn1	Cdkn1a
VEGFR2 mediated vascular permeability	0.125912409	0.374582844	-0.366948573	-1.346253327	68	21	Reactome	Ctnnd1	Pak3	Vav3	Jup	Pak2	Mapkap1	Pdpk1	Pak1	Hsp90aa1
Centrosome maturation	0.076256499	0.289550446	-0.291826831	-1.344331287	43	49	Reactome	Fgfr1op	Tubgcp2	Cep131	Pcm1	Ccp110	Tubgcp3	Ofd1	Dync1h1	Cdk5rap2	Cep290	Cep70	Pafah1b1	Prkar2b	Plk4	Ywhag	Hsp90aa1	Cep78	Akap9	Haus3
Recruitment of mitotic centrosome proteins and complexes	0.076256499	0.289550446	-0.291826831	-1.344331287	43	49	Reactome	Fgfr1op	Tubgcp2	Cep131	Pcm1	Ccp110	Tubgcp3	Ofd1	Dync1h1	Cdk5rap2	Cep290	Cep70	Pafah1b1	Prkar2b	Plk4	Ywhag	Hsp90aa1	Cep78	Akap9	Haus3
AURKA Activation by TPX2	0.086294416	0.308968701	-0.294025967	-1.343992619	50	46	Reactome	Fgfr1op	Cep131	Pcm1	Ccp110	Ofd1	Tpx2	Dync1h1	Cdk5rap2	Cep290	Cep70	Pafah1b1	Prkar2b	Plk4	Ywhag	Hsp90aa1	Cep78	Akap9	Haus3
Signaling by Receptor Tyrosine Kinases	0.033587786	0.171757541	-0.2131867	-1.343325005	21	231	Reactome	Ctnnd1	Nedd4	Pik3r1	Spred1	Flrt1	Nrp1	Pik3r3	Stat3	Pak3	Sos1	Shc2	Rock2	Dock1	Ntrk2	Lamc1	Pik3ca	Ncbp2	Sh3gl2	Stam2	Vav3	Ap2a2	Atp6v0a1	Creb1	Jup	Cyfip1	Jak2	Spry2	Tec	Atp6v1a	Ap2b1	Eps15l1	Pak2	Wasf1	Crkl	Tia1	Mapkap1	Pdpk1	Cyfip2	Furin	Lyn	Matk	Igf1
GRB2 events in ERBB2 signaling	0.144212524	0.40968173	-0.479189193	-1.342014058	75	9	Reactome	Sos1	Btc	Hras	Nrg1	Hbegf	Erbb2
Activation of AKT2	0.079591837	0.296356114	-0.842617747	-1.340485299	38	2	Reactome	Pdpk1
PI-3K cascade:FGFR2	0.134438306	0.387019365	-0.496592173	-1.338217588	72	8	Reactome	Pik3r1	Pik3ca	Ptpn11	Frs2
Growth hormone receptor signaling	0.14800759	0.415997665	-0.477665181	-1.33774592	77	9	Reactome	Jak2	Lyn	Mapk1	Sh2b1
Collagen degradation	0.152450091	0.421578444	-0.401277856	-1.33768938	83	15	Reactome	Col15a1	Furin	Mmp15	Col11a1	Col18a1	Col1a1	Col11a2	Col3a1	Col5a3	Col8a1	Mmp14	Col4a1
Signalling to RAS	0.154676259	0.423872441	-0.440750788	-1.335854392	85	11	Reactome	Sos1	Shc2	Hras	Shc1	Mapkapk3	Mapk14
Retrograde neurotrophin signalling	0.14800759	0.415997665	-0.476537994	-1.334589127	77	9	Reactome	Sh3gl2	Ap2a2	Ap2b1	Clta
FGFRL1 modulation of FGFR1 signaling	0.081632653	0.299232737	-0.83845604	-1.333864613	39	2	Reactome	Spred1	Fgfrl1
PI3K events in ERBB2 signaling	0.161228407	0.435133485	-0.51936186	-1.333181696	83	7	Reactome	Pik3r1	Pik3ca	Btc	Nrg1	Hbegf	Erbb2
Extracellular matrix organization	0.060358891	0.253498577	-0.239950955	-1.332786733	36	114	Reactome	App	Capn1	P4ha1	Adam10	Ttr	Lamc1	Fbln5	Col6a2	Spock3	Mfap3	Capn2	Fbn1	Col15a1	Ltbp3	Furin	Adamts2	Sdc3	Itga1	Tnc	Mmp17	Dag1	Sparc	P4hb	Ncan	Cma1	Plec	Mmp15	Col11a1	Col18a1	Bcan	Adam19	Fn1	Itga7	Cd47	Timp2	Col1a1	Loxl3	Col11a2	F11r	A2m	Plod1	Colgalt1
Zinc transporters	0.145488029	0.410535529	-0.491379713	-1.32417104	78	8	Reactome	Slc39a14	Slc39a7	Slc30a5	Slc39a8
Dopamine Neurotransmitter Release Cycle	0.155109489	0.42392413	-0.412358602	-1.320199651	84	13	Reactome	Slc18a2	Syt1	Rims1	Stx1a	Lin7c	Vamp2	Ppfia4	Cplx1	Stxbp1	Syn1
Removal of aminoterminal propeptides from gamma-carboxylated proteins	0.117408907	0.363659564	-0.710318996	-1.319406966	57	3	Reactome	Furin	Pros1
Erythrocytes take up carbon dioxide and release oxygen	0.151012891	0.420299551	-0.488893402	-1.317470922	81	8	Reactome	Slc4a1	Hba1	LOC689064	Hba2
O2/CO2 exchange in erythrocytes	0.151012891	0.420299551	-0.488893402	-1.317470922	81	8	Reactome	Slc4a1	Hba1	LOC689064	Hba2
DAP12 interactions	0.141527002	0.404160276	-0.366391548	-1.316227618	75	20	Reactome	Pik3r1	Sos1	Pik3ca	Vav3	Sirpa	B2m	Hras	Pik3r2
MicroRNA (miRNA) biogenesis	0.15010142	0.420224997	-0.635526679	-1.312783189	73	4	Reactome	Ago3	Ago4	Ago1
Programmed Cell Death	0.101973684	0.33427164	-0.271540479	-1.312576512	61	55	Reactome	Apc	Sptan1	Mapt	Opa1	Acin1	Bcl2l11	Tjp2	Dnm1l	Xiap	Ripk1	Hmgb2l1	Tjp1	Gsn	Ywhag	Tradd	Kpna1	Plec	Rock1	Lmna	Ptk2	Nmt1	Clspn	Casp7	Dffa
Inositol phosphate metabolism	0.112280702	0.354165648	-0.338401605	-1.312509329	63	26	Reactome	Plcb4	Pten	Itpk1	Ipmk	Inpp5a	Ip6k2	Synj1	Plcd4	Mfap1a	Inpp5j	Nudt4	Ppip5k1	Itpkb
Receptor-type tyrosine-protein phosphatases	0.174228675	0.4522329	-0.393007633	-1.31011998	95	15	Reactome	Il1rapl1	Ptprf	Slitrk2	Ppfibp1	Il1rapl2	Ppfia4	Lrrc4b	Ppfibp2
Recruitment of NuMA to mitotic centrosomes	0.102990033	0.33427164	-0.270773971	-1.309698453	61	56	Reactome	Fgfr1op	Tubgcp2	Cep131	Pcm1	Ccp110	Tubgcp3	Ofd1	Dync1h1	Cdk5rap2	Cep290	Cep70	Pafah1b1	Prkar2b	Plk4	Ywhag	Hsp90aa1	Cep78	Akap9	Haus3	Tubb6
Beta-catenin phosphorylation cascade	0.172972973	0.450615149	-0.417649591	-1.309454069	95	12	Reactome	Apc	Amer1	Gsk3b	Ppp2r5e	Ppp2r5b	Ppp2r5a
Interleukin-35 Signalling	0.172744722	0.450615149	-0.509211801	-1.307126888	89	7	Reactome	Stat3	Canx	Jak2
PTK6 Regulates RHO GTPases. RAS GTPase and MAP kinases	0.149253731	0.418674345	-0.445917238	-1.306171441	79	10	Reactome	Dock1	Arhgap35	Hras	Rhoa
Fcgamma receptor (FCGR) dependent phagocytosis	0.115449915	0.35999153	-0.275767286	-1.306042647	67	53	Reactome	Pik3r1	Dock1	Nf2	Pik3ca	Vav3	Cyfip1	Hsp90ab1	Wasf1	Myo10	Cyfip2	Lyn	Abl1	Pak1	Mapk1	Hsp90aa1	Fcgr1a	Pik3r2	Plpp4	Ptk2	Wipf3	Pla2g6
Costimulation by the CD28 family	0.113945578	0.356699752	-0.307516035	-1.305417593	66	35	Reactome	Pik3r1	Pik3r3	Pak3	Pik3ca	Pak2	Mapkap1	Pdpk1	Lyn	Pak1	Ppp2r5e	Ppp2r5b	Ptpn11	Csk	Pik3r2
TP53 Regulates Transcription of Genes Involved in G1 Cell Cycle Arrest	0.165745856	0.43982839	-0.483804667	-1.30375779	89	8	Reactome	E2f7	Cdkn1b	Cdk2	Ccna2	Cdkn1a
Tandem pore domain potassium channels	0.173745174	0.451800862	-0.537873641	-1.301940081	89	6	Reactome	Kcnk10	Kcnk3	Kcnk2
GP1b-IX-V activation signalling	0.165322581	0.43982839	-0.579318974	-1.301847095	81	5	Reactome	Pik3r1	Raf1	Col1a1	Flna	Vwf
Nonhomologous End-Joining (NHEJ)	0.135506003	0.389306562	-0.321527421	-1.299536248	78	29	Reactome	Herc2	Brcc3	Dclre1c	Lig4	Atm	Nsd2	Mdc1	Brca1	H2afx	Mre11a	Hist1h2bh	Rnf168	Hist3h2bb	Poll	Rnf8	Xrcc6
Norepinephrine Neurotransmitter Release Cycle	0.174774775	0.452825553	-0.414091191	-1.298297441	96	12	Reactome	Slc18a2	Syt1	Rims1	Stx1a	Vamp2	Ppfia4	Cplx1	Stxbp1
ERBB2 Activates PTK6 Signaling	0.162271805	0.436296835	-0.627613941	-1.296438149	79	4	Reactome	Btc	Nrg1	Hbegf	Erbb2
PKMTs methylate histone lysines	0.13973064	0.40063614	-0.314096961	-1.295958441	82	31	Reactome	Nsd3	Ash1l	Setd2	Setd6	Nsd1	Aebp2	Kmt5b	Nsd2	Kmt5c	Ehmt2	Kmt5a	Ezh2	Smyd2	Setd3
N-Glycan antennae elongation	0.168880455	0.444907489	-0.462720171	-1.295891024	88	9	Reactome	B4galt5	Mgat4a	Mgat5	St3gal4
CD28 dependent PI3K/Akt signaling	0.164233577	0.438263758	-0.404330546	-1.294497177	89	13	Reactome	Pik3r1	Pik3r3	Pik3ca	Mapkap1	Pdpk1
EGFR downregulation	0.18115942	0.460911633	-0.38031327	-1.286318414	99	16	Reactome	Sh3gl2	Stam2	Spry2	Eps15l1	Sh3gl3	Arhgef7
Signaling by Rho GTPases	0.049382716	0.217864924	-0.203475782	-1.284914431	31	241	Reactome	Iqgap1	Clip1	Kalrn	Daam1	Pak3	Fam13b	Itsn1	Sos1	Xpo1	Pkn2	Arhgap5	Srgap3	Rock2	Ophn1	Nf2	Srgap1	Dync1li2	Kif5b	Vav3	Srf	Clasp2	Set	Arhgap12	Cyfip1	Mk1	Evl	Bub1	Arhgap18	Ranbp2	Akap13	Pak2	Wasf1	Dync1h1	Ppp1r12a	Pdpk1	Cyfip2	Ngef	Dvl1	Cdc25c	Incenp	Arhgap20	Abl1
RHO GTPases activate CIT	0.181467181	0.460911633	-0.530247392	-1.283480506	93	6	Reactome	Rhoa	Dlg4	Cit	Prc1	Rac1
Cell-Cell communication	0.118530885	0.364382352	-0.267712754	-1.280254773	70	54	Reactome	Ctnnd1	Iqgap1	Cadm1	Cdh8	Prkci	Cadm3	Pard3	Jup	Sirpa	Fermt2	Cdh11	Mpp5	Plec	Lims1	Flnc	Cd47	F11r	Crb3	Skap2	Cdh10	Pard6b	Flna	Nphs2	Actb	PVR	Ptk2b	Cdh7	Wasl
Netrin-1 signaling	0.185117967	0.464285714	-0.383610798	-1.278794934	101	15	Reactome	Dock1	Ezr	Pak1	Ptk2	Mapk14	Dscaml1	Prkcq	Siah2	Wasl	Rac1	Fyn
Phase 0 - rapid depolarisation	0.166371681	0.440668487	-0.341063304	-1.278428934	93	23	Reactome	Scn9a	Scn3a	Cacnb2	Camk2b	Scn3b	Cacnb4	Scn1a	Cacnb3	Camk2d	Scn1b	Scn2b	Fgf14
Loss of Nlp from mitotic centrosomes	0.13400335	0.386548125	-0.282832377	-1.278308342	79	44	Reactome	Fgfr1op	Cep131	Pcm1	Ccp110	Ofd1	Dync1h1	Cdk5rap2	Cep290	Cep70	Pafah1b1	Prkar2b	Plk4	Ywhag	Hsp90aa1	Cep78	Akap9	Haus3
Loss of proteins required for interphase microtubule organization from the centrosome	0.13400335	0.386548125	-0.282832377	-1.278308342	79	44	Reactome	Fgfr1op	Cep131	Pcm1	Ccp110	Ofd1	Dync1h1	Cdk5rap2	Cep290	Cep70	Pafah1b1	Prkar2b	Plk4	Ywhag	Hsp90aa1	Cep78	Akap9	Haus3
Signaling by PDGF	0.153321976	0.421578444	-0.321631854	-1.278074747	89	27	Reactome	Pik3r1	Stat3	Sos1	Pik3ca	Crkl	Furin	Ptpn11	Hras	Pik3r2
Signal transduction by L1	0.178832117	0.456694922	-0.398943233	-1.277249255	97	13	Reactome	Nrp1	Csnk2a1	Fgfr1	Pak1	Mapk1
PI5P Regulates TP53 Acetylation	0.190019194	0.465924055	-0.496036808	-1.273307195	98	7	Reactome	Pip4k2b	Pip4p1	Ing2	Pip4k2c
Sema4D induced cell migration and growth-cone collapse	0.189189189	0.465924055	-0.525888285	-1.27292915	97	6	Reactome	Rock2	Rhoa	Rock1
Pre-NOTCH Expression and Processing	0.193050193	0.466265297	-0.525137442	-1.271111711	99	6	Reactome	Prkci	Notch1	Furin
PI-3K cascade:FGFR3	0.191528545	0.465924055	-0.470823446	-1.268775968	103	8	Reactome	Pik3r1	Pik3ca	Ptpn11	Frs2
SUMOylation	0.121990369	0.367518554	-0.252790489	-1.268378718	75	65	Reactome	Herc2	Rad21	Hdac2	Nop58	Stag1	Stag2	Hdac4	Ranbp2	Xpc	Smc6	Nup153	Incenp	Mdc1	Brca1	Parp1	Rad52	Phc3	Phc2	Nup205	Satb2
Interleukin-27 signaling	0.191528545	0.465924055	-0.470055786	-1.266707276	103	8	Reactome	Stat3	Canx	Jak2
Glycosaminoglycan metabolism	0.130434783	0.38314831	-0.25127109	-1.265431085	80	67	Reactome	St3gal2	Hs2st1	B4galt5	Ext2	Hs6st2	Ndst2	Chst1	Slc26a2	Dse	Sdc3	Chpf2	Dsel	St3gal4	Arsb	Ncan	Ndst3	Bcan	Slc26a1	Has2	B3gat1	Chpf	B3galt6	Papss2	B4galt4	Chst5	Slc9a1	Ogn	Lyve1
Rho GTPase cycle	0.12012987	0.364382352	-0.246675618	-1.264956819	73	73	Reactome	Kalrn	Fam13b	Itsn1	Sos1	Arhgap5	Srgap3	Ophn1	Srgap1	Vav3	Arhgap12	Arhgap18	Akap13	Ngef	Arhgap20	Arhgap35	Arhgef7	Fgd3	Rhoj	Pik3r2	Rhoa	Arhgap31
Incretin synthesis. secretion. and inactivation	0.144897959	0.40968173	-0.795131276	-1.26494106	70	2	Reactome	Gng13
Synthesis. secretion. and inactivation of Glucagon-like Peptide-1 (GLP-1)	0.144897959	0.40968173	-0.795131276	-1.26494106	70	2	Reactome	Gng13
Platelet Adhesion to exposed collagen	0.213709677	0.489608184	-0.56180177	-1.262482388	105	5	Reactome	Lyn	Col1a1	Vwf	Fyn	Fcer1g
Activated NTRK2 signals through FRS2 and FRS3	0.213709677	0.489608184	-0.561050926	-1.260795091	105	5	Reactome	Sos1	Ntrk2	Frs2
SHC-mediated cascade:FGFR1	0.203036053	0.479017178	-0.449100956	-1.257749141	106	9	Reactome	Sos1	Fgfr1	Hras	Shc1
Sulfide oxidation to sulfate	0.194726166	0.467146106	-0.608247963	-1.256434589	95	4	Reactome	Suox	Sqor	Ethe1
Ion transport by P-type ATPases	0.17003367	0.445400698	-0.303927038	-1.253997519	100	31	Reactome	Atp1a2	Atp1a1	Camk2b	Fxyd7	Atp13a1	Atp11a	Atp2b3	Atp2b4	Atp2b2	Atp2a2	Fxyd3	Atp1b2	Atp2b1	Camk2d	Atp7a	Atp1b1
Degradation of the extracellular matrix	0.155290102	0.42392413	-0.276789183	-1.252558601	90	45	Reactome	Capn1	Adam10	Spock3	Capn2	Fbn1	Col15a1	Furin	Mmp17	Cma1	Mmp15	Col11a1	Col18a1	Bcan	Fn1	Timp2	Col1a1	Col11a2	A2m	Capn7	Col3a1	Col5a3	Col8a1	Mmp14	Col4a1
Recycling pathway of L1	0.159649123	0.432509506	-0.322264629	-1.249921173	90	26	Reactome	Sh3gl2	Ezr	Ap2a2	Dnm2	Dnm3	Ap2b1	Clta	Mapk1	Dnm1	Tubb6
VEGFR2 mediated cell proliferation	0.20626151	0.482631612	-0.461694352	-1.244174869	111	8	Reactome	Pdpk1	Hras	Vegfa	Sphk1
Integration of energy metabolism	0.157264957	0.427676649	-0.280262016	-1.244053174	91	41	Reactome	Cacnb2	Kcnb1	Gnb1	Prkar2a	Gnai1	Adcy6	Kcnj11	Gng13	Kcnc2	Adipor1	Gnai2	Prkar2b	Adipor2	Cacnb3	Fasn	Acly
Interleukin-21 signaling	0.222007722	0.499780417	-0.512288302	-1.240009963	114	6	Reactome	Stat3	Jak1	Stat5b	Jak3	Il2rg
ATF6 (ATF6-alpha) activates chaperones	0.208502024	0.486277225	-0.667053883	-1.239042661	102	3	Reactome	Atf6	Mbtps1	Mbtps2
Activation of the AP-1 family of transcription factors	0.227703985	0.505366726	-0.442280271	-1.238647176	119	9	Reactome	Jun	Fos	Mapk1	Atf2	Mapk14	Mapk9
Role of ABL in ROBO-SLIT signaling	0.208502024	0.486277225	-0.666696453	-1.23837874	102	3	Reactome	Abl2	Abl1	Slit2
FRS-mediated FGFR1 signaling	0.202554745	0.478674148	-0.386472475	-1.237323109	110	13	Reactome	Sos1	Fgfr1	Ptpn11	Hras	Frs2
FRS-mediated FGFR2 signaling	0.202554745	0.478674148	-0.386472475	-1.237323109	110	13	Reactome	Sos1	Fgfr1	Ptpn11	Hras	Frs2
FRS-mediated FGFR3 signaling	0.202554745	0.478674148	-0.386472475	-1.237323109	110	13	Reactome	Sos1	Fgfr1	Ptpn11	Hras	Frs2
FRS-mediated FGFR4 signaling	0.202554745	0.478674148	-0.386472475	-1.237323109	110	13	Reactome	Sos1	Fgfr1	Ptpn11	Hras	Frs2
Adherens junctions interactions	0.187845304	0.465924055	-0.350248348	-1.236224494	101	19	Reactome	Ctnnd1	Cadm1	Cdh8	Cadm3	Jup
Transport of inorganic cations/anions and amino acids/oligopeptides	0.165551839	0.43982839	-0.254111531	-1.235796091	98	58	Reactome	Slc4a10	Slc7a5	Slc8a3	Slc7a8	Slc1a3	Slc5a5	Slc8a1	Slc4a4	Slc26a2	Slc4a8	Slc4a1	Slc24a2	Slc4a3	Slc36a4	Slc20a2	Slc25a29	Slc26a1	Slc8b1	Slc4a7	Slc38a1	Slc12a6	Slc9a1	Slc43a2	Ahcyl2	Slc12a4	Slc38a2	Slc9a9
NCAM1 interactions	0.235887097	0.513828685	-0.548290685	-1.232120244	116	5	Reactome	Col3a1	Col5a3	Col4a1
ChREBP activates metabolic gene expression	0.220647773	0.498293307	-0.663122152	-1.231739529	108	3	Reactome	Fasn	Acly	Agpat1
TP53 Regulates Transcription of Cell Cycle Genes	0.194207836	0.467146106	-0.309935383	-1.231596253	113	27	Reactome	Cnot3	Cnot2	Plk2	Cdc25c	E2f7	Cdkn1b	Cnot1	Cnot4	Cdk2	Cnot6l	Gadd45a
DNA Damage/Telomere Stress Induced Senescence	0.188455008	0.465924055	-0.302946192	-1.231180961	110	30	Reactome	Atm	Ep400	Ubn1	Cdkn1b	H2afx	Tinf2	Terf1	Cdk2	Terf2	Mre11a	Hist1h2bh	Terf2ip	Hist3h2bb
SMAD2/SMAD3:SMAD4 heterotrimer regulates transcription	0.21557971	0.492309434	-0.362732475	-1.226855592	118	16	Reactome	E2f4	Sp1	Cdk9	Ccnk	Ccnt1	Tfdp2	Ccnt2	Smad3	Men1	Snw1	Rnf111	Rps27a
Regulation of FZD by ubiquitination	0.212686567	0.489506736	-0.418636756	-1.226262023	113	10	Reactome	Rspo1	Lrp6	Usp8	Lgr4
Gastrin-CREB signalling pathway via PKC and MAPK	0.214414414	0.490434254	-0.374277925	-1.225602574	118	14	Reactome	Sos1	Creb1	Mapk1	Hras	Gast	Rps6ka2	Hbegf
Regulation of RUNX1 Expression and Activity	0.228744939	0.505366726	-0.658743633	-1.223606496	112	3	Reactome	Ptpn11	Ccnd1	Cbfb
Interleukin-15 signaling	0.237191651	0.51524101	-0.43570178	-1.220223497	124	9	Reactome	Stat3	Sos1	Shc1	Jak1	Sos2	Stat5b	Jak3
Signaling by FGFR3	0.194492255	0.467146106	-0.314759589	-1.218522893	112	25	Reactome	Pik3r1	Sos1	Pik3ca	Spry2	Fgfr1	Mapk1	Ptpn11	Hras	Frs2
Ovarian tumor domain proteases	0.203900709	0.480262001	-0.326278495	-1.218109699	114	22	Reactome	Apc	Vcpip1	Pten	Tnip1	Otud7b	Ripk1
POLB-Dependent Long Patch Base Excision Repair	0.232245681	0.509938515	-0.474337464	-1.217605821	120	7	Reactome	Polb	Adprhl2	Parp1
Caspase-mediated cleavage of cytoskeletal proteins	0.239089184	0.517784327	-0.434500006	-1.216857819	125	9	Reactome	Sptan1	Mapt	Gsn	Plec	Casp7
Signaling by FGFR4	0.19122807	0.465924055	-0.320622079	-1.216249962	108	24	Reactome	Pik3r1	Sos1	Pik3ca	Spry2	Fgfr1	Mapk1	Ptpn11	Hras	Frs2
Signaling by Non-Receptor Tyrosine Kinases	0.202401372	0.478674148	-0.300902047	-1.216173463	117	29	Reactome	Stat3	Dock1	Arhgap35	Cdkn1b	Btc	Dok1	Hras	Rhoa	Nrg1	Cdk2	Khdrbs1
Signaling by PTK6	0.202401372	0.478674148	-0.300902047	-1.216173463	117	29	Reactome	Stat3	Dock1	Arhgap35	Cdkn1b	Btc	Dok1	Hras	Rhoa	Nrg1	Cdk2	Khdrbs1
Interleukin-6 family signaling	0.229477612	0.505418233	-0.415050563	-1.215757421	122	10	Reactome	Stat3	Jak2	Ptpn11	Tyk2	Jak1	Lifr	Crlf1
MET activates PTK2 signaling	0.218018018	0.494858721	-0.371251065	-1.215690884	120	14	Reactome	Lamc1	Col11a1	Ptk2	Fn1	Col1a1	Col11a2	Col3a1	Col5a3	Lamb2
c-src mediated regulation of Cx43 function and closure of gap junctions	0.185714286	0.464285714	-0.76413222	-1.21562596	90	2	Reactome	Tjp1
Regulation of gap junction activity	0.185714286	0.464285714	-0.76413222	-1.21562596	90	2	Reactome	Tjp1
TWIK related potassium channel (TREK)	0.189795918	0.465924055	-0.763759828	-1.215033537	92	2	Reactome	Kcnk10	Kcnk2
Synthesis of PIPs at the early endosome membrane	0.234234234	0.512724706	-0.387056222	-1.213534876	129	12	Reactome	Pik3c2a	Inpp5f	Pi4k2a	Pik3r4	Mtmr4
Regulation of PLK1 Activity at G2/M Transition	0.190713101	0.465924055	-0.24717695	-1.208487437	114	59	Reactome	Fgfr1op	Cep131	Pcm1	Ccp110	Ofd1	Fbxw11	Dync1h1	Ppp1r12a	Cdk5rap2	Cep290	Optn	Cep70	Pafah1b1	Prkar2b	Plk4	Ywhag	Hsp90aa1	Cep78	Akap9	Haus3	Ppp1r12b
Cell surface interactions at the vascular wall	0.197324415	0.472583682	-0.248328531	-1.207672181	117	58	Reactome	Pik3r1	Sos1	Pik3ca	Slc7a5	Sirpa	Slc7a8	Lyn	Pros1	Slc16a1	Esam	Sdc3	Thbd	Ptpn11	Hras	Pik3r2	Atp1b2	Cxadr	Fn1	Cd47	Col1a1	Shc1	F11r	L1cam	Atp1b1
Non-integrin membrane-ECM interactions	0.22826087	0.505366726	-0.357037913	-1.207595103	125	16	Reactome	Ttr	Sdc3	Col11a1	Fn1	Col1a1	Col11a2	Col3a1	Col5a3	Col4a1
CREB phosphorylation through the activation of Adenylate Cyclase	0.235294118	0.513694453	-0.583371782	-1.205048811	115	4	Reactome	Creb1	Adcy3
Signaling by ERBB4	0.226277372	0.504455566	-0.328075933	-1.203638191	123	21	Reactome	Nedd4	Pik3r1	Sos1	Pik3ca	Wwp1	Btc	Hras	Nrg1	Psen1	Shc1	Aph1a	Hbegf
N-glycan trimming in the ER and Calnexin/Calreticulin cycle	0.210526316	0.487964184	-0.317063152	-1.202749507	119	24	Reactome	Ubxn1	Canx	Ngly1	Uggt1	Sel1l	Calr	Prkcsh	Os9	Rad23b	Syvn1
Ethanol oxidation	0.256756757	0.535616232	-0.495883568	-1.200301788	132	6	Reactome	Aldh2	Acss2	Adh1	Adh6	Acss1
Sodium/Proton exchangers	0.255060729	0.534603533	-0.645838951	-1.199636242	125	3	Reactome	Slc9a1	Slc9a9
Activation of GABAB receptors	0.218085106	0.494858721	-0.321283447	-1.19946147	122	22	Reactome	Kcnj3	Gabbr1	Gnb1	Kcnj12	Adcy3	Gnai1	Adcy6	Gnai2
GABA B receptor activation	0.218085106	0.494858721	-0.321283447	-1.19946147	122	22	Reactome	Kcnj3	Gabbr1	Gnb1	Kcnj12	Adcy3	Gnai1	Adcy6	Gnai2
GRB2:SOS provides linkage to MAPK signaling for Integrins	0.24857685	0.527116088	-0.428188501	-1.19918186	130	9	Reactome	Sos1	Tln1	Ptk2	Fn1	Apbb1ip
RUNX1 interacts with co-factors whose precise effect on RUNX1 targets is not known	0.23539823	0.513694453	-0.319610209	-1.198014958	132	23	Reactome	Hipk2	Smarcc1	Csnk2a1	Pcgf5	Phc3	Phc2	Actl6a	Phc1	Actl6b	Cbfb
SUMOylation of DNA damage response and repair proteins	0.221658206	0.499780417	-0.260516163	-1.196800663	130	47	Reactome	Herc2	Rad21	Stag1	Stag2	Ranbp2	Xpc	Smc6	Nup153	Mdc1	Brca1	Parp1	Rad52	Phc3	Phc2	Nup205	Nup88	Nup35
Sema4D mediated inhibition of cell attachment and migration	0.262096774	0.539957644	-0.532276336	-1.196132757	129	5	Reactome	Arhgap35	Rhoa	Rras	Rac1
G alpha (q) signalling events	0.178396072	0.456694922	-0.223663095	-1.195029698	108	91	Reactome	App	Pik3r1	Kalrn	Nts	Pik3r3	Plcb4	Sos1	Pik3ca	Grm1	Agtr1a	Creb1	Tacr1	Gnb1	Gpr4	Gng13	Dagla	Mapk1	Ednrb	Dgke	Ptger1	Hras	Pik3r2	Tacr3	Dgka	Chrm3	Gng11	Oxt	Gast	Abhd12	Gnb2	Hcrtr2	Rps6ka2	Prkcq	Itpr1	Hbegf
Activation of Matrix Metalloproteinases	0.226277372	0.504455566	-0.373166162	-1.194721864	123	13	Reactome	Spock3	Furin	Mmp17	Cma1	Mmp15	Col18a1	Timp2
Eukaryotic Translation Elongation	0.245436105	0.524095762	-0.577878984	-1.193702548	120	4	Reactome	Eef1a1
Activated NTRK2 signals through PLCG1	0.228571429	0.505366726	-0.747862985	-1.189743915	111	2	Reactome	Ntrk2
Notch-HLH transcription pathway	0.259668508	0.538613718	-0.441466886	-1.189665852	140	8	Reactome	Notch1	Kat2a	Notch2	Snw1	Crebbp
SHC1 events in ERBB2 signaling	0.245681382	0.524095762	-0.463094426	-1.188745381	127	7	Reactome	Btc	Nrg1	Shc1	Hbegf	Erbb2
GPCR downstream signalling	0.121580547	0.367059914	-0.182502292	-1.187234747	79	294	Reactome	App	Gnao1	Pik3r1	Kalrn	Nts	Pik3r3	Itsn1	Plcb4	Sos1	Rock2	Ttr	Calcrl	Grm8	Pik3ca	Ccr1	Grm1	Vav3	Agtr1a	Creb1	Gpr183	Gpr37	Tacr1	Gabbr1	Jak2	Gnb1	Chrm2	Prkar2a	Gna12	Tas1r1	Adcy3	Cx3cl1	Akap13	Rgs9	Gnai1	Adcy6	Pdpk1	C5ar1	Ngef	Vipr2	Gpr4	Lpl	Cnr1
N-glycan antennae elongation in the medial/trans-Golgi	0.224677716	0.504198025	-0.336058661	-1.186141064	121	19	Reactome	Mgat3	B4galt5	Mgat4a	Mgat5	St3gal4	Fut8	Man2a1	B4galt4
MET activates RAS signaling	0.266409266	0.541962475	-0.489000239	-1.183640474	137	6	Reactome	Sos1	Hras	Shc1
SHC1 events in EGFR signaling	0.266409266	0.541962475	-0.489000239	-1.183640474	137	6	Reactome	Sos1	Hras	Shc1
p130Cas linkage to MAPK signaling for integrins	0.249520154	0.528330191	-0.460224626	-1.181378716	129	7	Reactome	Tln1	Ptk2	Fn1	Apbb1ip
Reduction of cytosolic Ca++ levels	0.263063063	0.540151102	-0.376692308	-1.181040964	145	12	Reactome	Slc8a3	Slc8a1	Atp2b3	Atp2b4	Atp2b2	Atp2a2	Atp2b1
WNT5A-dependent internalization of FZD2. FZD5 and ROR2	0.267552182	0.541962475	-0.4212631	-1.179786628	140	9	Reactome	Ap2a2	Ap2b1	Ror2	Clta
HS-GAG biosynthesis	0.260869565	0.539685681	-0.339682935	-1.177176784	143	17	Reactome	Hs2st1	Ext2	Hs6st2	Ndst2	Sdc3	Ndst3
Creation of C4 and C2 activators	0.265720081	0.541962475	-0.567860113	-1.173006948	130	4	Reactome	C1r	C1qc
RHO GTPase Effectors	0.178125	0.456694922	-0.195474546	-1.172419575	113	176	Reactome	Iqgap1	Clip1	Daam1	Pak3	Xpo1	Pkn2	Rock2	Nf2	Dync1li2	Kif5b	Srf	Clasp2	Set	Cyfip1	Mk1	Evl	Bub1	Ranbp2	Pak2	Wasf1	Dync1h1	Ppp1r12a	Pdpk1	Cyfip2	Dvl1	Cdc25c	Incenp	Abl1	Ahctf1	Mis12	Pak1	Mapk1	Pafah1b1	Ppp2r5e	Knl1	H2afx	Ppp2r5b	Sgo2	Myh11	Ywhag	Ppp1r12b	Rhoa
MAP kinase activation	0.236180905	0.513828685	-0.259056155	-1.170847724	140	44	Reactome	Jun	Irak1	Creb1	Fos	Fbxw11	Mapk1	Map3k7	Atf2	Rps6ka5	Dusp6	Mapkapk3	Ripk2	Mapk14	Mapk9	Tab2	Rps6ka2	Cul1	Nfkb1	Dusp7	Dusp3	Irak2	Mapk7	Mapk10	Ppp2ca	Ppp2cb	Rps27a
DAP12 signaling	0.243093923	0.522875817	-0.331438936	-1.169835441	131	19	Reactome	Pik3r1	Sos1	Pik3ca	Vav3	B2m	Hras	Pik3r2
Synthesis of PA	0.27173913	0.547706168	-0.337419364	-1.169332343	149	17	Reactome	Ddhd1	Agpat5	Ddhd2	Gnpat	Gpd1l	Pla2g4a	Agpat1	Lpcat1	Agpat4	Pld1
DNA replication initiation	0.267748479	0.541962475	-0.56541555	-1.167957307	131	4	Reactome	Pole2	Pole3	Prim2	Pole
Telomere C-strand synthesis initiation	0.267748479	0.541962475	-0.56541555	-1.167957307	131	4	Reactome	Pole2	Pole3	Prim2	Pole
Regulation of TP53 Activity	0.193811075	0.467146106	-0.21373357	-1.167881637	118	102	Reactome	Hipk2	Tp73	Atrip	Taf15	Hdac2	Taf7	Csnk2a1	Tpx2	Atm	Supt16h	Ccng1	Taf10	Banp	Mapkap1	Pdpk1	Pip4k2b	Ssrp1	Phf20	Brca1	Pip4p1	Ing2	Brd1	Mapkapk5	Taf2	Brd7	Hipk1	Rffl	Pip4k2c	Prkaa1	Cdk2	Gatad2b	Rbbp8	Ehmt2	Kmt5a	Hus1	Mre11a	Aurkb	Smyd2	Sgk1	Mapk14	Mtor	Rnf34
Cell junction organization	0.233502538	0.51190941	-0.264163014	-1.167534727	137	40	Reactome	Ctnnd1	Cadm1	Cdh8	Prkci	Cadm3	Pard3	Jup	Fermt2	Cdh11	Mpp5	Plec	Lims1	Flnc	F11r	Crb3	Cdh10	Pard6b	Flna	Actb
Acetylcholine Neurotransmitter Release Cycle	0.262589928	0.539957644	-0.384831617	-1.166371154	145	11	Reactome	Syt1	Rims1	Stx1a	Vamp2	Ppfia4	Cplx1	Stxbp1
Cation-coupled Chloride cotransporters	0.289473684	0.566620879	-0.626753641	-1.164185562	142	3	Reactome	Slc12a6	Slc12a4	Slc12a7
Resolution of Sister Chromatid Cohesion	0.205546493	0.482631612	-0.219967111	-1.163781764	125	85	Reactome	Clip1	Pds5b	Xpo1	Rad21	Pds5a	Dync1li2	Stag1	Clasp2	Stag2	Bub1	Ranbp2	Dync1h1	Incenp	Ahctf1	Mis12	Pafah1b1	Ppp2r5e	Knl1	Ppp2r5b	Sgo2
Multifunctional anion exchangers	0.291497976	0.567465322	-0.625850423	-1.162507848	143	3	Reactome	Slc26a2	Slc26a1
Regulation of TP53 Activity through Acetylation	0.273056058	0.549583167	-0.331847084	-1.160033325	150	18	Reactome	Hdac2	Pip4k2b	Pip4p1	Ing2	Brd1	Brd7	Pip4k2c	Gatad2b
Clathrin-mediated endocytosis	0.212978369	0.489506736	-0.218147766	-1.159817319	127	89	Reactome	Itsn1	Pik3c2a	Sh3gl2	Stam2	Syt1	Agtr1a	Ap2a2	Syt11	Hip1	Tacr1	Dnm2	Chrm2	Dnm3	Ap2b1	Pacsin2	Eps15l1	Fnbp1l	Igf2r	Bin1	Clta	Hip1r	Sh3gl3	Snx18	Dnm1	Epn2	Picalm	Synj1	RGD1307443	Pip5k1c	Cltb
Interleukin-17 signaling	0.252559727	0.53273775	-0.255894516	-1.158003626	147	45	Reactome	Jun	Irak1	Creb1	Fos	Fbxw11	Mapk1	Map3k7	Atf2	Rps6ka5	Dusp6	Mapkapk3	Ripk2	Mapk14	Mapk9	Tab2	Rps6ka2	Cul1	Nfkb1	Dusp7	Dusp3	Irak2	Mapk7	Mapk10	Ppp2ca	Ppp2cb	Rps27a
Glucagon signaling in metabolic regulation	0.288306452	0.565112371	-0.514976799	-1.157257192	142	5	Reactome	Prkar2a	Prkar2b	Prkacb
PKA activation in glucagon signalling	0.288306452	0.565112371	-0.514976799	-1.157257192	142	5	Reactome	Prkar2a	Prkar2b	Prkacb
Potassium Channels	0.260942761	0.539685681	-0.243795805	-1.152325018	154	52	Reactome	Kcnma1	Kcnj3	Kcnc3	Kcnc1	Gabbr1	Kcnb1	Gnb1	Kcnk10	Kcnj12	Kcnj11	Kcnk3	Kcnc2	Kcnd3	Kcna6	Kcnj16	Kcnk2	Kcnf1	Kcnj6	Kcnh5	Kcna4	Gnb2	Kcnj8	Kcnj5
Choline catabolism	0.281632653	0.561295847	-0.723195139	-1.150500872	137	2	Reactome	Slc44a1	Aldh7a1
Prolonged ERK activation events	0.298174442	0.574964249	-0.555985777	-1.148478586	146	4	Reactome	Crkl	Frs2
Signaling by GPCR	0.17754173	0.456694922	-0.175954801	-1.147947922	116	305	Reactome	App	Gnao1	Pik3r1	Kalrn	Nts	Pik3r3	Itsn1	Plcb4	Sos1	Rock2	Ttr	Calcrl	Grm8	Pik3ca	Ccr1	Grm1	Vav3	Agtr1a	Creb1	Gpr183	Gpr37	Tacr1	Gabbr1	Jak2	Gnb1	Chrm2	Prkar2a	Nln	Gna12	Tas1r1	Adcy3	Cx3cl1	Akap13	Rgs9	Gnai1	Adcy6	Pdpk1	C5ar1	Ngef	Vipr2	Gpr4	Lpl
Metallothioneins bind metals	0.309716599	0.586896481	-0.617653009	-1.147281274	152	3	Reactome	Mt1	Mt3
Response to metal ions	0.309716599	0.586896481	-0.617653009	-1.147281274	152	3	Reactome	Mt1	Mt3
Regulation of IFNA signaling	0.290976059	0.567301321	-0.425705587	-1.147192272	157	8	Reactome	Ifnar1	Ptpn11	Tyk2	Jak1	Ptpn1
HuR (ELAVL1) binds and stabilizes mRNA	0.302231237	0.579649412	-0.554922233	-1.146281664	148	4	Reactome	Xpo1
Neurophilin interactions with VEGF and VEGFR	0.309716599	0.586896481	-0.617103029	-1.146259694	152	3	Reactome	Nrp1	Nrp2	Flt1
Phase 4 - resting membrane potential	0.294117647	0.571783966	-0.40869159	-1.144578941	154	9	Reactome	Kcnk10	Kcnj12	Kcnk3	Kcnk2
LDL clearance	0.304104478	0.582458173	-0.390467733	-1.143749911	162	10	Reactome	Ap2a2	Nceh1	Ap2b1	Clta
Synthesis of IPs in the nucleus	0.313765182	0.592205807	-0.615226521	-1.142774108	154	3	Reactome	Ipmk	Ip6k2	Ip6k1
Heparan sulfate/heparin (HS-GAG) metabolism	0.274442539	0.550817771	-0.281742468	-1.13873507	159	29	Reactome	Hs2st1	Ext2	Hs6st2	Ndst2	Sdc3	Ncan	Ndst3	Bcan	B3gat1	B3galt6
Regulation of TNFR1 signaling	0.297345133	0.574142025	-0.303606287	-1.138026455	167	23	Reactome	Otud7b	Madd	Xiap	Ripk1	Sppl2a	Tradd	Clip3	Sppl2b	Tax1bp1
Oxygen-dependent asparagine hydroxylation of Hypoxia-inducible Factor Alpha	0.306122449	0.583968527	-0.71501034	-1.137480016	149	2	Reactome	Hif1an
Hemostasis	0.18445122	0.46356788	-0.175387567	-1.137478414	120	288	Reactome	App	Pik3r1	Kif3b	Kif21b	Pik3r3	Sos1	Timp3	Kif27	Dock1	Hdac2	Kif1b	Kif26b	Pik3ca	Kif5b	Vav3	Pcdh7	Dock11	Slc7a5	Dock9	Jak2	Gnb1	Sirpa	Prkar2a	Kif11	Slc8a3	Fam49b	Slc7a8	Gna12	Itpk1	Cbx5	Gnai1	Rab27b	Pdpk1	Kif3a	Slc8a1	Lyn	Raf1	Rbsn	Pros1	Igf1	Atp2b3	Atp2b4
Regulation of actin dynamics for phagocytic cup formation	0.268376068	0.542462266	-0.255980778	-1.136271349	156	41	Reactome	Dock1	Nf2	Vav3	Cyfip1	Hsp90ab1	Wasf1	Myo10	Cyfip2	Abl1	Pak1	Mapk1	Hsp90aa1	Fcgr1a	Ptk2	Wipf3
Creatine metabolism	0.318532819	0.595681452	-0.468948913	-1.135105608	164	6	Reactome	Slc6a7	Slc6a8	Ckmt1
TNF signaling	0.287625418	0.565112371	-0.280741705	-1.131789249	171	28	Reactome	Otud7b	Madd	Xiap	Ripk1	Map3k7	Sppl2a	Tradd	Clip3	Sppl2b	Tax1bp1	Tab2	Usp21	Usp2	Otulin
Inhibition of TSC complex formation by PKB	0.310204082	0.587039597	-0.710686204	-1.130600931	151	2	Reactome	Tsc2	Tsc1
Interleukin-12 family signaling	0.315298507	0.594312663	-0.38574847	-1.129926344	168	10	Reactome	Stat3	Canx	Jak2	P4hb	Tyk2
Synthesis of IP3 and IP4 in the cytosol	0.300900901	0.578639689	-0.344787731	-1.12903461	166	14	Reactome	Plcb4	Pten	Itpk1	Synj1	Plcd4	Inpp5j	Itpkb	Plcd3
Calnexin/calreticulin cycle	0.295289855	0.573280713	-0.325283002	-1.12727358	162	17	Reactome	Canx	Uggt1	Sel1l	Calr	Prkcsh	Os9
SMAC-mediated apoptotic response	0.327935223	0.602977667	-0.606730333	-1.126992564	161	3	Reactome	Xiap	Casp7
SMAC-mediated dissociation of IAP:caspase complexes	0.327935223	0.602977667	-0.606730333	-1.126992564	161	3	Reactome	Xiap	Casp7
SMAC binds to IAPs	0.327935223	0.602977667	-0.606730333	-1.126992564	161	3	Reactome	Xiap	Casp7
Synthesis of pyrophosphates in the cytosol	0.322393822	0.597759973	-0.465339498	-1.126368904	166	6	Reactome	Itpk1	Mfap1a	Nudt4	Ppip5k1
NOTCH1 Intracellular Domain Regulates Transcription	0.322393822	0.597759973	-0.463566281	-1.122076777	166	6	Reactome	Notch1	Kat2a	Snw1	Crebbp
RUNX3 regulates NOTCH signaling	0.322393822	0.597759973	-0.463566281	-1.122076777	166	6	Reactome	Notch1	Kat2a	Snw1	Crebbp
GRB2 events in EGFR signaling	0.336693548	0.611587983	-0.498398457	-1.1200023	166	5	Reactome	Sos1	Hras
SOS-mediated signalling	0.348178138	0.619418035	-0.602170328	-1.118522424	171	3	Reactome	Sos1	Irs2
Negative regulation of TCF-dependent signaling by WNT ligand antagonists	0.350202429	0.620925307	-0.601176567	-1.116676528	172	3	Reactome	Lrp6	Dkk4
Scavenging by Class A Receptors	0.336713996	0.611587983	-0.540325701	-1.116130165	165	4	Reactome	Calr	Apoe	Masp1
Activation of RAS in B cells	0.338709677	0.611587983	-0.496470134	-1.115668967	167	5	Reactome	Hras	Rasgrp1	Rasgrp3
RHO GTPases activate PKNs	0.300171527	0.578033007	-0.274102731	-1.107857096	174	29	Reactome	Pkn2	Set	Ppp1r12a	Pdpk1	Cdc25c	H2afx	Ywhag	Ppp1r12b	Rhoa	Pkn1	Hist1h2bh	Hist3h2bb
Nectin/Necl trans heterodimerization	0.348790323	0.619733429	-0.492939524	-1.107734972	172	5	Reactome	Cadm1	Cadm3
Cilium Assembly	0.270531401	0.546044258	-0.197058533	-1.104289378	167	118	Reactome	Rpgrip1l	Fgfr1op	Exoc2	Ift88	Ttbk2	Trip11	Kif3b	Cep83	Cep131	Pcm1	Ccp110	Ofd1	Gbf1	Mark4	Dync1h1	C2cd3	Tnpo1	Kif3a	Cdk5rap2	Cep290	Ift122	Arl6	Cep70	Pafah1b1	Inpp5e	Prkar2b	Sclt1	Plk4	Ywhag	Hsp90aa1	Cep162	Cep89	Cep78	Akap9	Haus3	Tubb6
Muscarinic acetylcholine receptors	0.358299595	0.628015896	-0.594465614	-1.104211033	176	3	Reactome	Chrm2	Chrm3
Recruitment and ATM-mediated phosphorylation of repair and signaling proteins at DNA double strand breaks	0.322580645	0.597759973	-0.27143957	-1.103137254	189	30	Reactome	Kdm4a	Herc2	Brcc3	Atm	Nsd2	Abl1	Mdc1	Brca1	Kdm4b	H2afx
Platelet calcium homeostasis	0.345388788	0.619418035	-0.315332249	-1.102302641	190	18	Reactome	Slc8a3	Slc8a1	Atp2b3	Atp2b4	Atp2b2	Atp2a2	Atp2b1
Chondroitin sulfate/dermatan sulfate metabolism	0.337308348	0.611587983	-0.277297647	-1.101903048	197	27	Reactome	Dse	Sdc3	Chpf2	Dsel	Arsb	Ncan	Bcan	B3gat1	Chpf	B3galt6
Fibronectin matrix formation	0.360323887	0.630014158	-0.592392962	-1.100361112	177	3	Reactome	Fn1	Ceacam1
Digestion and absorption	0.360323887	0.630014158	-0.591744783	-1.099157129	177	3	Reactome	Slc2a5	Chit1
Polo-like kinase mediated events	0.365111562	0.631557869	-0.531498344	-1.097895831	179	4	Reactome	Wee1	Cdc25c
Ion channel transport	0.296900489	0.574061326	-0.207325933	-1.096900983	181	85	Reactome	Atp1a2	Atp1a1	Ttyh3	Ttyh1	Wnk3	Camk2b	Atp6v0a1	Atp6v1a	Trpc4ap	Raf1	Fxyd7	Ripk1	Atp13a1	Wnk1	Trpv2	Atp11a	Atp2b3	Atp2b4	Atp2b2	Wwp1	Clcn4	Asic1	Atp2a2	Fxyd3	Atp1b2	Atp2b1	Trpc1	Camk2d	Atp6v1b2	Sgk1	Atp7a	Atp1b1	Stom	Unc79	Slc9b2	Ano6	Tcirg1	Pln
Neurotransmitter release cycle	0.318181818	0.595681452	-0.265750098	-1.096480146	188	31	Reactome	Slc18a2	Syt1	Slc1a3	Rims1	Stx1a	Gad1	Lin7c	Vamp2	Gls2	Ppfia4	Cplx1	Slc38a2	Stxbp1	Syn1	Slc1a1	Slc6a13
Processing of Intronless Pre-mRNAs	0.338768116	0.611587983	-0.3220885	-1.089387096	186	16	Reactome	Fip1l1	Cpsf2	Ncbp2	Cpsf7	Cpsf4
Collagen formation	0.326599327	0.602854975	-0.263895822	-1.088829439	193	31	Reactome	P4ha1	Col6a2	Col15a1	Adamts2	P4hb	Plec	Col11a1	Col18a1	Col1a1	Loxl3	Col11a2	Plod1	Colgalt1	Col3a1	Col5a3	P4ha2	Col8a1
RAF activation	0.352622061	0.623598271	-0.311220837	-1.087930432	194	18	Reactome	Jak2	Raf1	Ppp2r5e	Ppp2r5b	Hras	Ksr1	Ppp2r5a
CASP8 activity is inhibited	0.364919355	0.631557869	-0.483802495	-1.087202216	180	5	Reactome	Ripk1	Tradd
Dimerization of procaspase-8	0.364919355	0.631557869	-0.483802495	-1.087202216	180	5	Reactome	Ripk1	Tradd
Ligand-dependent caspase activation	0.364919355	0.631557869	-0.483802495	-1.087202216	180	5	Reactome	Ripk1	Tradd
Regulation by c-FLIP	0.364919355	0.631557869	-0.483802495	-1.087202216	180	5	Reactome	Ripk1	Tradd
Fatty acyl-CoA biosynthesis	0.337591241	0.611587983	-0.295981773	-1.085891802	184	21	Reactome	Scd2	Hacd3	Acsl4	Fasn	Acsl6	Acsl3	Acly
Thyroxine biosynthesis	0.370445344	0.634476701	-0.582939011	-1.082800538	182	3	Reactome	Slc5a5
Downregulation of SMAD2/3:SMAD4 transcriptional activity	0.333941606	0.609667248	-0.337756765	-1.081355795	182	13	Reactome	Ncor1	Ncor2	Parp1	Usp9x	Smad3	Tgif2	Tgif1	Rps27a
MET promotes cell motility	0.35359116	0.623598271	-0.305723265	-1.079070298	191	19	Reactome	Lamc1	Crkl	Col11a1	Ptk2	Fn1	Col1a1	Col11a2	Col3a1	Col5a3	Lamb2	Rac1
Antigen activates B Cell Receptor (BCR) leading to generation of second messengers	0.345945946	0.619418035	-0.343612438	-1.077325862	191	12	Reactome	Pik3r1	Sos1	Stim1	Pik3cd	Trpc1	Shc1	Itpr1
Signaling by BMP	0.35326087	0.623598271	-0.318451303	-1.07708515	194	16	Reactome	Zfyve16	Bmpr1b	Bmpr1a	Nog	Smad5
Depolymerisation of the Nuclear Lamina	0.347747748	0.619418035	-0.34352144	-1.077040557	192	12	Reactome	Lemd2	Lpin3	Lmna	Lemd3	Ctdnep1	Cnep1r1
Death Receptor Signalling	0.328478964	0.603199129	-0.204626456	-1.077038423	202	82	Reactome	Kalrn	Itsn1	Sos1	Prkci	Irak1	Vav3	Rtn4	Bcl2l11	Otud7b	Akap13	Madd	Xiap	Ngef	Ripk1	Map3k7	Arhgef7	Sppl2a	Fgd3	Tradd	Clip3	Sqstm1	Rhoa	Sppl2b
Nicotinamide salvaging	0.355432781	0.626071338	-0.398408891	-1.073633081	192	8	Reactome	Parp14	Nudt12
CREB phosphorylation through the activation of CaMKII	0.342342342	0.615180123	-0.327055727	-1.070969764	189	14	Reactome	Nefl	Camk2b	Creb1	Grin2b	Akap9	Dlg4	Camk2d
FGFR1b ligand binding and activation	0.393877551	0.659548191	-0.672820132	-1.070361382	192	2	Reactome	Fgfr1
Oxidative Stress Induced Senescence	0.38071066	0.645848441	-0.232096381	-1.060912499	224	46	Reactome	Map4k4	Tnik	Jun	Fos	Mink1	Mapk1	H2afx	Phc3	Mapkapk5	Phc2	Hist1h2bh	Ezh2	Mapkapk3	Phc1	Hist3h2bb	Mapk14	Mapk9	Mdm4	Mdm2
SLIT2:ROBO1 increases RHOA activity	0.408163265	0.670856578	-0.666636883	-1.06052471	199	2	Reactome	Rhoa	Slit2
DEx/H-box helicases activate type I IFN and inflammatory cytokines production	0.377532228	0.641984995	-0.392936137	-1.058885093	204	8	Reactome	App	Dhx9
Interleukin-37 signaling	0.426530612	0.685238019	-0.664779364	-1.057569661	208	2	Reactome	Stat3
phospho-PLA2 pathway	0.426530612	0.685238019	-0.664135096	-1.056544722	208	2	Reactome	Mapk1	Pla2g4a
Platelet sensitization by LDL	0.426530612	0.685238019	-0.664135096	-1.056544722	208	2	Reactome	Mapk14	Pla2g4a
Assembly of active LPL and LIPC lipase complexes	0.39516129	0.660921172	-0.469692639	-1.055494512	195	5	Reactome	Furin	Lpl	Pcsk5
DNA Double Strand Break Response	0.373737374	0.637052342	-0.255761721	-1.055268281	221	31	Reactome	Kdm4a	Herc2	Brcc3	Atm	Nsd2	Abl1	Mdc1	Brca1	Kdm4b	H2afx
Mitochondrial transcription initiation	0.406882591	0.670532174	-0.568108255	-1.05525263	200	3	Reactome	Tfam	Polrmt
Amplification of signal from unattached kinetochores via a MAD2 inhibitory signal	0.369529984	0.634193096	-0.209797031	-1.055182692	227	66	Reactome	Clip1	Xpo1	Dync1li2	Clasp2	Bub1	Ranbp2	Dync1h1	Incenp	Ahctf1	Mis12	Pafah1b1	Ppp2r5e	Knl1	Ppp2r5b	Sgo2	Cenpk	Kif2c	Ppp2r5a	Cenpi	Spdl1	Aurkb	Dynll2	Dync1i2	Kntc1	Zw10	Ndc80	Ercc6l	Ndel1
Amplification of signal from the kinetochores	0.369529984	0.634193096	-0.209797031	-1.055182692	227	66	Reactome	Clip1	Xpo1	Dync1li2	Clasp2	Bub1	Ranbp2	Dync1h1	Incenp	Ahctf1	Mis12	Pafah1b1	Ppp2r5e	Knl1	Ppp2r5b	Sgo2	Cenpk	Kif2c	Ppp2r5a	Cenpi	Spdl1	Aurkb	Dynll2	Dync1i2	Kntc1	Zw10	Ndc80	Ercc6l	Ndel1
Synthesis of PI	0.406882591	0.670532174	-0.567784708	-1.054651646	200	3	Reactome	Cdipt	Pitpnm1
Processing of Capped Intronless Pre-mRNA	0.383612663	0.648455569	-0.293085872	-1.052883785	205	20	Reactome	Fip1l1	Cpsf2	Ncbp2	Cpsf7	Slbp	Cpsf4
RUNX1 regulates transcription of genes involved in BCR signaling	0.446938776	0.704441433	-0.658684775	-1.047874033	218	2	Reactome	Elf2	Cbfb
RUNX2 regulates bone development	0.446938776	0.704441433	-0.658684775	-1.047874033	218	2	Reactome	Rbm14	Cbfb
Ras activation upon Ca2+ influx through NMDA receptor	0.372972973	0.637052342	-0.319929673	-1.047634939	206	14	Reactome	Nefl	Camk2b	Grin2b	Akap9	Hras	Dlg4	Camk2d
Regulation of beta-cell development	0.459183673	0.719483219	-0.654217298	-1.040766912	224	2	Reactome	Foxo1	Neurod1
RHO GTPases Activate Formins	0.386138614	0.649642886	-0.194941485	-1.038971794	233	90	Reactome	Clip1	Daam1	Xpo1	Dync1li2	Srf	Clasp2	Mk1	Evl	Bub1	Ranbp2	Dync1h1	Dvl1	Incenp	Ahctf1	Mis12	Pafah1b1	Ppp2r5e	Knl1	Ppp2r5b	Sgo2
Tachykinin receptors bind tachykinins	0.433198381	0.692048982	-0.557313279	-1.035201123	213	3	Reactome	Tacr1	Tacr3
Formation of annular gap junctions	0.405156538	0.670532174	-0.383811512	-1.034296035	219	8	Reactome	Dnm2	Clta	Dnm1	Cltb
Gap junction degradation	0.405156538	0.670532174	-0.383811512	-1.034296035	219	8	Reactome	Dnm2	Clta	Dnm1	Cltb
SHC-mediated cascade:FGFR4	0.406998158	0.670532174	-0.383258478	-1.032805718	220	8	Reactome	Sos1	Hras	Shc1
HSF1-dependent transactivation	0.413407821	0.673264166	-0.287377033	-1.032375308	221	20	Reactome	Camk2b	Hsp90ab1	Akt1s1	Hspa1a	Hsp90aa1	Camk2d	Mtor	Ptges3l1
Interleukin-12 signaling	0.411290323	0.673264166	-0.459221094	-1.031962828	203	5	Reactome	Jak2	P4hb	Tyk2	Jak1
Voltage gated Potassium channels	0.407801418	0.670856578	-0.276029102	-1.030511453	229	22	Reactome	Kcnc3	Kcnc1	Kcnb1	Kcnc2	Kcnd3	Kcna6	Kcnf1	Kcnh5	Kcna4
Toll Like Receptor 3 (TLR3) Cascade	0.411184211	0.673264166	-0.213047541	-1.029832459	249	55	Reactome	App	Dhx9	Jun	Irak1	Creb1	Fos	Fbxw11	Mapk1	Map3k7	Atf2	Rps6ka5	Dusp6	Mapkapk3	Ripk2	Mapk14	Mapk9	Tab2	Rps6ka2	Cul1	Nfkb1	Dusp7	Nfkbib	Dusp3	Irak2	Mapk7	Mapk10	Ppp2ca	Ppp2cb	Rps27a
DCC mediated attractive signaling	0.403474903	0.670532174	-0.424555858	-1.02765082	208	6	Reactome	Dock1	Ptk2	Wasl	Rac1	Fyn
Keratan sulfate biosynthesis	0.40942029	0.672147365	-0.296379366	-1.027107557	225	17	Reactome	St3gal2	B4galt5	Chst1	St3gal4	B4galt4	Chst5	Ogn
SHC-related events triggered by IGF1R	0.423387097	0.683269097	-0.455875965	-1.024445647	209	5	Reactome	Sos1	Igf1	Shc1
Regulated Necrosis	0.406072106	0.670532174	-0.364581187	-1.021043641	213	9	Reactome	Xiap	Ripk1	Tradd
Regulation of necroptotic cell death	0.406072106	0.670532174	-0.364581187	-1.021043641	213	9	Reactome	Xiap	Ripk1	Tradd
RIPK1-mediated regulated necrosis	0.406072106	0.670532174	-0.364581187	-1.021043641	213	9	Reactome	Xiap	Ripk1	Tradd
Miscellaneous transport and binding events	0.4	0.666666667	-0.325466419	-1.020432764	221	12	Reactome	Add2	Add3	Lrrc8b	Tusc3
Metabolism of serotonin	0.497959184	0.750890833	-0.636723386	-1.012936579	243	2	Reactome	Aldh2
Cellular Senescence	0.417910448	0.678271513	-0.190361006	-1.010591587	251	88	Reactome	Map4k4	Tnik	Jun	Anapc1	Fos	Mink1	Atm	Ep400	Ubn1	Cdkn1b	Mapk1	H2afx	Phc3	Tinf2	Mapkapk5	Phc2	Terf1	Cdk2	Ets2	Ehmt2	Terf2	Mre11a	Hist1h2bh	Terf2ip	Ezh2	Mapkapk3	Phc1	Hist3h2bb	Mapk14	Mapk9	Mdm4	Mdm2	Rps6ka2	Cdkn2c	Ccna2	Anapc4
PKA-mediated phosphorylation of CREB	0.420863309	0.681511609	-0.333328318	-1.01027181	233	11	Reactome	Prkar2a	Adcy3	Adcy6	Prkar2b
PKA activation	0.420863309	0.681511609	-0.333328318	-1.01027181	233	11	Reactome	Prkar2a	Adcy3	Adcy6	Prkar2b
Synthesis of bile acids and bile salts via 24-hydroxycholesterol	0.468559838	0.72823368	-0.487856781	-1.007747121	230	4	Reactome	Cyp46a1	Amacr	Akr1c19
Negative regulation of MET activity	0.416216216	0.67706405	-0.320506104	-1.004880721	230	12	Reactome	Sh3gl2	Stam2	Usp8	Sh3gl3
Ca-dependent events	0.43115942	0.691116056	-0.296923379	-1.00427211	237	16	Reactome	Prkar2a	Adcy3	Adcy6	Mapk1	Prkar2b
MyD88-independent TLR4 cascade	0.44205298	0.700695769	-0.203803312	-1.003628266	266	61	Reactome	App	Dhx9	Jun	Irak1	Creb1	Fos	Fbxw11	Mapk1	Map3k7	Atf2	Rps6ka5	Ptpn11	Dusp6	Mapkapk3	Ripk2	Mapk14	Mapk9	Tab2	Rps6ka2	Cul1	Nfkb1	Dusp7	Ticam2	Nfkbib	Dusp3	Traf3	Irak2	Mapk7	Mapk10	Ppp2ca	Ppp2cb	Rps27a	Cd14	Nod1
TRIF(TICAM1)-mediated TLR4 signaling	0.44205298	0.700695769	-0.203803312	-1.003628266	266	61	Reactome	App	Dhx9	Jun	Irak1	Creb1	Fos	Fbxw11	Mapk1	Map3k7	Atf2	Rps6ka5	Ptpn11	Dusp6	Mapkapk3	Ripk2	Mapk14	Mapk9	Tab2	Rps6ka2	Cul1	Nfkb1	Dusp7	Ticam2	Nfkbib	Dusp3	Traf3	Irak2	Mapk7	Mapk10	Ppp2ca	Ppp2cb	Rps27a	Cd14	Nod1
GRB7 events in ERBB2 signaling	0.524489796	0.764969468	-0.627501787	-0.998266323	256	2	Reactome	Nrg1	Erbb2
Elastic fibre formation	0.455673759	0.715126769	-0.267215361	-0.997606732	256	22	Reactome	Fbln5	Mfap3	Fbn1	Ltbp3	Furin	Fn1	Loxl3	Efemp1	Itgb8	Bmp7
Elevation of cytosolic Ca2+ levels	0.447876448	0.704441433	-0.409367179	-0.990886145	231	6	Reactome	Itpr1	P2rx6	Trpc6	P2rx4	P2rx2	Trpc3
Amine Oxidase reactions	0.484787018	0.742818818	-0.478864413	-0.98917193	238	4	Reactome	Paox	Smox	Maob
Other semaphorin interactions	0.447817837	0.704441433	-0.351930271	-0.98561357	235	9	Reactome	Sema6d	Sema4a	Sema7a	Sema5a	Sema3e
VLDLR internalisation and degradation	0.47761194	0.738174637	-0.3364376	-0.985485975	255	10	Reactome	Ap2a2	Ap2b1	Clta
CDO in myogenesis	0.441441441	0.700695769	-0.314290674	-0.985393524	244	12	Reactome	Spag9	Tcf12	Abl1	Mef2a
Myogenesis	0.441441441	0.700695769	-0.314290674	-0.985393524	244	12	Reactome	Spag9	Tcf12	Abl1	Mef2a
Cellular response to heat stress	0.476422764	0.737136199	-0.197379479	-0.985219447	292	64	Reactome	Eef1a1	Camk2b	Hsp90ab1	Ranbp2	Atm	Nup153	Hsph1	Akt1s1	Hspa9	Hspa1a	Gsk3b	Mapk1	Bag5	Hspa4l	Hsp90aa1	Hspa5
CD28 dependent Vav1 pathway	0.460405157	0.72017272	-0.365564776	-0.985124695	249	8	Reactome	Pak3	Pak2	Pak1
Regulation of insulin secretion	0.464646465	0.724421457	-0.238349904	-0.983427437	275	31	Reactome	Cacnb2	Kcnb1	Gnb1	Gnai1	Adcy6	Kcnj11	Gng13	Kcnc2	Gnai2	Cacnb3
Gamma-carboxylation of protein precursors	0.516194332	0.758818267	-0.527317799	-0.979484966	254	3	Reactome	Pros1
Endogenous sterols	0.490671642	0.747815069	-0.333078462	-0.975646458	262	10	Reactome	Cyp51	Ncoa1	Arnt2	Cyp46a1
Activation of BIM and translocation to mitochondria	0.544897959	0.776479592	-0.611638637	-0.973030302	266	2	Reactome	Bcl2l11
DNA Double-Strand Break Repair	0.502439024	0.754452697	-0.18431771	-0.972703604	308	83	Reactome	Kdm4a	Herc2	Atrip	Brcc3	Dclre1c	Lig4	Atm	Nsd2	Rad51d	Abl1	Mdc1	Brca1	Kdm4b	Parp1	H2afx	Rad52	Cdk2	Rbbp8	Hus1	Mre11a	Hist1h2bh	Rnf168	Spidr	Hist3h2bb	Poll	Pole2	Ppp4r2	Rnf8	Lig3	Xrcc1	Xrcc6	Rpa1	Ccna2	Gen1	Pole3	Rfc5
Nuclear Events (kinase and transcription factor activation)	0.487318841	0.744610599	-0.280129414	-0.970793081	268	17	Reactome	Creb1	Mapk1	Rps6ka5	Dusp6	Mapk14	Rps6ka2	Dusp7	Dusp3	Mapk7	Ppp2ca	Ppp2cb
Effects of PIP2 hydrolysis	0.484573503	0.742818818	-0.291193421	-0.97071478	266	15	Reactome	Dagla	Dgke	Dgka	Abhd12	Prkcq	Itpr1
FGFR2b ligand binding and activation	0.526315789	0.765243902	-0.521490483	-0.968660813	259	3	Reactome	Fgfbp3	Fgfr2	Fgf1
RIP-mediated NFkB activation via ZBP1	0.483576642	0.742561116	-0.302460246	-0.968351113	264	13	Reactome	App	Dhx9
TRAF6 mediated NF-kB activation	0.483576642	0.742561116	-0.302460246	-0.968351113	264	13	Reactome	App	Dhx9
HDMs demethylate histones	0.459459459	0.719483219	-0.308848988	-0.968332242	254	12	Reactome	Kdm4a	Kdm5a	Kdm4b	Kdm2a	Phf8	Kdm8	Kdm3a	Kdm1b
IRAK1 recruits IKK complex	0.481765835	0.74137831	-0.377122659	-0.968059199	250	7	Reactome	Irak1	Peli1
IRAK1 recruits IKK complex upon TLR7/8 or 9 stimulation	0.481765835	0.74137831	-0.377122659	-0.968059199	250	7	Reactome	Irak1	Peli1
Nephrin family interactions	0.481765835	0.74137831	-0.37689506	-0.967474962	250	7	Reactome	Iqgap1	Nphs2	Wasl	Fyn
G alpha (i) signalling events	0.524486572	0.764969468	-0.166150429	-0.96488573	331	142	Reactome	App	Gnao1	Plcb4	Ttr	Grm8	Ccr1	Gpr183	Gpr37	Gabbr1	Gnb1	Chrm2	Prkar2a	Tas1r1	Adcy3	Cx3cl1	Rgs9	Gnai1	Adcy6	C5ar1	Lpl	Cnr1	Gng13	Grm2	Lrp1	Mapk1	Sdc3	Gpsm1	Gnai2	Prkar2b	Grm3
Ca2+ activated K+ channels	0.52535497	0.764969468	-0.467083565	-0.964836683	258	4	Reactome	Kcnma1
CS/DS degradation	0.487523992	0.744610599	-0.375760562	-0.964562747	253	7	Reactome	Arsb	Ncan	Bcan
Downregulation of ERBB4 signaling	0.531440162	0.768055001	-0.465664244	-0.961904844	261	4	Reactome	Nedd4	Wwp1
Intra-Golgi and retrograde Golgi-to-ER traffic	0.530645161	0.767684624	-0.167425033	-0.961868726	328	133	Reactome	Trip11	Kif3b	Golim4	Kif21b	Dctn4	Tmf1	Kif27	Bicd1	Golga5	Kif1b	Kif26b	Copa	Dync1li2	Kif5b	Galnt2	Rab6b	Gbf1	Kif11	Galnt1	Dync1h1	Igf2r	Gcc2	Kif3a	Rhobtb3
Interleukin-9 signaling	0.54048583	0.774841356	-0.51764811	-0.961523662	266	3	Reactome	Jak1	Jak3	Il2rg
WNT mediated activation of DVL	0.497120921	0.750687128	-0.372840864	-0.957067998	258	7	Reactome	Csnk2a1	Dvl1
Stimuli-sensing channels	0.536626917	0.772417531	-0.214075641	-0.957026512	314	43	Reactome	Ttyh3	Ttyh1	Wnk3	Trpc4ap	Raf1	Ripk1	Wnk1	Trpv2	Wwp1	Clcn4	Asic1	Trpc1	Sgk1	Stom	Unc79	Slc9b2	Ano6	Clic2	Clcn6	Ostm1	Rps27a	Slc9b1	Ano4	Wnk2
MAPK3 (ERK1) activation	0.478764479	0.73915426	-0.395236257	-0.956681802	247	6	Reactome	Jak2	Ptpn11	Tyk2	Jak1
Chondroitin sulfate biosynthesis	0.51119403	0.75814003	-0.325567506	-0.953645526	273	10	Reactome	Chpf2	Ncan	Bcan	Chpf
AMPK inhibits chREBP transcriptional activation activity	0.546558704	0.778068086	-0.513356908	-0.953552817	269	3	Reactome	Adipor1	Adipor2
Pre-NOTCH Processing in Golgi	0.514112903	0.758818267	-0.424309702	-0.953509859	254	5	Reactome	Notch1	Furin
ROBO receptors bind AKAP5	0.575510204	0.797764631	-0.598714208	-0.952469369	281	2	Reactome	Akap5
Synthesis of PE	0.506641366	0.757569724	-0.339131977	-0.949770754	266	9	Reactome	Pcyt2	Etnk1	Lpin3
Synthesis of bile acids and bile salts	0.497297297	0.750687128	-0.289827822	-0.949064053	275	14	Reactome	Ncoa1	Osbpl6	Osbp	Cyp46a1	Amacr	Akr1c19	Osbpl2
EGFR Transactivation by Gastrin	0.518234165	0.758976038	-0.36896213	-0.947111438	269	7	Reactome	Sos1	Hras	Hbegf
Cooperation of PDCL (PhLP1) and TRiC/CCT in G-protein beta folding	0.54373928	0.776193855	-0.233705982	-0.944583183	316	29	Reactome	Gnao1	Csnk2a1	Gnb1	Rgs9	Gnai1	Pdcl	Gng13	Cct6a	Gnai2
Regulation of cholesterol biosynthesis by SREBP (SREBF)	0.522177419	0.763182382	-0.420198	-0.94427003	258	5	Reactome	Scap	Mbtps1	Mbtps2
RHO GTPases activate PAKs	0.537753223	0.772499837	-0.267366144	-0.943686325	291	19	Reactome	Pak3	Nf2	Pak2	Ppp1r12a	Pak1	Myh11	Ppp1r12b
Plasma lipoprotein clearance	0.525547445	0.764969468	-0.256686495	-0.941726098	287	21	Reactome	Hdlbp	Ap2a2	Nceh1	Ap2b1	Clta
Golgi-to-ER retrograde transport	0.555921053	0.787462724	-0.177389382	-0.941284015	337	87	Reactome	Kif3b	Kif21b	Dctn4	Kif27	Bicd1	Kif1b	Kif26b	Copa	Dync1li2	Kif5b	Galnt2	Rab6b	Gbf1	Kif11	Galnt1	Dync1h1	Kif3a	Pafah1b1	Napb	Bicd2	Kif16b
Small interfering RNA (siRNA) biogenesis	0.501930502	0.754452697	-0.388439283	-0.940229513	259	6	Reactome	Ago3	Ago4	Ago1
Initiation of Nuclear Envelope Reformation	0.595918367	0.802353756	-0.589342471	-0.937560264	291	2	Reactome	Ankle2
Nuclear Envelope Reassembly	0.595918367	0.802353756	-0.589342471	-0.937560264	291	2	Reactome	Ankle2
Transport of gamma-carboxylated protein precursors from the endoplasmic reticulum to the Golgi apparatus	0.597959184	0.802353756	-0.589087836	-0.937155177	292	2	Reactome	Pros1
FCERI mediated Ca+2 mobilization	0.513513514	0.758818267	-0.285958828	-0.936394727	284	14	Reactome	Sos1	Vav3	Tec	Lyn
Advanced glycosylation endproduct receptor signaling	0.559837728	0.789825434	-0.452927444	-0.935594923	275	4	Reactome	App
HDL assembly	0.50965251	0.75814003	-0.38497062	-0.931833505	263	6	Reactome	Abca1	A2m	Prkacb
Synthesis of IP2. IP. and Ins in the cytosol	0.548944338	0.779905963	-0.36078715	-0.926126582	285	7	Reactome	Inpp5a	Synj1	Inpp5j
MAP2K and MAPK activation	0.563884157	0.794006841	-0.232974447	-0.925775087	330	27	Reactome	Iqgap1	Raf1	Mapk1	Tln1	Cnksr2	Csk	Hras	Ksr1	Fn1	Apbb1ip	Map2k2	Actb
RUNX1 regulates transcription of genes involved in differentiation of myeloid cells	0.610204082	0.808875178	-0.581754825	-0.925489397	298	2	Reactome	Cbfb	Crebbp
Abacavir metabolism	0.589068826	0.802353756	-0.497721383	-0.924510063	290	3	Reactome	Adh1	Adh6	Adal
Golgi Associated Vesicle Biogenesis	0.579564489	0.801756865	-0.210970208	-0.923697304	345	38	Reactome	Ap3b1	Golgb1	Pik3c2a	Sh3gl2	Dnm2	Sort1	Igf2r	Tpd52	Clta	Hip1r
Chaperonin-mediated protein folding	0.57385399	0.79701943	-0.226506067	-0.920526367	337	30	Reactome	Gnao1	Csnk2a1	Gnb1	Rgs9	Gnai1	Pdcl	Gng13	Cct6a	Gnai2
Protein folding	0.57385399	0.79701943	-0.226506067	-0.920526367	337	30	Reactome	Gnao1	Csnk2a1	Gnb1	Rgs9	Gnai1	Pdcl	Gng13	Cct6a	Gnai2
PAOs oxidise polyamines to amines	0.624489796	0.817920918	-0.57692995	-0.917813705	305	2	Reactome	Paox	Smox
Sodium-coupled sulphate. di- and tri-carboxylate transporters	0.599190283	0.802353756	-0.49407969	-0.917745672	295	3	Reactome	Slc13a4	Slc13a5
Neurofascin interactions	0.599190283	0.802353756	-0.493685144	-0.917012809	295	3	Reactome	Nrcam	Nfasc
FGFR1 ligand binding and activation	0.599190283	0.802353756	-0.492646338	-0.915083241	295	3	Reactome	Fgfr1
FGFR1c ligand binding and activation	0.599190283	0.802353756	-0.492646338	-0.915083241	295	3	Reactome	Fgfr1
Phospholipase C-mediated cascade: FGFR1	0.599190283	0.802353756	-0.492646338	-0.915083241	295	3	Reactome	Fgfr1
HDR through Single Strand Annealing (SSA)	0.572744015	0.79701943	-0.259079088	-0.914436618	310	19	Reactome	Atrip	Atm	Abl1	Brca1	Rad52	Rbbp8	Hus1	Mre11a
Retinoid metabolism and transport	0.572744015	0.79701943	-0.259037237	-0.914288904	310	19	Reactome	Ttr	Lpl	Lrp1	Sdc3	Akr1b10
MyD88 cascade initiated on plasma membrane	0.602006689	0.802353756	-0.187649825	-0.912579288	359	58	Reactome	App	Dhx9	Jun	Irak1	Creb1	Fos	Fbxw11	Peli1	Mapk1	Map3k7	Atf2	Rps6ka5	Dusp6	Mapkapk3	Ripk2	Mapk14	Mapk9	Tab2	Rps6ka2	Cul1	Nfkb1	Dusp7	Nfkbib	Dusp3	Irak2	Mapk7	Mapk10	Ppp2ca	Ppp2cb	Rps27a
MyD88:Mal cascade initiated on plasma membrane	0.602006689	0.802353756	-0.187649825	-0.912579288	359	58	Reactome	App	Dhx9	Jun	Irak1	Creb1	Fos	Fbxw11	Peli1	Mapk1	Map3k7	Atf2	Rps6ka5	Dusp6	Mapkapk3	Ripk2	Mapk14	Mapk9	Tab2	Rps6ka2	Cul1	Nfkb1	Dusp7	Nfkbib	Dusp3	Irak2	Mapk7	Mapk10	Ppp2ca	Ppp2cb	Rps27a
Toll Like Receptor 10 (TLR10) Cascade	0.602006689	0.802353756	-0.187649825	-0.912579288	359	58	Reactome	App	Dhx9	Jun	Irak1	Creb1	Fos	Fbxw11	Peli1	Mapk1	Map3k7	Atf2	Rps6ka5	Dusp6	Mapkapk3	Ripk2	Mapk14	Mapk9	Tab2	Rps6ka2	Cul1	Nfkb1	Dusp7	Nfkbib	Dusp3	Irak2	Mapk7	Mapk10	Ppp2ca	Ppp2cb	Rps27a
Toll Like Receptor 2 (TLR2) Cascade	0.602006689	0.802353756	-0.187649825	-0.912579288	359	58	Reactome	App	Dhx9	Jun	Irak1	Creb1	Fos	Fbxw11	Peli1	Mapk1	Map3k7	Atf2	Rps6ka5	Dusp6	Mapkapk3	Ripk2	Mapk14	Mapk9	Tab2	Rps6ka2	Cul1	Nfkb1	Dusp7	Nfkbib	Dusp3	Irak2	Mapk7	Mapk10	Ppp2ca	Ppp2cb	Rps27a
Toll Like Receptor 5 (TLR5) Cascade	0.602006689	0.802353756	-0.187649825	-0.912579288	359	58	Reactome	App	Dhx9	Jun	Irak1	Creb1	Fos	Fbxw11	Peli1	Mapk1	Map3k7	Atf2	Rps6ka5	Dusp6	Mapkapk3	Ripk2	Mapk14	Mapk9	Tab2	Rps6ka2	Cul1	Nfkb1	Dusp7	Nfkbib	Dusp3	Irak2	Mapk7	Mapk10	Ppp2ca	Ppp2cb	Rps27a
Toll Like Receptor TLR1:TLR2 Cascade	0.602006689	0.802353756	-0.187649825	-0.912579288	359	58	Reactome	App	Dhx9	Jun	Irak1	Creb1	Fos	Fbxw11	Peli1	Mapk1	Map3k7	Atf2	Rps6ka5	Dusp6	Mapkapk3	Ripk2	Mapk14	Mapk9	Tab2	Rps6ka2	Cul1	Nfkb1	Dusp7	Nfkbib	Dusp3	Irak2	Mapk7	Mapk10	Ppp2ca	Ppp2cb	Rps27a
Toll Like Receptor TLR6:TLR2 Cascade	0.602006689	0.802353756	-0.187649825	-0.912579288	359	58	Reactome	App	Dhx9	Jun	Irak1	Creb1	Fos	Fbxw11	Peli1	Mapk1	Map3k7	Atf2	Rps6ka5	Dusp6	Mapkapk3	Ripk2	Mapk14	Mapk9	Tab2	Rps6ka2	Cul1	Nfkb1	Dusp7	Nfkbib	Dusp3	Irak2	Mapk7	Mapk10	Ppp2ca	Ppp2cb	Rps27a
p38MAPK events	0.558541267	0.789520819	-0.355162624	-0.911688643	290	7	Reactome	Hras	Mapkapk3	Mapk14	Ralgds
Regulation of Insulin-like Growth Factor (IGF) transport and uptake by Insulin-like Growth Factor Binding Proteins (IGFBPs)	0.602006689	0.802353756	-0.187392672	-0.9113287	359	58	Reactome	App	Chgb	Adam10	Dnajc3	Igfbp5	Lamc1	Mgat4a	Fbn1	Igf1	Prkcsh	Ckap4	Tnc	P4hb	Mbtps1	Igfbp2	Fn1	Penk	Prss23
Cargo recognition for clathrin-mediated endocytosis	0.612582781	0.809018039	-0.184032543	-0.911011497	369	63	Reactome	Itsn1	Sh3gl2	Stam2	Syt1	Agtr1a	Ap2a2	Syt11	Tacr1	Chrm2	Ap2b1	Eps15l1	Igf2r
Xenobiotics	0.601214575	0.802353756	-0.490205287	-0.910549026	296	3	Reactome	Arnt2
Clathrin derived vesicle budding	0.612521151	0.809018039	-0.197588127	-0.907711826	361	47	Reactome	App	Ap3b1	Golgb1	Pik3c2a	Sh3gl2	Gbf1	Dnm2	Sort1	Igf2r	Tpd52	Clta	Hip1r
trans-Golgi Network Vesicle Budding	0.612521151	0.809018039	-0.197588127	-0.907711826	361	47	Reactome	App	Ap3b1	Golgb1	Pik3c2a	Sh3gl2	Gbf1	Dnm2	Sort1	Igf2r	Tpd52	Clta	Hip1r
Transcriptional Regulation by E2F6	0.567028986	0.796332678	-0.261301118	-0.905543313	312	17	Reactome	Max	Epc1	Phc3	Ehmt2	Tfdp2	Ezh2	Phc1	E2f6
Condensation of Prometaphase Chromosomes	0.576612903	0.798516411	-0.402352787	-0.904168222	285	5	Reactome	Csnk2a1	Smc2
Signaling by FGFR	0.601386482	0.802353756	-0.194819568	-0.902671511	346	50	Reactome	Pik3r1	Spred1	Flrt1	Sos1	Pik3ca	Ncbp2	Spry2	Tia1	Fgfr1	Mapk1	Fgfrl1	Flrt2	Ptpn11	Hras	Frs2
ZBP1(DAI) mediated induction of type I IFNs	0.56036036	0.789825434	-0.275125568	-0.900920365	310	14	Reactome	App	Dhx9
Signaling by NOTCH1	0.595149254	0.802353756	-0.307520811	-0.900783523	318	10	Reactome	Notch1	Kat2a	Dtx2	Snw1	Crebbp	Rps27a
Rap1 signalling	0.597014925	0.802353756	-0.307221576	-0.89990701	319	10	Reactome	Raf1	Rasgrp1	Prkacb	Rap1gap
Transport and synthesis of PAPS	0.594320487	0.802353756	-0.435624049	-0.899851961	292	4	Reactome	Slc26a2	Slc26a1	Papss2
Reuptake of GABA	0.617408907	0.813130954	-0.484373124	-0.89971587	304	3	Reactome	Slc6a13	Slc6a1
Homology Directed Repair	0.610051993	0.808875178	-0.193848651	-0.898172891	351	50	Reactome	Atrip	Atm	Rad51d	Abl1	Brca1	Parp1	Rad52	Cdk2	Rbbp8	Hus1	Mre11a	Spidr	Pole2	Ppp4r2	Lig3	Xrcc1	Rpa1	Ccna2	Gen1	Pole3	Rfc5	Brca2	Ppp4c
RUNX3 regulates WNT signaling	0.619433198	0.814183274	-0.483513538	-0.898119201	305	3	Reactome	Lef1	Ctnnb1	Tcf7l1
Aryl hydrocarbon receptor signalling	0.58266129	0.802353756	-0.399583845	-0.897945849	288	5	Reactome	Hsp90ab1	Arnt2	Ptges3l1
Chk1/Chk2(Cds1) mediated inactivation of Cyclin B:Cdk1 complex	0.605313093	0.805388569	-0.320169716	-0.896665171	318	9	Reactome	Wee1	Cdc25c	Ywhag
Negative feedback regulation of MAPK pathway	0.598377282	0.802353756	-0.434039749	-0.896579333	294	4	Reactome	Raf1	Mapk1	Map2k2
Peptide hormone biosynthesis	0.581573896	0.802353756	-0.34860412	-0.894853218	302	7	Reactome	Pcsk1
Plasma lipoprotein assembly. remodeling. and clearance	0.630769231	0.818348937	-0.201480555	-0.894350676	368	41	Reactome	Hdlbp	Ap2a2	Abca1	Nceh1	Ap2b1	Furin	Lpl	Clta	Pcsk5
G2/M DNA damage checkpoint	0.626465662	0.818152974	-0.197676403	-0.893431641	373	44	Reactome	Herc2	Atrip	Brcc3	Wee1	Atm	Nsd2	Cdc25c	Mdc1	Brca1	H2afx	Ywhag	Rbbp8	Hus1	Mre11a	Hist1h2bh	Rnf168	Hist3h2bb
HSF1 activation	0.587332054	0.802353756	-0.347980276	-0.893251833	305	7	Reactome	Eef1a1	Hsp90ab1	Hsp90aa1
Interleukin-10 signaling	0.60040568	0.802353756	-0.431463099	-0.891256846	295	4	Reactome	Stat3	Tyk2	Jak1
Interleukin-1 processing	0.663265306	0.83938993	-0.559505297	-0.890093554	324	2	Reactome	Nfkb1
Epigenetic regulation of gene expression	0.631133672	0.818348937	-0.194567161	-0.889366443	372	46	Reactome	Baz1b	Mybbp1a	Dek	Aebp2	Dnmt3a	Ddx21	Phf1	Gsk3b	H2afx	Smarca5	Taf1c	Hist1h2bh	Ezh2	Ercc6	Phf19	Hist3h2bb	Kat2a	Rrp8	Sf3b1	Mtf2	Actb	Taf1d
SHC-mediated cascade:FGFR2	0.620493359	0.814183274	-0.317146509	-0.888198397	326	9	Reactome	Sos1	Hras	Shc1
Regulation of HSF1-mediated heat shock response	0.646362098	0.828296753	-0.192870213	-0.88603792	381	47	Reactome	Ranbp2	Atm	Nup153	Hsph1	Hspa9	Hspa1a	Gsk3b	Mapk1	Bag5	Hspa4l	Hspa5	Nup205	Nup88	Nup35
Negative regulation of FGFR1 signaling	0.574774775	0.797520987	-0.270578851	-0.886031781	318	14	Reactome	Spry2	Fgfr1	Mapk1	Ptpn11	Frs2
Josephin domain DUBs	0.591160221	0.802353756	-0.328789514	-0.886022644	320	8	Reactome	Josd1	Josd2	Rad23b
RUNX3 regulates CDKN1A transcription	0.675510204	0.847360951	-0.556468906	-0.885263087	330	2	Reactome	Smad3	Tp53
CTLA4 inhibitory signaling	0.592792793	0.802353756	-0.282249839	-0.8849361	328	12	Reactome	Lyn	Ppp2r5e	Ppp2r5b	Ptpn11	Ppp2r5a
Calmodulin induced events	0.583783784	0.802353756	-0.269543535	-0.882641556	323	14	Reactome	Prkar2a	Adcy3	Adcy6	Prkar2b
CaM pathway	0.583783784	0.802353756	-0.269543535	-0.882641556	323	14	Reactome	Prkar2a	Adcy3	Adcy6	Prkar2b
DAG and IP3 signaling	0.583783784	0.802353756	-0.269543535	-0.882641556	323	14	Reactome	Prkar2a	Adcy3	Adcy6	Prkar2b
Glycerophospholipid biosynthesis	0.655844156	0.835190279	-0.172100876	-0.882536261	403	73	Reactome	Osbpl8	Rbm12	Csnk2a1	Mboat2	Ddhd1	Cpne3	Pcyt1a	Pcyt2	Agpat5	Slc44a1	Crls1	Lpcat2	Hadha	Cdipt	Etnk1	Lpin3	Ddhd2	Pla2g6	Osbpl5	Gnpat	Stard7
Antigen Presentation: Folding. assembly and peptide loading of class I MHC	0.627992634	0.818152974	-0.249011147	-0.878901162	340	19	Reactome	Canx	Sec31a	Calr	Sec24a	Hspa5	Sec23a	B2m
Regulation of KIT signaling	0.607734807	0.807856436	-0.325294772	-0.876605007	329	8	Reactome	Sos1	Lyn	Kitlg
Post-translational protein phosphorylation	0.658743633	0.837385975	-0.184942683	-0.875894432	387	53	Reactome	App	Chgb	Adam10	Dnajc3	Igfbp5	Lamc1	Mgat4a	Fbn1	Prkcsh	Ckap4	Tnc	P4hb
p75 NTR receptor-mediated signalling	0.664473684	0.839428191	-0.180710422	-0.873520797	403	55	Reactome	Kalrn	Itsn1	Sos1	Prkci	Irak1	Vav3	Rtn4	Bcl2l11	Akap13	Ngef	Arhgef7	Fgd3	Sqstm1
Attenuation phase	0.625899281	0.818152974	-0.287413363	-0.871109962	347	11	Reactome	Hsp90ab1	Hspa1a	Hsp90aa1
Downregulation of ERBB2 signaling	0.61981982	0.814183274	-0.277724662	-0.870748341	343	12	Reactome	Matk	Usp8	Hsp90aa1	Btc	Nrg1
Toll Like Receptor 9 (TLR9) Cascade	0.685430464	0.851559207	-0.1758103	-0.870309142	413	63	Reactome	App	Dhx9	Jun	Irak1	Creb1	Fos	Fbxw11	Rbsn	Peli1	Mapk1	Map3k7	Atf2	Rps6ka5	Dusp6	Pik3r4	Mapkapk3	Ripk2	Mapk14	Mapk9	Tab2	Rps6ka2	Cul1	Nfkb1	Dusp7	Nfkbib	Dusp3	Irak2	Mapk7	Mapk10	Ppp2ca	Ppp2cb	Rps27a
GABA synthesis. release. reuptake and degradation	0.615942029	0.811949483	-0.257021207	-0.869312584	339	16	Reactome	Syt1	Rims1	Stx1a	Gad1	Vamp2	Cplx1	Stxbp1	Slc6a13
Inositol transporters	0.697959184	0.860373561	-0.546361868	-0.869184223	341	2	Reactome	Slc2a13
IL-6-type cytokine receptor ligand interactions	0.62571977	0.818152974	-0.33777603	-0.867057931	325	7	Reactome	Jak2	Tyk2	Jak1	Lifr	Crlf1
Serotonin clearance from the synaptic cleft	0.663967611	0.839428191	-0.466577104	-0.866660027	327	3	Reactome	Aldh2
CREB3 factors activate genes	0.628803245	0.818152974	-0.418073085	-0.863597605	309	4	Reactome	Crebrf	Mbtps1	Mbtps2
Smooth Muscle Contraction	0.642477876	0.826955591	-0.230118454	-0.862567409	362	23	Reactome	Pak2	Pak1	Tpm1	Tln1	Itga1	Myh11
TRAF6 mediated induction of NFkB and MAP kinases upon TLR7/8 or 9 activation	0.68159204	0.851414246	-0.176286683	-0.861893641	410	59	Reactome	App	Dhx9	Jun	Irak1	Creb1	Fos	Fbxw11	Peli1	Mapk1	Map3k7	Atf2	Rps6ka5	Dusp6	Mapkapk3	Ripk2	Mapk14	Mapk9	Tab2	Rps6ka2	Cul1	Nfkb1	Dusp7	Nfkbib	Dusp3	Irak2	Mapk7	Mapk10	Ppp2ca	Ppp2cb	Rps27a
RAF-independent MAPK1/3 activation	0.637023593	0.821501014	-0.258444394	-0.861543481	350	15	Reactome	Jak2	Mapk1	Ptpn11	Dusp6	Tyk2	Map2k2	Dusp7	Jak1
Nitric oxide stimulates guanylate cyclase	0.629834254	0.818152974	-0.3193369	-0.86054972	341	8	Reactome	Pde3a	Pde10a	Pde2a	Itpr1
Scavenging of heme from plasma	0.629834254	0.818152974	-0.319262893	-0.860350285	341	8	Reactome	Lrp1	Hba1	LOC689064	Hba2
Reelin signalling pathway	0.634888438	0.820976429	-0.416320984	-0.859978358	312	4	Reactome	Dab1	Sh3kbp1	Fyn
Cytosolic sulfonation of small molecules	0.620437956	0.814183274	-0.268448455	-0.859459594	339	13	Reactome	Slc26a2	Impad1	Sult1a1	Podxl2	Slc26a1	Papss2	Abhd14b	Sult6b1
Organic anion transporters	0.642994242	0.826955591	-0.334144151	-0.85773504	334	7	Reactome	Slc5a5
Metabolism of fat-soluble vitamins	0.661080074	0.837465565	-0.238682708	-0.857445469	354	20	Reactome	Ttr	Lpl	Lrp1	Sdc3	Akr1b10
Methionine salvage pathway	0.634888438	0.820976429	-0.414900653	-0.857044434	312	4	Reactome	Mtap	Mri1	Adi1
Molecules associated with elastic fibres	0.64825046	0.829133158	-0.242804109	-0.856993012	351	19	Reactome	Fbln5	Mfap3	Fbn1	Ltbp3	Fn1	Efemp1	Itgb8	Bmp7
Vasopressin regulates renal water homeostasis via Aquaporins	0.669829222	0.842459525	-0.303712953	-0.850576471	352	9	Reactome	Prkar2a	Prkar2b	Prkacb	Rab11fip2	Aqp4
ERK/MAPK targets	0.649727768	0.82962551	-0.253807194	-0.846085031	357	15	Reactome	Mapk1	Rps6ka5	Dusp6	Mapk14	Rps6ka2	Dusp7	Dusp3	Mapk7	Ppp2ca	Ppp2cb
Phase 1 - inactivation of fast Na+ channels	0.667953668	0.841605189	-0.347430765	-0.840967104	345	6	Reactome	Kcnd3	Kcnip4
Digestion	0.744897959	0.896519926	-0.525874046	-0.836591004	364	2	Reactome	Chit1
G2/M DNA replication checkpoint	0.669371197	0.842459525	-0.403893796	-0.834307989	329	4	Reactome	Wee1
ATP sensitive Potassium channels	0.700404858	0.86189717	-0.44897632	-0.833966833	345	3	Reactome	Kcnj11	Kcnj8
Transport of bile salts and organic acids. metal ions and amine compounds	0.730375427	0.887603372	-0.184030999	-0.832798478	427	45	Reactome	Slc18a2	Slc39a14	Slc39a7	Slc30a5	Slc16a1	Slc39a8	Slc44a1	Slc13a4	Slc13a5	Slc6a9	Slc2a13	Slc41a2	Slc6a7
Regulation of Apoptosis	0.748979592	0.897080025	-0.523048089	-0.832095308	366	2	Reactome	Opa1
Toll Like Receptor 4 (TLR4) Cascade	0.7568438	0.897080025	-0.165173492	-0.831833346	469	67	Reactome	App	Dhx9	Jun	Irak1	Creb1	Fos	Fbxw11	Peli1	Mapk1	Map3k7	Atf2	Rps6ka5	Ptpn11	Dusp6	Mapkapk3	Ripk2	Mapk14	Mapk9	Tab2	Rps6ka2	Cul1	Nfkb1	Dusp7	Ticam2	Nfkbib	Dusp3	Traf3	Irak2	Mapk7	Mapk10	Ppp2ca	Ppp2cb	Rps27a	Cd14	Nod1
TGF-beta receptor signaling in EMT (epithelial to mesenchymal transition)	0.684701493	0.851559207	-0.283499695	-0.830421374	366	10	Reactome	Pard3	Rhoa	F11r	Arhgef18	Tgfbr1	Rps27a
A tetrasaccharide linker sequence is required for GAG synthesis	0.675136116	0.847360951	-0.247691898	-0.825699242	371	15	Reactome	Sdc3	Ncan	Bcan	B3gat1	B3galt6
cGMP effects	0.677543186	0.849163624	-0.321075171	-0.824187475	352	7	Reactome	Pde3a	Pde10a	Pde2a	Itpr1
Synthesis of very long-chain fatty acyl-CoAs	0.692446043	0.859525794	-0.271372335	-0.822491836	384	11	Reactome	Hacd3	Acsl4	Acsl6	Acsl3
Mineralocorticoid biosynthesis	0.759183673	0.897080025	-0.516082916	-0.821014707	371	2	Reactome	Lhb	Cga
TFAP2 (AP-2) family regulates transcription of growth factors and their receptors	0.759183673	0.897080025	-0.516082916	-0.821014707	371	2	Reactome	Lhb	Cga
SLC-mediated transmembrane transport	0.831442464	0.938831625	-0.144537982	-0.819273058	512	127	Reactome	Slc18a2	Slc4a10	Slc27a4	Slco2a1	Slc39a14	Slc7a5	Slc8a3	Slc7a8	Slc1a3	Slc5a5	Slc39a7	Slc8a1	Slc4a4	Slc26a2	Slc4a8	Slc30a5	Slc16a1	Slc39a8	Slc44a1	Slc4a1	Slc24a2	Slc2a4	Slc13a4	Slc4a3	Slc36a4	Slc5a6	Slc20a2	Slc13a5	Slc6a9	Slc25a29	Slc2a13	Slc26a1	Slc41a2	Slc8b1	Slc6a7	Slc4a7	Slc38a1	Slc12a6	Slc9a1	Slc43a2	Slc2a8	Ahcyl2
Cell death signalling via NRAGE. NRIF and NADE	0.764102564	0.900629352	-0.184378103	-0.818434716	446	41	Reactome	Kalrn	Itsn1	Sos1	Vav3	Bcl2l11	Akap13	Ngef	Arhgef7	Fgd3	Sqstm1
Role of phospholipids in phagocytosis	0.684684685	0.851559207	-0.24913185	-0.815801886	379	14	Reactome	Pik3r1	Pik3ca	Fcgr1a	Pik3r2	Plpp4	Pla2g6
SHC-mediated cascade:FGFR3	0.709677419	0.870301482	-0.29105615	-0.815129911	373	9	Reactome	Sos1	Hras	Shc1
RHO GTPases activate KTN1	0.698841699	0.860716872	-0.335226308	-0.811425833	361	6	Reactome	Kif5b	Rhoa	Rac1	Rhog
Nuclear Envelope Breakdown	0.75432526	0.897080025	-0.19696059	-0.810714464	435	32	Reactome	Ranbp2	Nup153	Lemd2	Nup205	Lpin3	Lmna	Nup88	Nup35	Lemd3	Ctdnep1	Cnep1r1	Nup210	Nup98	Nup58	Nupl2
Mitotic Spindle Checkpoint	0.786644951	0.913585212	-0.154690033	-0.808411596	482	80	Reactome	Clip1	Xpo1	Dync1li2	Anapc1	Clasp2	Bub1	Ranbp2	Dync1h1	Incenp	Ahctf1	Mis12	Pafah1b1	Ppp2r5e	Knl1	Ppp2r5b	Sgo2
HSP90 chaperone cycle for steroid hormone receptors (SHR)	0.74829932	0.897080025	-0.19017039	-0.80728074	439	35	Reactome	Dctn4	Dync1li2	Hsp90ab1	Dnaja2	Fkbp5	Dync1h1	Hspa1a	Hsp90aa1	Tubb6	Dctn2	Actr10	Ptges3l1	Dynll2	Dync1i2
Nicotinate metabolism	0.706521739	0.867288103	-0.238420845	-0.806401322	389	16	Reactome	Parp14	Nudt12	Nt5e
COPI-independent Golgi-to-ER retrograde traffic	0.75879397	0.897080025	-0.187300852	-0.805432979	452	36	Reactome	Dctn4	Bicd1	Dync1li2	Galnt2	Rab6b	Galnt1	Dync1h1	Pafah1b1	Bicd2	Tubb6	Pla2g6	Dctn2	Actr10	Dynll2	Dync1i2	Pla2g4a
Tryptophan catabolism	0.721774194	0.881887282	-0.354091316	-0.795714921	357	5	Reactome	Slc7a5	Slc36a4	Kyat1
Antiviral mechanism by IFN-stimulated genes	0.757894737	0.897080025	-0.209293863	-0.793936757	431	24	Reactome	Nedd4	Eif4g3	Eif4e3	Eif2ak2	Ddx58	Flnb
ISG15 antiviral mechanism	0.757894737	0.897080025	-0.209293863	-0.793936757	431	24	Reactome	Nedd4	Eif4g3	Eif4e3	Eif2ak2	Ddx58	Flnb
MyD88 dependent cascade initiated on endosome	0.802325581	0.921768238	-0.161801727	-0.793181216	482	60	Reactome	App	Dhx9	Jun	Irak1	Creb1	Fos	Fbxw11	Peli1	Mapk1	Map3k7	Atf2	Rps6ka5	Dusp6	Mapkapk3	Ripk2	Mapk14	Mapk9	Tab2	Rps6ka2	Cul1	Nfkb1	Dusp7	Nfkbib	Dusp3	Irak2	Mapk7	Mapk10	Ppp2ca	Ppp2cb	Rps27a
Toll Like Receptor 7/8 (TLR7/8) Cascade	0.802325581	0.921768238	-0.161801727	-0.793181216	482	60	Reactome	App	Dhx9	Jun	Irak1	Creb1	Fos	Fbxw11	Peli1	Mapk1	Map3k7	Atf2	Rps6ka5	Dusp6	Mapkapk3	Ripk2	Mapk14	Mapk9	Tab2	Rps6ka2	Cul1	Nfkb1	Dusp7	Nfkbib	Dusp3	Irak2	Mapk7	Mapk10	Ppp2ca	Ppp2cb	Rps27a
TP53 Regulates Transcription of Cell Death Genes	0.731285988	0.887603372	-0.308805388	-0.792691421	380	7	Reactome	Atm	Cradd
SUMOylation of chromatin organization proteins	0.780612245	0.910665991	-0.18649176	-0.791664814	458	35	Reactome	Hdac2	Hdac4	Ranbp2	Nup153	Phc3	Phc2	Nup205	Satb2	Nup88	Nup35
Phosphate bond hydrolysis by NTPDase proteins	0.723938224	0.882473883	-0.326071297	-0.78926584	374	6	Reactome	Entpd6	Entpd2	Entpd1	Entpd5
Na+/Cl- dependent neurotransmitter transporters	0.749525617	0.897080025	-0.281655453	-0.788802382	394	9	Reactome	Slc18a2	Slc6a9	Slc6a7	Slc6a13	Slc6a6
Synthesis of bile acids and bile salts via 7alpha-hydroxycholesterol	0.710865562	0.871008964	-0.292061505	-0.787047932	385	8	Reactome	Ncoa1	Amacr	Akr1c19	Hsd17b4	Akr1c14	Acot8	Ncoa2	Nr1h4
Olfactory Signaling Pathway	0.72972973	0.887603372	-0.324999928	-0.786672557	377	6	Reactome	Gnb1	Reep6
Signaling by NOTCH	0.769363167	0.903827298	-0.202809637	-0.785133144	446	25	Reactome	Adam10	Prkci	Notch1	Furin	Ybx1	Psen1	Kat2a	Aph1a	Notch2	Dtx2	Psen2	Snw1	Crebbp	Rps27a
SLBP Dependent Processing of Replication-Dependent Histone Pre-mRNAs	0.733590734	0.887603372	-0.322751611	-0.781230436	379	6	Reactome	Ncbp2	Slbp
N-glycan trimming and elongation in the cis-Golgi	0.777327935	0.909435392	-0.419380645	-0.778993307	383	3	Reactome	Man1c1	Manea
Platelet activation. signaling and aggregation	0.91875	0.97848935	-0.133144602	-0.777419713	587	145	Reactome	App	Pik3r1	Pik3r3	Sos1	Timp3	Pik3ca	Vav3	Pcdh7	Gnb1	Fam49b	Gna12	Gnai1	Rab27b	Pdpk1	Lyn	Raf1	Pros1	Igf1	Gng13	Dagla	Mapk1	Gnai2	Tln1	Actn4	Dgke	F13a1	Sparc	Ptpn11	Csk	Pik3r2	Rhoa	Ptk2	Dgka	Rarres2	Adra2a	Sod1	Fn1	Gng11	Col1a1	Shc1	A2m	Abhd12
Interferon Signaling	0.814189189	0.926589136	-0.176966264	-0.776959457	481	39	Reactome	Nedd4	Eif4g3	Camk2b	Jak2	Eif4e3	Eif2ak2	Ifnar1	Ddx58	Flnb
PTK6 promotes HIF1A stabilization	0.781376518	0.910665991	-0.417567688	-0.775625767	385	3	Reactome	Hbegf	Lrrk2	Hif1a
HDL clearance	0.781376518	0.910665991	-0.417366324	-0.775251736	385	3	Reactome	Hdlbp
COPI-dependent Golgi-to-ER retrograde traffic	0.834437086	0.940924911	-0.157352145	-0.774879753	503	61	Reactome	Kif3b	Kif21b	Kif27	Kif1b	Kif26b	Copa	Kif5b	Gbf1	Kif11
HDR through Homologous Recombination (HR) or Single Strand Annealing (SSA)	0.819095477	0.93004865	-0.171049552	-0.773087126	488	44	Reactome	Atrip	Atm	Rad51d	Abl1	Brca1	Rad52	Cdk2	Rbbp8	Hus1	Mre11a	Spidr	Pole2	Ppp4r2	Rpa1	Ccna2	Gen1	Pole3	Rfc5	Brca2	Ppp4c
Sphingolipid de novo biosynthesis	0.799660441	0.921768238	-0.18948082	-0.77005483	470	30	Reactome	Cers4	Csnk1g2	Sptssb	Plpp3	Vapb	Osbp	Sgpl1	Degs2	Sphk2
Inflammasomes	0.75815739	0.897080025	-0.298543874	-0.766350514	394	7	Reactome	Nlrp1a	Hsp90ab1	Txnip
Regulation of expression of SLITs and ROBOs	0.764112903	0.900629352	-0.340138303	-0.764359672	378	5	Reactome	Usp33	Dag1	Slit2	Rps27a
Interferon gamma signaling	0.776091082	0.908734422	-0.272116245	-0.762086939	408	9	Reactome	Camk2b	Jak2
Phosphorylation of proteins involved in G1/S transition by active Cyclin E:Cdk2 complexes	0.803643725	0.921768238	-0.410267449	-0.762065682	396	3	Reactome	Cdk2	Ccne1
p75NTR recruits signalling complexes	0.766791045	0.901578387	-0.259266932	-0.759439271	410	10	Reactome	Prkci	Irak1	Sqstm1	Ripk2
Binding and Uptake of Ligands by Scavenger Receptors	0.782214156	0.910665991	-0.227185788	-0.757340609	430	15	Reactome	Calr	Lrp1	Sparc	Hba1	LOC689064	Apoe	Hba2
WNT5A-dependent internalization of FZD4	0.788321168	0.914786372	-0.23633003	-0.75662984	431	13	Reactome	Ap2a2	Ap2b1	Clta
Antagonism of Activin by Follistatin	0.848979592	0.946738508	-0.474660676	-0.755117798	415	2	Reactome	Fst
Sensing of DNA Double Strand Breaks	0.813765182	0.926589136	-0.405942847	-0.754032797	401	3	Reactome	Atm	Mre11a
Nuclear Receptor transcription pathway	0.785460993	0.913585212	-0.201756794	-0.753227418	442	22	Reactome	Thra	Nr4a3	Rarb	Rxrb	Nr1d1	Med1	Rorb	Nr4a1	Nr1h2
O-glycosylation of TSR domain-containing proteins	0.791288566	0.916009326	-0.225803922	-0.752734057	435	15	Reactome	Adamts12	Adamts2	Adamts10	Sema5a	Adamtsl4
GABA synthesis	0.853061224	0.946738508	-0.472811198	-0.752175541	417	2	Reactome	Gad1
Other interleukin signaling	0.781783681	0.910665991	-0.268217767	-0.751168889	411	9	Reactome	Txlna	Ptprz1
Cytochrome P450 - arranged by substrate type	0.786231884	0.913585212	-0.216487407	-0.750240661	433	17	Reactome	Cyp51	Ncoa1	Arnt2	Cyp26b1	Cyp46a1
Synthesis of PIPs at the ER membrane	0.793103448	0.916603742	-0.36201966	-0.747810187	390	4	Reactome	Sbf1	Mtmr2	Pi4k2b	Sacm1l
Resolution of AP sites via the single-nucleotide replacement pathway	0.799188641	0.921768238	-0.359204072	-0.741994133	393	4	Reactome	Polb	Lig3	Xrcc1
Keratan sulfate/keratin metabolism	0.810218978	0.924389146	-0.201673703	-0.739896308	443	21	Reactome	St3gal2	B4galt5	Chst1	St3gal4	B4galt4	Chst5	Ogn
Presynaptic phase of homologous DNA pairing and strand exchange	0.817504655	0.928982563	-0.205872778	-0.739578842	438	20	Reactome	Atrip	Atm	Rad51d	Brca1	Rbbp8	Hus1	Mre11a
Signal regulatory protein family interactions	0.809980806	0.924389146	-0.286413008	-0.735211053	421	7	Reactome	Sirpa	Cd47	Skap2	Ptk2b
Sialic acid metabolism	0.823091248	0.933841583	-0.204552056	-0.734834271	441	20	Reactome	St3gal2	St6gal2	St3gal5	St3gal4	St6galnac6	Neu2	Npl	Gne
Integrin cell surface interactions	0.851602024	0.946738508	-0.174815689	-0.732071102	504	33	Reactome	Fbn1	Itga1	Tnc	Col18a1	Fn1	Cd47	Col1a1	F11r	Itgb8	Col3a1	Col5a3	Col8a1	Col4a1	Vwf	Cdh1	Itga4
Triglyceride biosynthesis	0.802656546	0.921768238	-0.261321804	-0.731856101	422	9	Reactome	Lpin3	Mogat2	Mogat1
Activated NOTCH1 Transmits Signal to the Nucleus	0.802419355	0.921768238	-0.325454625	-0.731362474	397	5	Reactome	Notch1
Formyl peptide receptors bind formyl peptides and many other ligands	0.852226721	0.946738508	-0.393713642	-0.731317231	420	3	Reactome	App
PTK6 Regulates Cell Cycle	0.804435484	0.921768238	-0.325069736	-0.730497551	398	5	Reactome	Cdkn1b	Cdk2	Ccnd1
Signal attenuation	0.813996317	0.926589136	-0.270750831	-0.729619883	441	8	Reactome	Sos1	Mapk1	Irs2	Shc1
Regulation of TP53 Activity through Methylation	0.814748201	0.926589136	-0.239661051	-0.72637934	452	11	Reactome	Atm	Ehmt2	Kmt5a	Smyd2	Mdm4	Mdm2
Metabolism of lipids	0.998531571	1	-0.109598118	-0.725117222	679	334	Reactome	Pik3r1	Cers4	Pik3r3	Far1	Ncor1	Pten	Acbd6	Scd2	Ncor2	Pik3c2a	Cyp51	Osbpl8	Pik3ca	Csnk1g2	Scap	Sptssb	Rbm12	Csnk2a1	Ncoa1	Cerk	Osbpl6	Inpp5f	Hacd3	Sin3a	Ncoa6	Plpp3	Vapb	Mboat2	Tbl1xr1	Ddhd1	Pi4k2a	Cpne3	Pip4k2b	Plpp6	Bdh1	Pcyt1a	Pcyt2	Pip4p1	Osbp	Inpp5e	Tbl1x	Acsl4
TNFR1-induced NFkappaB signaling pathway	0.837988827	0.941746118	-0.201302029	-0.723158851	449	20	Reactome	Otud7b	Xiap	Ripk1	Map3k7	Tradd
Activated NTRK2 signals through FYN	0.856275304	0.948090371	-0.389247191	-0.723020865	422	3	Reactome	Crkl
NTRK2 activates RAC1	0.856275304	0.948090371	-0.389247191	-0.723020865	422	3	Reactome	Crkl
Laminin interactions	0.828358209	0.93609076	-0.245383987	-0.718773639	443	10	Reactome	Lamc1	Col18a1	Itga7	Col4a1	Lamb2
Astrocytic Glutamate-Glutamine Uptake And Metabolism	0.86437247	0.953351989	-0.385284785	-0.715660754	426	3	Reactome	Slc1a3	Slc38a1
Neurotransmitter uptake and metabolism In glial cells	0.86437247	0.953351989	-0.385284785	-0.715660754	426	3	Reactome	Slc1a3	Slc38a1
p75NTR signals via NF-kB	0.843065693	0.943730254	-0.223197732	-0.714585719	461	13	Reactome	Prkci	Irak1
Assembly of collagen fibrils and other multimeric structures	0.849162011	0.946738508	-0.198056088	-0.711498107	455	20	Reactome	Col15a1	Plec	Col11a1	Col18a1	Col1a1	Loxl3	Col11a2	Col3a1	Col5a3	Col8a1	Col4a1
BH3-only proteins associate with and inactivate anti-apoptotic BCL-2 members	0.887755102	0.965714675	-0.446897419	-0.710950396	434	2	Reactome	Bcl2l11
G2 Phase	0.834677419	0.940924911	-0.316114041	-0.710372289	413	5	Reactome	Cdk2	Ccna2	Ccna1	E2f1	E2f3
DSCAM interactions	0.824324324	0.934496549	-0.293258229	-0.709840776	426	6	Reactome	Pak1	Mapk14	Dscaml1	Rac1
Homologous DNA Pairing and Strand Exchange	0.852836879	0.946738508	-0.189595792	-0.707826218	480	22	Reactome	Atrip	Atm	Rad51d	Brca1	Rbbp8	Hus1	Mre11a
Release of Hh-Np from the secreting cell	0.887755102	0.965714675	-0.443377885	-0.705351315	434	2	Reactome	Disp2
Calcitonin-like ligand receptors	0.846449136	0.946394687	-0.274252438	-0.703995342	440	7	Reactome	Calcrl	Ramp2
Synthesis of bile acids and bile salts via 27-hydroxycholesterol	0.846774194	0.946394687	-0.312198071	-0.701572312	419	5	Reactome	Ncoa1
G0 and Early G1	0.852189781	0.946738508	-0.219015726	-0.701196686	466	13	Reactome	E2f4	Dyrk1a	Cdk2	Tfdp2
FGFR2 ligand binding and activation	0.855983773	0.948090371	-0.336639857	-0.695384096	421	4	Reactome	Fgfbp3	Fgfr2	Fgf1	Fgf9
Plasma lipoprotein remodeling	0.861261261	0.951467115	-0.220930043	-0.692680539	477	12	Reactome	Furin	Lpl	Pcsk5
Toll-Like Receptors Cascades	0.95276873	0.990295726	-0.131883747	-0.689225727	584	80	Reactome	App	Dhx9	Jun	Irak1	Creb1	Fos	Fbxw11	Tlr6	Rbsn	Peli1	Mapk1	Map3k7	Atf2	Rps6ka5	Ptpn11	Dusp6	Pik3r4	Unc93b1	Mapkapk3	Ripk2	Mapk14	Mapk9	Tab2	Rps6ka2	Cul1	Nfkb1	Tlr2	Dusp7	Ticam2	Nfkbib
Mitotic Prophase	0.935323383	0.985486536	-0.140602614	-0.687428549	563	59	Reactome	Ranbp2	Nup153	Gorasp2	Lemd2	Mapk1	H2afx	Smc2	Nup205	Lpin3	Lmna	Nup88	Nup35	Phf8	Lemd3	Kmt5a	Ncapd3	Hist1h2bh	Hist3h2bb	Ctdnep1	Cnep1r1	Nup210
Negative regulation of FGFR4 signaling	0.868613139	0.954335947	-0.213486909	-0.683495729	475	13	Reactome	Spry2	Mapk1	Ptpn11	Frs2
GPCR ligand binding	0.981510015	0.998397958	-0.116335563	-0.68246975	636	147	Reactome	App	Nts	Calcrl	Grm8	Grm1	Agtr1a	Gpr183	Gpr37	Tacr1	Gabbr1	Gnb1	Chrm2	Nln	Tas1r1	Cx3cl1	C5ar1	Vipr2	Gpr4	Cnr1	Gng13	Grm2	Pth2	Grm3	Ednrb	Ptger1	Ramp2	Sstr1	Gipr	Oprm1	Tacr3	Adra2a	Ackr3	Chrm3	Galr2	Gng11	Penk	Crhr1	Oxt	Cxcr4
Processing of DNA double-strand break ends	0.891843972	0.967182389	-0.181028632	-0.675842067	502	22	Reactome	Atrip	Atm	Brca1	Cdk2	Rbbp8	Hus1	Mre11a	Ppp4r2	Rpa1	Ccna2	Rfc5	Ppp4c
Bile acid and bile salt metabolism	0.89673913	0.968837002	-0.199075663	-0.673325682	494	16	Reactome	Ncoa1	Osbpl6	Osbp	Cyp46a1	Amacr	Akr1c19	Osbpl2
VLDL assembly	0.888438134	0.965714675	-0.325597046	-0.672573383	437	4	Reactome	P4hb
NOTCH2 intracellular domain regulates transcription	0.908906883	0.976030375	-0.361093736	-0.670726241	448	3	Reactome	Notch2	Maml1	Rbpj
Amine ligand-binding receptors	0.888059701	0.965714675	-0.22859662	-0.669600435	475	10	Reactome	Chrm2	Adra2a	Chrm3	Drd2
Metabolism of Angiotensinogen to Angiotensins	0.876447876	0.958509765	-0.276347195	-0.668907085	453	6	Reactome	Mme	Cma1	Atp6ap2
ER Quality Control Compartment (ERQC)	0.888686131	0.965714675	-0.208685224	-0.668122741	486	13	Reactome	Uggt1	Sel1l	Os9	Syvn1	Edem2	March6	Trim13	Rps27a
Mitochondrial ABC transporters	0.916326531	0.978101353	-0.417090168	-0.663531287	448	2	Reactome	Abcb10
Breakdown of the nuclear lamina	0.916326531	0.978101353	-0.414431421	-0.659301598	448	2	Reactome	Lmna
Visual phototransduction	0.951260504	0.990295726	-0.15515775	-0.65759234	565	34	Reactome	Ttr	Gnb1	Rgs9	Lpl	Lrp1	Sdc3
Chylomicron remodeling	0.904665314	0.972685537	-0.318217727	-0.657330206	445	4	Reactome	Lpl	Apoe
JNK (c-Jun kinases) phosphorylation and activation mediated by activated human TAK1	0.903284672	0.972685537	-0.202383771	-0.647948127	494	13	Reactome	Irak1	Map3k7	Ripk2	Mapk9	Tab2	Irak2	Mapk10	Rps27a	Nod1
Cell-extracellular matrix interactions	0.89738806	0.968837002	-0.221175058	-0.647861352	480	10	Reactome	Fermt2	Lims1	Flnc	Flna	Actb
Plasma lipoprotein assembly	0.905109489	0.972685537	-0.202046648	-0.6468688	495	13	Reactome	Abca1	P4hb	A2m	Prkacb	Apoe
DNA Damage Recognition in GG-NER	0.932659933	0.985486536	-0.155766201	-0.642688559	553	31	Reactome	Cul4b	Xpc	Ruvbl1	Parp1	Actl6a	Ino80b	Rad23b	Actr8	Cul4a	Nfrkb	Ino80e	Actb	Ino80d	Ddb2
Phase I - Functionalization of compounds	0.967959528	0.995351164	-0.141398724	-0.633036079	573	42	Reactome	Cyp51	Marc2	Ncoa1	Hsp90ab1	Cbr3	Paox	Arnt2	Cyp26b1	Cyp46a1	Ptges3l1	Aldh2
MET activates PTPN11	0.926530612	0.98164024	-0.397157064	-0.631820547	453	2	Reactome	Ptpn11
Negative regulation of FGFR2 signaling	0.911711712	0.976100067	-0.192814475	-0.631386199	505	14	Reactome	Spry2	Mapk1	Ptpn11	Frs2
Invadopodia formation	0.926530612	0.98164024	-0.395025194	-0.628429044	453	2	Reactome	Adam19
Signaling by Activin	0.917466411	0.97848935	-0.24403324	-0.626423836	477	7	Reactome	Acvr1b	Smad3	Acvr2b	Fst	Smad2
Pyrimidine salvage	0.928176796	0.98265374	-0.23167818	-0.624326827	503	8	Reactome	Uck1	Uckl1
ERKs are inactivated	0.916044776	0.978101353	-0.212579402	-0.622683135	490	10	Reactome	Mapk1	Dusp6	Dusp7	Dusp3	Mapk7	Ppp2ca	Ppp2cb
WNT ligand biogenesis and trafficking	0.926126126	0.98164024	-0.197102506	-0.617974215	513	12	Reactome	Wnt6	Wnt7a	Wnt16	Wnt5b	Wnt5a	Wnt3
Peroxisomal protein import	0.964467005	0.99519586	-0.139582215	-0.616918624	569	40	Reactome	Idh1	Lonp2	Pex26	Ide	Paox	Mlycd	Pex2	Usp9x	Pex5	Gnpat	Tysnd1	Dhrs4
RHO GTPases Activate WASPs and WAVEs	0.951807229	0.990295726	-0.159355779	-0.616911039	552	25	Reactome	Cyfip1	Wasf1	Cyfip2	Abl1	Mapk1	Ptk2	Wipf3	Actr3
NOSTRIN mediated eNOS trafficking	0.935091278	0.985486536	-0.297334021	-0.614191532	460	4	Reactome	Dnm2
Reactions specific to the complex N-glycan synthesis pathway	0.918406072	0.97848935	-0.217344658	-0.608693999	483	9	Reactome	Fut8	Man2a1	Chst10	Lhb	Cga	Mgat2	Chst8	Fuca1	Man2a2
MET activates RAP1 and RAC1	0.9375	0.985486536	-0.270813406	-0.608572585	464	5	Reactome	Crkl
Golgi Cisternae Pericentriolar Stack Reorganization	0.937384899	0.985486536	-0.225480376	-0.60762497	508	8	Reactome	Gorasp2	Mapk1
Endosomal/Vacuolar pathway	0.939516129	0.985869281	-0.269569526	-0.605777335	465	5	Reactome	B2m	Lnpep
Negative regulation of FGFR3 signaling	0.935135135	0.985486536	-0.183993592	-0.602501524	518	14	Reactome	Spry2	Mapk1	Ptpn11	Frs2
Negative regulation of MAPK pathway	0.963979417	0.99519586	-0.147572765	-0.596453506	561	29	Reactome	Raf1	Mapk1	Ppp2r5e	Ppp2r5b	Dusp6	Hras	Ksr1	Ppp2r5a
Amine-derived hormones	0.947580645	0.989406989	-0.26450526	-0.594396904	469	5	Reactome	Slc5a5
Formation of Fibrin Clot (Clotting Cascade)	0.947747748	0.989406989	-0.181429022	-0.594103638	525	14	Reactome	Pros1	Thbd	F13a1
Regulation of Glucokinase by Glucokinase Regulatory Protein	0.952117864	0.990295726	-0.16829527	-0.594009184	516	19	Reactome	Ranbp2	Nup153	Nup205	Nup88	Nup35	Nup210	Nup98	Nup58	Nupl2
NF-kB is activated and signals survival	0.940298507	0.985964219	-0.20214397	-0.592115886	503	10	Reactome	Irak1	Sqstm1
The canonical retinoid cycle in rods (twilight vision)	0.935483871	0.985486536	-0.211243921	-0.591608317	492	9	Reactome	Ttr
APEX1-Independent Resolution of AP Sites via the Single Nucleotide Replacement Pathway	0.957528958	0.991764054	-0.2438067	-0.590141793	495	6	Reactome	Polb	Lig3	Xrcc1
Glutathione synthesis and recycling	0.937381404	0.985486536	-0.210131126	-0.588491829	493	9	Reactome	Cndp2	Chac1	Gclm
TNFs bind their physiological receptors	0.95766129	0.991764054	-0.261304166	-0.587203396	474	5	Reactome	Eda
The activation of arylsulfatases	0.95766129	0.991764054	-0.25768643	-0.579073612	474	5	Reactome	Sumf1	Arsb	Sts
Proton-coupled monocarboxylate transport	0.971602434	0.995351164	-0.272963576	-0.563850435	478	4	Reactome	Slc16a1
activated TAK1 mediates p38 MAPK activation	0.971014493	0.995351164	-0.166360212	-0.562673514	535	16	Reactome	Irak1	Map3k7	Mapkapk3	Ripk2	Mapk14	Tab2
Prolactin receptor signaling	0.97053407	0.995351164	-0.207870772	-0.560170576	526	8	Reactome	Jak2	Sh2b1
Phase 3 - rapid repolarisation	0.971602434	0.995351164	-0.268073359	-0.553748899	478	4	Reactome	Akap9
Vasopressin-like receptors	0.969387755	0.995351164	-0.34427619	-0.547694579	474	2	Reactome	Oxt
Acyl chain remodelling of PC	0.96641791	0.995351164	-0.186570894	-0.546499557	517	10	Reactome	Mboat2	Lpcat2	Pla2g6	Pla2g4a
Syndecan interactions	0.987108656	0.999681122	-0.200458012	-0.540194654	535	8	Reactome	Sdc3	Fn1
Formation of Senescence-Associated Heterochromatin Foci (SAHF)	0.981744422	0.998397958	-0.260005715	-0.537083877	483	4	Reactome	Ubn1
HS-GAG degradation	0.971537002	0.995351164	-0.189539562	-0.530823233	511	9	Reactome	Sdc3	Idua	Gpc2	Sdc4	Sdc2	Glb1	Glb1l	Gpc4	Sdc1
Fanconi Anemia Pathway	0.992633517	1	-0.147561521	-0.520828059	538	19	Reactome	Atrip	Fancl	Dclre1a	Fan1	Usp1	Rpa1	Ube2t	Rps27a	Mus81	Dclre1b	Fancc	Slx1b	Rpa3	Fanca	Wdr48	Faap24	Rpa2	Uba52	Ercc1
Beta oxidation of palmitoyl-CoA to myristoyl-CoA	0.987755102	0.999681122	-0.324816179	-0.516736461	483	2	Reactome	Hadha
ARL13B-mediated ciliary trafficking of INPP5E	0.981781377	0.998397958	-0.274403354	-0.509700146	484	3	Reactome	Inpp5e
Beta oxidation of myristoyl-CoA to lauroyl-CoA	0.981781377	0.998397958	-0.274068805	-0.509078728	484	3	Reactome	Hadha
Adrenaline signalling through Alpha-2 adrenergic receptor	0.989795918	1	-0.315647895	-0.502151022	484	2	Reactome	Adra2a
Acyl chain remodeling of CL	0.995943205	1	-0.234327723	-0.484041828	490	4	Reactome	Hadha	Pla2g4a
Nuclear Pore Complex (NPC) Disassembly	0.99822695	1	-0.123272901	-0.460220083	562	22	Reactome	Ranbp2	Nup153	Nup205	Nup88	Nup35
Interferon alpha/beta signaling	0.998201439	1	-0.144653256	-0.438423917	554	11	Reactome	Ifnar1	Ptpn11	Tyk2
MET receptor recycling	1	1	-0.162050203	-0.392247617	517	6	Reactome	Crkl
Chemokine receptors bind chemokines	0.998175182	1	-0.115642608	-0.370239229	546	13	Reactome	Cx3cl1	Ackr3	Cxcr4	Ccl5	Cx3cr1	Cxcl12	Cxcl13	Pf4	Ccl19	Cxcl6	Ccr5	Cxcl16	Ccl27
Degradation of cysteine and homocysteine	1	1	0.158501699	0.434157268	458	8	Reactome	Mpst	Txn2	Tst	Cdo1
Acyl chain remodelling of PG	1	1	0.176617805	0.434886367	483	6	Reactome	Pla2g12a	Pla2g3
PTK6 Regulates Proteins Involved in RNA Processing	1	1	0.271415684	0.443449142	511	2	Reactome	Khdrbs2
Acetylcholine binding and downstream events	0.998031496	1	0.243231168	0.473481676	506	3	Reactome	Chrna3	Chrna9
Activation of Nicotinic Acetylcholine Receptors	0.998031496	1	0.243231168	0.473481676	506	3	Reactome	Chrna3	Chrna9
Postsynaptic nicotinic acetylcholine receptors	0.998031496	1	0.243231168	0.473481676	506	3	Reactome	Chrna3	Chrna9
Oncogene Induced Senescence	0.99339207	1	0.143994276	0.474401755	450	13	Reactome	Cdk4	Uba52	Mapk3	Cdkn2b
Highly sodium permeable acetylcholine nicotinic receptors	0.986328125	0.999681122	0.290662475	0.474895271	504	2	Reactome	Chrna3
Presynaptic nicotinic acetylcholine receptors	0.986328125	0.999681122	0.290662475	0.474895271	504	2	Reactome	Chrna3
Synthesis of PC	0.993055556	1	0.118226499	0.485629461	428	24	Reactome	Csnk2b	Abhd3	Lpin2	Bche	Slc44a4
ER-Phagosome pathway	0.987368421	0.999681122	0.175608418	0.507423561	468	9	Reactome	Vamp3	RT1-M3-1	Sec22b	RT1-S3	RT1-A2
Adrenoceptors	0.982283465	0.998397958	0.261240021	0.508538294	498	3	Reactome	Adra2b	Adrb2
Activation of IRF3/IRF7 mediated by TBK1/IKK epsilon	0.98960499	1	0.195405381	0.508678004	475	7	Reactome	Tank	Irf3	Tbk1
PTK6 Regulates RTKs and Their Effectors AKT1 and DOK1	0.982283465	0.998397958	0.261758958	0.509548474	498	3	Reactome	Uba52
Estrogen biosynthesis	0.982283465	0.998397958	0.26363802	0.513206316	498	3	Reactome	Hsd17b1	Hsd17b11
Initial triggering of complement	0.985263158	0.999681122	0.187304426	0.541219377	467	9	Reactome	Cfp	Gzmm	C3
Sulfur amino acid metabolism	0.977827051	0.998397958	0.158600948	0.544021121	440	15	Reactome	Mpst	Mtrr	Txn2	Enoph1	Tst	Cdo1	Cbs	Slc25a10	Ahcy	Adi1	Ethe1	Sqor	Mri1	Mtap	Suox
Hydrolysis of LPC	0.9609375	0.992991978	0.335954253	0.548894681	491	2	Reactome	Pla2g15	Pla2g4a
Cleavage of the damaged pyrimidine	0.95481336	0.990975264	0.261332827	0.556908352	485	4	Reactome	Ogg1	Nthl1	Neil1
Depyrimidination	0.95481336	0.990975264	0.261332827	0.556908352	485	4	Reactome	Ogg1	Nthl1	Neil1
RUNX1 regulates transcription of genes involved in interleukin signaling	0.9609375	0.992991978	0.341404575	0.557799621	491	2	Reactome	Elf1	Cbfb
TGF-beta receptor signaling activates SMADs	0.959731544	0.992991978	0.167583803	0.560230432	428	14	Reactome	Nedd8	Uba52	Stub1	Ube2m
Downregulation of ERBB2:ERBB3 signaling	0.975206612	0.998325734	0.227801444	0.560915941	471	6	Reactome	Uba52	Rnf41
Axonal growth inhibition (RHOA activation)	0.970893971	0.995351164	0.218114388	0.567793941	466	7	Reactome	Arhgdia	Ngfr	Omg	Lingo1
p75NTR regulates axonogenesis	0.970893971	0.995351164	0.218114388	0.567793941	466	7	Reactome	Arhgdia	Ngfr	Omg	Lingo1
Electric Transmission Across Gap Junctions	0.9453125	0.988312775	0.356869722	0.58306716	483	2	Reactome	Panx1	Gjc1
Transmission across Electrical Synapses	0.9453125	0.988312775	0.356869722	0.58306716	483	2	Reactome	Panx1	Gjc1
Nucleobase catabolism	0.979452055	0.998397958	0.147468376	0.587116126	428	22	Reactome	Nudt5	Nt5c3a	Gda	Dnph1	Tymp	Entpd3	Entpd4	Adprm	Nt5c1b	Nudt1
Downregulation of TGF-beta receptor signaling	0.950643777	0.990295726	0.198497854	0.589696733	442	10	Reactome	Uba52	Stub1	Smad7	Smad2	Pmepa1	Rps27a	Tgfbr1	Mtmr4	Smad3	Strap
TRAF6-mediated induction of TAK1 complex within TLR4 complex	0.952069717	0.990295726	0.215500558	0.590284739	436	8	Reactome	Tab1	Uba52
Pyrimidine catabolism	0.939096267	0.985869281	0.278354238	0.593181507	477	4	Reactome	Nt5c3a	Tymp	Upp1
Catecholamine biosynthesis	0.94140625	0.986359752	0.369524219	0.603742552	481	2	Reactome	Ddc	Th
Spry regulation of FGF signaling	0.942060086	0.986359752	0.203336384	0.604071021	438	10	Reactome	Ppp2r1a	Uba52	Mapk3	Grb2
Orexin and neuropeptides FF and QRFP bind to their respective receptors	0.923228346	0.98164024	0.311679028	0.606724499	468	3	Reactome	Hcrtr1	Hcrt
MAP3K8 (TPL2)-dependent MAPK1/3 activation	0.93776824	0.985486536	0.206746852	0.614202826	436	10	Reactome	Skp1	Uba52	Btrc	Tnip2
Ubiquinol biosynthesis	0.931640625	0.985486536	0.378157963	0.617848687	476	2	Reactome	Coq3
Interconversion of polyamines	0.911417323	0.976100067	0.321661847	0.626157379	462	3	Reactome	Sat1
Dopamine receptors	0.919921875	0.97900573	0.385117347	0.62921919	470	2	Reactome	Drd1	Drd2
Anchoring fibril formation	0.915019763	0.978101353	0.272410403	0.632453342	462	5	Reactome	Lamc2	Bmp1	Lamb3	Col4a1	Col1a1
Interconversion of 2-oxoglutarate and 2-hydroxyglutarate	0.897637795	0.968837002	0.331314264	0.644947086	455	3	Reactome	Adhfe1	D2hgdh
RHO GTPases Activate NADPH Oxidases	0.911157025	0.976100067	0.263049696	0.647707782	440	6	Reactome	Ncf4	Cyba	Rac2	Pik3c3	Rac1	Pik3r4
Cellular hexose transport	0.904958678	0.972685537	0.26732939	0.65824568	437	6	Reactome	Slc2a6	Slc2a1
Lysine catabolism	0.904958678	0.972685537	0.267504538	0.658676947	437	6	Reactome	Dld	Dlst	Aadat
G alpha (s) signalling events	0.979949875	0.998397958	0.127288581	0.659717775	390	59	Reactome	Gng3	Gng10	Gng7	Gng12	Ghrh	Gpr84	Adm	Arrb2	Gngt2	Drd1	Reep5	Gng5	Calcr	Adcyap1	Mc4r	Gpha2	Reep4	Ramp3	Pomc	Gpr176	Adrb2
Caspase activation via extrinsic apoptotic signalling pathway	0.898128898	0.968837002	0.254119041	0.661521017	431	7	Reactome	Casp3	Cflar	Casp9
Negative regulators of DDX58/IFIH1 signaling	0.910675381	0.976100067	0.242334784	0.663787259	417	8	Reactome	Pin1	Uba52	Irf3	Tbk1
Mitochondrial calcium ion transport	0.879194631	0.960040114	0.207990325	0.665069751	392	12	Reactome	Stoml2	Pmpca	Maip1	Pmpcb	Spg7	Micu1	Phb2
Crosslinking of collagen fibrils	0.892561983	0.967224963	0.272434752	0.670816622	431	6	Reactome	Pcolce	Loxl1	Bmp1	Col4a1	Loxl3	Col1a1
IRAK2 mediated activation of TAK1 complex	0.88981289	0.965714675	0.257712129	0.670874519	427	7	Reactome	Tab1	Uba52
IRAK2 mediated activation of TAK1 complex upon TLR7/8 or 9 stimulation	0.88981289	0.965714675	0.257712129	0.670874519	427	7	Reactome	Tab1	Uba52
NOTCH2 Activation and Transmission of Signal to the Nucleus	0.87007874	0.954474369	0.345366813	0.672302233	441	3	Reactome	Mdk	Dll4
Fructose catabolism	0.87007874	0.954474369	0.345571628	0.672700933	441	3	Reactome	Khk	Tkfc
Regulation of TLR by endogenous ligand	0.850687623	0.946738508	0.319636454	0.681155189	432	4	Reactome	Cd36
Striated Muscle Contraction	0.893246187	0.967230864	0.17841594	0.681495468	409	19	Reactome	Tnnt1	Acta1	Tmod1	Tnnc1	Actn2	Tpm2	Tnnt3	Tmod3	Dmd
Intra-Golgi traffic	0.924019608	0.98164024	0.157758148	0.681519849	376	31	Reactome	Rab36	Napa	Gosr2	Cog8	Vps45	Bet1l	Man2a2
Regulation of cytoskeletal remodeling and cell spreading by IPP complex components	0.875	0.95766129	0.417388619	0.681945207	447	2	Reactome	Parvb
TRAF3-dependent IRF activation pathway	0.873046875	0.956634547	0.418334525	0.683490663	446	2	Reactome	Irf3	Crebbp
NOD1/2 Signaling Pathway	0.896774194	0.968837002	0.175189367	0.683716888	416	20	Reactome	Ube2n	Tab1	Uba52	Mapk12	Mapk11	Casp9
Glycogen synthesis	0.882352941	0.962751104	0.250643718	0.686546534	404	8	Reactome	Pgm2	Uba52	Pgm1	Ugp2
Threonine catabolism	0.8671875	0.953504774	0.422639102	0.690523643	443	2	Reactome	Rida
Abasic sugar-phosphate removal via the single-nucleotide replacement pathway	0.8671875	0.953504774	0.422948376	0.691028947	443	2	Reactome	Apex1
Nucleobase biosynthesis	0.873390558	0.956634547	0.233596385	0.693967325	406	10	Reactome	Adsl	Paics
Sodium-coupled phosphate cotransporters	0.8671875	0.953504774	0.425039829	0.694446041	443	2	Reactome	Slc20a1
Intraflagellar transport	0.925925926	0.98164024	0.151399355	0.697370848	374	37	Reactome	Dynlrb1	Ift20	Ift27	Dync2li1	Ift43	Tubb4a	Tctex1d2	Tuba1a	Ift46	Ift22	Tuba1b	Tubb2a	Dynll1	Tubb3	Hspb11
Classical Kir channels	0.861328125	0.951467115	0.427408579	0.698316194	440	2	Reactome	Kcnj14
Zinc efflux and compartmentalization by the SLC30 family	0.861328125	0.951467115	0.42868336	0.700398979	440	2	Reactome	Slc30a6
NOTCH3 Activation and Transmission of Signal to the Nucleus	0.840807175	0.941942	0.229662197	0.701214412	374	11	Reactome	Psenen	Ncstn	Uba52
Signaling by NOTCH3	0.840807175	0.941942	0.229662197	0.701214412	374	11	Reactome	Psenen	Ncstn	Uba52
Vitamin B1 (thiamin) metabolism	0.840551181	0.941942	0.360536078	0.701831218	426	3	Reactome	Thtpa	Slc25a19
RA biosynthesis pathway	0.82735426	0.93609076	0.233658231	0.713415276	368	11	Reactome	Rdh14	Crabp1	Akr1c14	Rdh11	Dhrs3	Aldh1a2	Adh6	Adh1	Akr1c19	Dhrs4	Cyp26b1
Interleukin-2 signaling	0.837837838	0.941746118	0.274783231	0.7153139	402	7	Reactome	Lck	Il2rg	Jak3	Stat5b	Jak1	Ptk2b	Shc1
Apoptotic factor-mediated response	0.838842975	0.941942	0.293232393	0.722026695	405	6	Reactome	Casp3	Apaf1	Casp9
Transcriptional activation of cell cycle inhibitor p21	0.8359375	0.940924911	0.443620443	0.724803747	427	2	Reactome	Zfp385a	Tp53
Transcriptional activation of p53 responsive genes	0.8359375	0.940924911	0.443620443	0.724803747	427	2	Reactome	Zfp385a	Tp53
Amino acid transport across the plasma membrane	0.847494553	0.946457475	0.190489925	0.727614476	388	19	Reactome	Slc3a2	Slc7a7	Slc7a3	Slc7a11	Slc3a1	Slc6a15
Activation of SMO	0.797894737	0.921393841	0.252515058	0.729646627	378	9	Reactome	Dhh	Arrb2	Evc2	Gas8
Synthesis of Lipoxins (LX)	0.828125	0.93609076	0.447939417	0.731860248	423	2	Reactome	Ltc4s	Alox5ap
Purine ribonucleoside monophosphate biosynthesis	0.825708061	0.935321134	0.267456957	0.732600236	378	8	Reactome	Adsl	Paics
Aquaporin-mediated transport	0.791946309	0.916009326	0.230764331	0.737891902	353	12	Reactome	Mip	Rab11a	Aqp9
Acyl chain remodelling of PS	0.806652807	0.922536316	0.284072083	0.73949458	387	7	Reactome	Pla1a	Pla2g12a	Pla2g16
Formation of the cornified envelope	0.791479821	0.916009326	0.242859164	0.741507955	352	11	Reactome	Krt10	Krt8	Krt71	Krt17	Cela2a
Keratinization	0.791479821	0.916009326	0.242859164	0.741507955	352	11	Reactome	Krt10	Krt8	Krt71	Krt17	Cela2a
DNA Damage Reversal	0.8046875	0.921768238	0.457119119	0.746858391	411	2	Reactome	Fto
Reversal of alkylation damage by DNA dioxygenases	0.8046875	0.921768238	0.457119119	0.746858391	411	2	Reactome	Fto
HDR through Homologous Recombination (HRR)	0.866666667	0.953504774	0.164562128	0.750181818	350	36	Reactome	Rfc4	Rad1	Rfc2	Pold2	Rfc3	Uba52	Pcna	Rpa2
Utilization of Ketone Bodies	0.775590551	0.908734422	0.386329756	0.752042026	393	3	Reactome	Acat1
Acyl chain remodelling of PE	0.806100218	0.922536316	0.275049604	0.753397508	369	8	Reactome	Abhd4	Pla2g12a	Pla2g3	Pla2g16
Activation of the pre-replicative complex	0.809976247	0.924389146	0.184653417	0.759568564	340	25	Reactome	Mcm7	Orc6	Cdc6	Orc5	Mcm6	Rpa2	Orc4	Cdt1	Cdc7	Mcm2	Rpa3
Coenzyme A biosynthesis	0.772727273	0.907031601	0.309631526	0.762406313	373	6	Reactome	Ppcs	Ppcdc	Coasy
Recycling of bile acids and salts	0.739130435	0.891838162	0.32926044	0.764441678	373	5	Reactome	Alb	Slco1a2	Nr1h4	Ncoa2
Butyrate Response Factor 1 (BRF1) binds and destabilizes mRNA	0.766816143	0.901578387	0.250672644	0.765364405	341	11	Reactome	Exosc4	Exosc8	Exosc7
Triglyceride metabolism	0.766816143	0.901578387	0.251325663	0.767358231	341	11	Reactome	Lpin2	Fabp3	Fabp7
SLBP independent Processing of Histone Pre-mRNAs	0.73715415	0.890207342	0.330535587	0.767402178	372	5	Reactome	Lsm10	Snrpf
FGFR2c ligand binding and activation	0.75984252	0.897080025	0.394692163	0.76832056	385	3	Reactome	Fgf9	Fgf1	Fgfr2
Phospholipase C-mediated cascade; FGFR2	0.75984252	0.897080025	0.394692163	0.76832056	385	3	Reactome	Fgf9	Fgf1	Fgfr2
Chylomicron assembly	0.733201581	0.887603372	0.331502181	0.769646312	370	5	Reactome	Sar1b	Mttp
Hypusine synthesis from eIF5A-lysine	0.746561886	0.897080025	0.36243146	0.772352672	379	4	Reactome	Eif5a	Dohh	Dhps
Cyclin A/B1/B2 associated events during G2/M transition	0.782135076	0.910665991	0.202306801	0.772751403	358	19	Reactome	Ccnh	Ppme1	Ppp2r1a
Molybdenum cofactor biosynthesis	0.74459725	0.896519926	0.362777356	0.773089786	378	4	Reactome	Mocs2	Mocs3
Beta-oxidation of pristanoyl-CoA	0.731225296	0.887603372	0.334167486	0.775834333	369	5	Reactome	Crat	Acot8	Hsd17b4
Mitochondrial Uncoupling Proteins	0.7578125	0.897080025	0.475806624	0.777390738	387	2	Reactome	Slc25a14
The fatty acid cycling model	0.7578125	0.897080025	0.475806624	0.777390738	387	2	Reactome	Slc25a14
The proton buffering model	0.7578125	0.897080025	0.475806624	0.777390738	387	2	Reactome	Slc25a14
FGFR4 ligand binding and activation	0.75390625	0.897080025	0.478645461	0.782028937	385	2	Reactome	Fgf9	Fgf1
Phospholipase C-mediated cascade; FGFR4	0.75390625	0.897080025	0.478645461	0.782028937	385	2	Reactome	Fgf9	Fgf1
Metalloprotease DUBs	0.733780761	0.887603372	0.234498367	0.783924934	327	14	Reactome	Psmd14	Babam2	Uba52	Nlrp3	Uimc1
Gamma carboxylation. hypusine formation and arylsulfatase activation	0.774193548	0.908004779	0.201501676	0.78640674	359	20	Reactome	Eif5a	Dph3	Arsa	Icmt
Interaction between PHLDA1 and AURKA	0.7421875	0.894769194	0.48266619	0.788598155	379	2	Reactome	Aurka	Phlda1
DDX58/IFIH1-mediated induction of interferon-alpha/beta	0.752314815	0.897080025	0.193686382	0.795589944	324	24	Reactome	Myd88	Pin1	Nkiras2	Dhx36	Uba52
Class A/1 (Rhodopsin-like receptors)	0.878238342	0.959731317	0.134619941	0.795670076	338	109	Reactome	Kiss1r	Cnr2	Gal	Pnoc	Sst	Rxfp3	Ccl9	Npy	S1pr3	Gpr37l1	Ccl27	Cck	Npy1r	P2ry14	Pdyn	Drd1	Nmu	Cxcl16	Nmb	Anxa1	Adra2b	Hrh3	Trh	Sstr3	Hcrtr1	Nmur1	C3	Mc4r	Gpha2	Opn4	Gnrh1	Tac1	Ccr5	Pomc	Oxtr	Adrb2	Ptafr	Cxcl6
TAK1 activates NFkB by phosphorylation and activation of IKKs complex	0.752314815	0.897080025	0.19422307	0.797794453	324	24	Reactome	Ube2n	Myd88	Tab1	Nkiras2	Uba52
Metal ion SLC transporters	0.748888889	0.897080025	0.218329343	0.79791134	336	17	Reactome	Slc30a6	Slc39a1	Slc31a1	Slc11a1	Slc40a1	Heph	Slc11a2
Extrinsic Pathway of Fibrin Clot Formation	0.734375	0.887603372	0.490082202	0.800714714	375	2	Reactome	F3	Tfpi
PTK6 Down-Regulation	0.734375	0.887603372	0.490266791	0.801016303	375	2	Reactome	Srms	Ptpn1
Signaling by NOTCH2	0.697628458	0.860373561	0.345428546	0.801979057	352	5	Reactome	Mdk	Rbpj	Maml1
eNOS activation and regulation	0.722838137	0.881887282	0.234261217	0.80354532	325	15	Reactome	Calm2	Calm1	Cav1	Nosip	Calm3	Spr	Nostrin	Ddah2
Metabolism of nitric oxide	0.722838137	0.881887282	0.234261217	0.80354532	325	15	Reactome	Calm2	Calm1	Cav1	Nosip	Calm3	Spr	Nostrin	Ddah2
BBSome-mediated cargo-targeting to cilium	0.731759657	0.887603372	0.270779825	0.80443176	340	10	Reactome	Bbs4	Ttc8	Bbs5	Sstr3	Bbs7	Bbs1
Lysosome Vesicle Biogenesis	0.748283753	0.897080025	0.199590803	0.805514692	326	23	Reactome	Chmp2a	Ap1m1	Bloc1s1	Ap1s1	Ap4s1	Gns	Ap4m1	Vamp7	Ctsz	M6pr
Processing of SMDT1	0.713004484	0.872879201	0.264103256	0.806371324	317	11	Reactome	Stoml2	Pmpca	Maip1	Pmpcb	Spg7	Micu1	Phb2
VEGF binds to VEGFR leading to receptor dimerization	0.695481336	0.860373561	0.381120759	0.812180147	353	4	Reactome	Vegfb	Flt1	Pgf	Vegfa
VEGF ligand-receptor interactions	0.695481336	0.860373561	0.381120759	0.812180147	353	4	Reactome	Vegfb	Flt1	Pgf	Vegfa
Biogenic amines are oxidatively deaminated to aldehydes by MAOA and MAOB	0.705078125	0.866899334	0.498302359	0.814145115	360	2	Reactome	Maoa	Maob
LRR FLII-interacting protein 1 (LRRFIP1) activates type I IFN production	0.696850394	0.860373561	0.418371906	0.814416315	353	3	Reactome	Irf3	Ctnnb1	Crebbp
Regulation of gene expression by Hypoxia-inducible Factor	0.696850394	0.860373561	0.418371906	0.814416315	353	3	Reactome	Cited2	Hif1a
Eukaryotic Translation Termination	0.666007905	0.840621138	0.351062072	0.815058377	336	5	Reactome	N6amt1	Trmt112
RHO GTPases Activate Rhotekin and Rhophilins	0.70661157	0.867288103	0.331387797	0.815976822	341	6	Reactome	Tax1bp3	Rhpn2	Lin7b
Gap junction trafficking and regulation	0.717339667	0.87743264	0.199108221	0.819028148	301	25	Reactome	Ap2m1	Tubb4a	Gjc2	Tuba1a	Gjb1	Gjb2	Gja4	Actg1	Tuba1b	Tubb2a	Tubb3
Axonal growth stimulation	0.673228346	0.845988001	0.42265173	0.822747559	341	3	Reactome	Arhgdia	Ngfr
Linoleic acid (LA) metabolism	0.68172888	0.851414246	0.386148347	0.822894092	346	4	Reactome	Elovl1	Elovl2	Fads1	Acsl1
Peroxisomal lipid metabolism	0.696230599	0.860373561	0.240711738	0.825671417	313	15	Reactome	Ehhadh	Slc25a17	Aldh3a2	Acbd4	Crat	Acot8	Phyh
Ketone body metabolism	0.684095861	0.851559207	0.303714384	0.83191416	313	8	Reactome	Acat1	Hmgcl	Hmgcs2	Bdh2
Synthesis of Leukotrienes (LT) and Eoxins (EX)	0.638339921	0.822454238	0.358655823	0.832688734	322	5	Reactome	Ltc4s	Cyp4f4	Cyp4f1	Lta4h
Heme degradation	0.660117878	0.837465565	0.393386953	0.838319786	335	4	Reactome	Blvra	Hmox2	Blvrb
Attachment of GPI anchor to uPAR	0.660117878	0.837465565	0.393445111	0.838443723	335	4	Reactome	Pigs	Pigk	Gpaa1
Acyl chain remodelling of PI	0.645669291	0.828153682	0.430778707	0.838567797	327	3	Reactome	Pla2g12a	Pla2g16
The retinoid cycle in cones (daylight vision)	0.66796875	0.841605189	0.514385275	0.840421988	341	2	Reactome	Dhrs3	Rlbp1
SUMOylation of DNA replication proteins	0.693069307	0.859550707	0.201557171	0.843678186	279	28	Reactome	Sumo1	Ube2i	Sumo3	Nup93	Pcna	Nup43	Nup62
TP53 Regulates Transcription of Genes Involved in Cytochrome C Release	0.658153242	0.837382473	0.39643331	0.844811668	334	4	Reactome	Triap1	Prelid1	Prelid3a
eNOS activation	0.647982063	0.829133158	0.278119653	0.849166783	288	11	Reactome	Calm2	Calm1	Cav1	Calm3	Spr	Ddah2
Nucleotide-binding domain. leucine rich repeat containing receptor (NLR) signaling pathways	0.684337349	0.851559207	0.204096414	0.849960023	283	27	Reactome	Ube2n	Sugt1	Tab1	Uba52	Panx1	Pstpip1	Nlrp3	Mapk12	Mapk11	Casp9
Signaling by Hippo	0.653243848	0.832622972	0.25446529	0.850674093	291	14	Reactome	Casp3	Ywhae
IRS activation	0.612204724	0.809018039	0.437009105	0.850696091	310	3	Reactome	Insr	Grb10
Beta-oxidation of very long chain fatty acids	0.661157025	0.837465565	0.34614907	0.852323533	319	6	Reactome	Ehhadh	Acot8	Hsd17b4	Eci2
Pyrimidine biosynthesis	0.650390625	0.829728416	0.523498928	0.855312216	332	2	Reactome	Dhodh	Umps
Synthesis of active ubiquitin: roles of E1 and E2 enzymes	0.681514477	0.851414246	0.230198242	0.856459467	305	18	Reactome	Ube2a	Ube2b	Ube2k	Uba52	Ube2g2
Glucagon-like Peptide-1 (GLP1) regulates insulin secretion	0.679287305	0.850601415	0.230677123	0.858241155	304	18	Reactome	Gng3	Gng10	Gng7	Gng12	Gngt2	Gng5	Kcng2	Rap1a
HDL remodeling	0.648760331	0.829133158	0.350464784	0.862950123	313	6	Reactome	Alb	Apoc3	Lcat	Lipg	Pltp	Apoe
Carboxyterminal post-translational modifications of tubulin	0.608501119	0.808121243	0.270539535	0.865077073	271	12	Reactome	Tubb4a	Tuba1a	Tuba1b	Tubb2a	Tubb3
Hyaluronan metabolism	0.632016632	0.818748819	0.332329903	0.865119018	303	7	Reactome	Hyal2	Cd44	Hexa	Chp1
PRC2 methylates histones and DNA	0.645374449	0.828153682	0.220990462	0.86651171	292	21	Reactome	H3f3b	Rbbp4	H2afv	H2afj	Rbbp7
Carnitine synthesis	0.62890625	0.818152974	0.53201102	0.869219592	321	2	Reactome	Aldh9a1
Deposition of new CENPA-containing nucleosomes at the centromere	0.636574074	0.821501014	0.208872647	0.874175921	274	26	Reactome	Rbbp4	H2afv	H2afj	Cenpt	Rbbp7
Nucleosome assembly	0.636574074	0.821501014	0.208872647	0.874175921	274	26	Reactome	Rbbp4	H2afv	H2afj	Cenpt	Rbbp7
Peptide ligand-binding receptors	0.684895833	0.851559207	0.162864594	0.876331626	262	69	Reactome	Kiss1r	Gal	Pnoc	Sst	Rxfp3	Ccl9	Npy	Gpr37l1	Ccl27	Cck	Npy1r	Pdyn	Nmu	Cxcl16	Nmb	Anxa1	Trh	Sstr3	Hcrtr1	Nmur1	C3	Mc4r	Tac1	Ccr5	Pomc	Oxtr	Cxcl6
P2Y receptors	0.596837945	0.802353756	0.377692376	0.876885769	301	5	Reactome	P2ry14	Lpar6	P2ry12
Neurotransmitter clearance	0.621900826	0.815279372	0.356332623	0.877398516	300	6	Reactome	Bche	Slc22a2	Comt	Slc6a4	Maoa
Retrograde transport at the Trans-Golgi-Network	0.643867925	0.827332545	0.200027956	0.879090632	272	32	Reactome	Napa	Arfrp1	Scoc	Rab9a	Cog8	Vamp3
Synthesis of Prostaglandins (PG) and Thromboxanes (TX)	0.595789474	0.802353756	0.305677246	0.883259689	282	9	Reactome	Hpgds	Ptges	Tbxas1	Akr1c14	Ptgs1	Ptgds	Akr1c19	Ptges2	Ptges3l1
Adrenaline.noradrenaline inhibits insulin secretion	0.614190687	0.81039049	0.257528105	0.883353662	276	15	Reactome	Gng3	Gng10	Gng7	Gng12	Gngt2	Gng5
Purine catabolism	0.5950783	0.802353756	0.277961457	0.888809406	265	12	Reactome	Nudt5	Gda	Dnph1	Adprm	Nt5c1b	Nudt1
Alpha-oxidation of phytanate	0.599214145	0.802353756	0.417146346	0.88895179	304	4	Reactome	Slc25a17	Aldh3a2	Phyh
Apoptotic cleavage of cell adhesion proteins	0.596673597	0.802353756	0.341523604	0.889052001	286	7	Reactome	Casp3	Ocln
Transcriptional activation of mitochondrial biogenesis	0.5708061	0.796668651	0.327747794	0.89774487	261	8	Reactome	Sirt5	Sod2	Idh2
Transport of fatty acids	0.535433071	0.771478388	0.462214711	0.89976214	271	3	Reactome	Lcn12	Slc27a1
Generation of second messenger molecules	0.570469799	0.796668651	0.283230253	0.905656905	254	12	Reactome	Lck	Cd247	RT1-Bb	RT1-Db1	Lat	RT1-Ba	Lcp2	Fyb1
Signaling by NODAL	0.527559055	0.765243902	0.466234269	0.907586743	267	3	Reactome	Drap1	Smad2
RHO GTPases activate IQGAPs	0.567505721	0.796332678	0.225717934	0.91095937	247	23	Reactome	Calm2	Calm1	Tubb4a	Tuba1a	Calm3	Actg1	Tuba1b	Cdc42	Tubb2a	Tubb3
Arachidonate production from DAG	0.569744597	0.796668651	0.429255935	0.914757699	289	4	Reactome	Abhd6	Mgll
Glycolysis	0.62962963	0.818152974	0.19706008	0.915151793	254	38	Reactome	Bpgm	Aldoa	Pkm	Nup93	Pgk1	Tpi1	Nup43	Nup62	Eno3	Gpi	Pgam2	Nup37	Pfkl	Aldoc	Nup85
Noncanonical activation of NOTCH3	0.573804574	0.79701943	0.351745824	0.915662417	275	7	Reactome	Psenen	Ncstn
Formation of the beta-catenin:TCF transactivating complex	0.559036145	0.789520819	0.220236943	0.917177293	231	27	Reactome	H3f3b	Prkag1	H2afv	H2afj
TNFR1-mediated ceramide production	0.517716535	0.758976038	0.4711822	0.917218545	262	3	Reactome	Rack1	Nsmaf	Smpd2
Activation of BH3-only proteins	0.532631579	0.76899696	0.317490555	0.91739445	252	9	Reactome	Ywhae	Bad	Ywhaq	Dynll1
Opioid Signalling	0.602469136	0.802353756	0.189007829	0.918197956	243	44	Reactome	Calm2	Calm1	Ppp1ca	Ppp2r1a	Cdk5	Gng3	Gng10	Gng7	Gng12	Pdyn	Gngt2	Gng5	Calm3
Sperm Motility And Taxes	0.580078125	0.801756865	0.562634024	0.919252607	296	2	Reactome	Catsper2	Catsperg
NRIF signals cell death from the nucleus	0.554809843	0.786670673	0.287539748	0.919436946	247	12	Reactome	Psenen	Ncstn	Uba52	Ngfr	Aph1b	Itgb3bp
Activation of C3 and C5	0.557956778	0.789520819	0.43199403	0.920592663	283	4	Reactome	Cfp	C3	C2
Vitamin B5 (pantothenate) metabolism	0.542918455	0.776193855	0.30990826	0.920674379	252	10	Reactome	Ppcs	Aasdhppt	Ppcdc	Pdzd11	Coasy
Activation of G protein gated Potassium channels	0.568888889	0.796332678	0.260613504	0.922573332	255	16	Reactome	Gng3	Gng10	Gng7	Gng12	Gngt2	Gng5
G protein gated Potassium channels	0.568888889	0.796332678	0.260613504	0.922573332	255	16	Reactome	Gng3	Gng10	Gng7	Gng12	Gngt2	Gng5
Inhibition of voltage gated Ca2+ channels via Gbeta/gamma subunits	0.568888889	0.796332678	0.260613504	0.922573332	255	16	Reactome	Gng3	Gng10	Gng7	Gng12	Gngt2	Gng5
Signaling by NOTCH4	0.528421053	0.765243902	0.31996612	0.924547636	250	9	Reactome	Psenen	Ncstn
G alpha (z) signalling events	0.564444444	0.794011188	0.261560788	0.925926723	253	16	Reactome	Gng3	Gng10	Gng7	Gng12	Gngt2	Gng5
Nucleotide-like (purinergic) receptors	0.54338843	0.776193855	0.377726135	0.930075802	262	6	Reactome	P2ry14	Lpar6	P2ry12
Acyl chain remodeling of DAG and TAG	0.548133595	0.779531311	0.436637803	0.930488689	278	4	Reactome	Mgll	Dgat2	Pnpla2	Pnpla3
Regulated proteolysis of p75NTR	0.527896996	0.765243902	0.313316064	0.93079827	245	10	Reactome	Psenen	Ncstn	Ngfr	Aph1b
Sodium/Calcium exchangers	0.517894737	0.758976038	0.322799886	0.932735851	245	9	Reactome	Calm2	Calm1	Sri	Calm3
Inwardly rectifying K+ channels	0.533333333	0.769230769	0.239218422	0.933605037	247	20	Reactome	Gng3	Gng10	Kcnj14	Gng7	Gng12	Gngt2	Gng5
FCGR activation	0.520697168	0.761800271	0.340921657	0.933829836	238	8	Reactome	Cd247	LOC498276	Hck	Fcgr3a
Signaling by Insulin receptor	0.597530864	0.802353756	0.202794027	0.934103334	241	37	Reactome	Atp6v1g1	Atp6v1c1	Atp6v0d1	Atp6v0e1	Atp6v1f	Atp6v1g2	Atp6v0c	Atp6v1d	Atp6v1h	Insr
Cyclin D associated events in G1	0.544152745	0.776193855	0.219217642	0.935198467	227	29	Reactome	Ccnh	Skp1	Ppp2r1a	Tfdp1	Cks1b	Cdk4	Skp2	Uba52
G1 Phase	0.544152745	0.776193855	0.219217642	0.935198467	227	29	Reactome	Ccnh	Skp1	Ppp2r1a	Tfdp1	Cks1b	Cdk4	Skp2	Uba52
VLDL clearance	0.538310413	0.772499837	0.43896336	0.935444523	273	4	Reactome	Apobr	Vldlr	Apoc1
FGFR3b ligand binding and activation	0.511811024	0.75814003	0.481169058	0.936659286	259	3	Reactome	Fgfr3	Fgf9	Fgf1
Phospholipase C-mediated cascade; FGFR3	0.511811024	0.75814003	0.481169058	0.936659286	259	3	Reactome	Fgfr3	Fgf9	Fgf1
Type I hemidesmosome assembly	0.538310413	0.772499837	0.440615151	0.93896454	273	4	Reactome	Cd151	Lamc2
Disinhibition of SNARE formation	0.507874016	0.75814003	0.483602895	0.941397073	257	3	Reactome	Prkcg	Stxbp3	Prkca
Biosynthesis of specialized proresolving mediators (SPMs)	0.5	0.752375924	0.405841908	0.942240342	252	5	Reactome	Ltc4s	Gstm4	Cyp2d4	Lta4h
Base-Excision Repair. AP Site Formation	0.516528926	0.758818267	0.383091273	0.943286391	249	6	Reactome	Mutyh	Ogg1
Gap junction trafficking	0.509259259	0.75814003	0.230807308	0.948068578	219	24	Reactome	Ap2m1	Tubb4a	Gjc2	Tuba1a	Gjb1	Gjb2	Gja4	Actg1	Tuba1b	Tubb2a	Tubb3
Sphingolipid metabolism	0.553299492	0.785310535	0.186658213	0.948615191	217	55	Reactome	Sptssa	Asah1	B3galnt1	Ormdl2	Cptp	Arsa	Prkd3	Acer2	Neu3	Degs1	Neu4	Cers5	Gm2a	Sumf2	Plpp2	Hexa
alpha-linolenic (omega3) and linoleic (omega6) acid metabolism	0.510330579	0.75814003	0.386217376	0.950983801	246	6	Reactome	Elovl1	Elovl2	Acot8	Hsd17b4	Fads1	Acsl1
alpha-linolenic acid (ALA) metabolism	0.510330579	0.75814003	0.386217376	0.950983801	246	6	Reactome	Elovl1	Elovl2	Acot8	Hsd17b4	Fads1	Acsl1
Amino acid synthesis and interconversion (transamination)	0.505376344	0.756694252	0.243710506	0.95113643	234	20	Reactome	Pycr3	Phgdh	Serinc1	Glul	Serinc3	Aspa	Oat	Psph	Serinc2
Regulation of IFNG signaling	0.5	0.752375924	0.38871107	0.957124028	241	6	Reactome	Sumo1	Ptpn2
Condensation of Prophase Chromosomes	0.490196078	0.747815069	0.251652237	0.961236191	224	19	Reactome	H3f3b	H2afv	H2afj	Ncaph2	Ccnb1	Hist1h4b
KSRP (KHSRP) binds and destabilizes mRNA	0.496881497	0.750687128	0.369560429	0.962037279	238	7	Reactome	Exosc4	Exosc8	Exosc7	Exosc9
Signal amplification	0.508888889	0.75814003	0.26400955	0.964855254	228	17	Reactome	Gng3	Gng10	Gng7	Gng12	Gngt2	Gng5
Highly calcium permeable postsynaptic nicotinic acetylcholine receptors	0.52734375	0.765243902	0.591758352	0.966837027	269	2	Reactome	Chrna3	Chrna9
Histidine. lysine. phenylalanine. tyrosine. proline and tryptophan catabolism	0.514476615	0.758818267	0.261244144	0.971966676	230	18	Reactome	Dld	Gstz1	Slc3a2	Pcbd1	Carnmt1	Dlst	Asrgl1	Prodh1	Qdpr	Aadat
MAPK family signaling cascades	0.505524862	0.756694252	0.152648576	0.972189597	182	168	Reactome	Psmc4	Psma7	Psma6	Psmf1	Calm2	Psmb2	Lamtor2	Psmb1	Psma5	Psme2	Calm1	Psmc5	Psmb6	Psmd13	Ppp2r1a	Psma2	Psme1	Psmc1	Psma3	Tek	Araf	Psmd4	Psmd11	Psmd14	Psmc6	Gfra2
The phototransduction cascade	0.471578947	0.731142399	0.336750989	0.973047806	223	9	Reactome	Calm2	Calm1	Metap1	Calm3
Synthesis of UDP-N-acetyl-glucosamine	0.466230937	0.726097361	0.35538815	0.973455487	213	8	Reactome	Gnpnat1	Pgm3	Nagk	Gfpt2	Renbp
DARPP-32 events	0.472035794	0.731142399	0.291712393	0.975190663	210	14	Reactome	Ppp1ca	Ppp2r1a	Cdk5
Dopamine clearance from the synaptic cleft	0.515625	0.758818267	0.597661357	0.97648158	263	2	Reactome	Comt	Maoa
Enzymatic degradation of dopamine by COMT	0.515625	0.758818267	0.597661357	0.97648158	263	2	Reactome	Comt	Maoa
Enzymatic degradation of Dopamine by monoamine oxidase	0.515625	0.758818267	0.597661357	0.97648158	263	2	Reactome	Comt	Maoa
Assembly of the ORC complex at the origin of replication	0.487229862	0.744610599	0.46041306	0.981154497	247	4	Reactome	Orc6	Orc5	Orc4
G-protein activation	0.496659243	0.750687128	0.2637745	0.98138094	222	18	Reactome	Gng3	Gng10	Gng7	Gng12	Pdyn	Gngt2	Gng5
The NLRP3 inflammasome	0.469008264	0.72823368	0.398855171	0.982101868	226	6	Reactome	Sugt1	Panx1	Pstpip1	Nlrp3
Platelet homeostasis	0.469135802	0.72823368	0.215162745	0.999221007	189	38	Reactome	Calm2	Calm1	Pde9a	Gng3	Gng10	Sri	Gng7	Gng12	Gngt2	Gng5	Calm3
Signaling by Retinoic Acid	0.435185185	0.694444444	0.243279893	0.999301212	187	24	Reactome	Dld	Ppard	Pdhb	Rdh14	Crabp1	Crabp2	Rarg	Rxrg	Rara	Akr1c14	Rdh11
Proton/oligopeptide cotransporters	0.50390625	0.755859375	0.611686919	0.99939707	257	2	Reactome	Slc15a2	Slc15a3
Synthesis of diphthamide-EEF2	0.463654224	0.723666231	0.470637064	1.002942167	235	4	Reactome	Dph3	Dph2
CREB phosphorylation through the activation of CaMKK	0.438016529	0.697400619	0.407357645	1.003037528	211	6	Reactome	Calm2	Calm1	Calm3
FMO oxidises nucleophiles	0.494140625	0.74909616	0.614546104	1.004068514	252	2	Reactome	Fmo1	Fmo2
Activation of Ca-permeable Kainate Receptor	0.423157895	0.683269097	0.348072871	1.005762581	200	9	Reactome	Calm2	Calm1	Ncald	Calm3
Ionotropic activity of kainate receptors	0.423157895	0.683269097	0.348072871	1.005762581	200	9	Reactome	Calm2	Calm1	Ncald	Calm3
Trafficking and processing of endosomal TLR	0.432806324	0.692048982	0.433276938	1.00593606	218	5	Reactome	Ctsb	Ctsl	Tlr3	Ctsk
Beta oxidation of hexanoyl-CoA to butanoyl-CoA	0.432806324	0.692048982	0.43416719	1.008002952	218	5	Reactome	Hadhb	Echs1	Hadh
Terminal pathway of complement	0.494140625	0.74909616	0.617299363	1.008566892	252	2	Reactome	C8g	Clu
Formation of the Editosome	0.494140625	0.74909616	0.617762688	1.009323889	252	2	Reactome	Apobec1	Apobec2
mRNA Editing: C to U Conversion	0.494140625	0.74909616	0.617762688	1.009323889	252	2	Reactome	Apobec1	Apobec2
Regulation of Complement cascade	0.436525612	0.695804248	0.271332802	1.009501829	195	18	Reactome	Cd81	Cr1l	Cfp	Serping1	C8g	Cd59	Vtn	C3
Phosphorylation of Emi1	0.43083004	0.691116056	0.435242743	1.010500055	217	5	Reactome	Ccnb1	Cdk1	Fzr1
Degradation of GABA	0.4921875	0.74909616	0.622065421	1.016353857	251	2	Reactome	Abat	Aldh5a1
FGFR3 ligand binding and activation	0.445972495	0.704441433	0.47873101	1.020190616	226	4	Reactome	Fgfr3	Fgf9	Galnt3
FGFR3c ligand binding and activation	0.445972495	0.704441433	0.47873101	1.020190616	226	4	Reactome	Fgfr3	Fgf9	Galnt3
Synthesis of glycosylphosphatidylinositol (GPI)	0.399141631	0.666666667	0.34372225	1.021128861	185	10	Reactome	Pigp	Pigh	Pigc	Pigb
E2F mediated regulation of DNA replication	0.41322314	0.673264166	0.414998212	1.021850911	199	6	Reactome	Ppp2r1a	Ppp2r3b	Ppp2r1b	Prim2	Ppp2cb	Ppp2ca
Inhibition of replication initiation of damaged DNA by RB1/E2F1	0.41322314	0.673264166	0.414998212	1.021850911	199	6	Reactome	Ppp2r1a	Ppp2r3b	Ppp2r1b	Prim2	Ppp2cb	Ppp2ca
Synthesis of Ketone Bodies	0.424116424	0.683671838	0.393118986	1.023364759	203	7	Reactome	Acat1	Hmgcl	Hmgcs2	Bdh2
Activation of DNA fragmentation factor	0.413043478	0.673264166	0.441136609	1.024183803	208	5	Reactome	Hmgb2	Casp3
Apoptosis induced DNA fragmentation	0.413043478	0.673264166	0.441136609	1.024183803	208	5	Reactome	Hmgb2	Casp3
Activation of the TFAP2 (AP-2) family of transcription factors	0.407024793	0.670532174	0.41848409	1.030434195	196	6	Reactome	Tfap2b	Cited1	Cited2	Yeats4	Tfap2d	Crebbp
Vesicle-mediated transport	0.347003155	0.619418035	0.142619144	1.035984068	109	396	Reactome	Vps25	Necap1	Rab8a	Tor1a	Gdi1	Sar1b	Ap2m1	Arpc4	Tmed9	Dctn6	Actr1a	Dctn3	Arpc5	Nedd8	Ywhae	Chmp2a	Trappc2b	Vps28	Rab36	Rab11b	Rab1a	Cd36	Vta1	Gabarap	Trappc3	Ap1m1	Tmed10	Rab7a	Ppp6c	Sec13	Napa	Arfrp1	Bloc1s1	Arf4	Cnih1	Cops4	Chmp6	Capza2	Rin3	Gps1	Use1	Pafah1b2
Signaling by FGFR2	0.353365385	0.623598271	0.211458932	1.040862696	146	45	Reactome	Polr2i	Polr2j	Polr2e	Polr2k	Polr2c	Polr2d	Ppp2r1a	Polr2f
Cytokine Signaling in Immune system	0.324712644	0.600149828	0.15828922	1.041278511	112	207	Reactome	Ube2n	Psmc4	Psma7	Psma6	Sumo1	Psmf1	Psmb2	Ebi3	Psmb1	Psma5	Eif4a3	Psme2	Casp3	Lck	Psmc5	Psmb6	Skp1	Psmd13	Ppp2r1a	Psma2	Psme1	Irf9	Psmc1	Psma3	Uba3	Myd88	Eif4e	Psmd4	Psmd11	Psmd14	Psmc6	Ptpn2	Isg15	Psmb9	Psmb10	Tnfrsf25	Tab1	Eif4a1	Tnfrsf11a	Nkiras2	Peli3	Uba52
Microtubule-dependent trafficking of connexons from Golgi to the plasma membrane	0.417040359	0.677631142	0.341137275	1.041574875	185	11	Reactome	Tubb4a	Tuba1a	Tuba1b	Tubb2a	Tubb3
Lysosomal oligosaccharide catabolism	0.462890625	0.723266602	0.638263096	1.042818226	236	2	Reactome	Man2b1	Manba
Phenylalanine and tyrosine catabolism	0.387351779	0.65089313	0.449899291	1.044528061	195	5	Reactome	Gstz1	Pcbd1	Asrgl1	Qdpr
Hyaluronan uptake and degradation	0.392561983	0.658118619	0.42519272	1.046952866	189	6	Reactome	Hyal2	Cd44	Hexa	Chp1
Mismatch repair (MMR) directed by MSH2:MSH3 (MutSbeta)	0.385620915	0.649538775	0.382705025	1.048280047	176	8	Reactome	Pold2	Rpa2	Msh3	Rpa3
TRAF6 mediated IRF7 activation in TLR7/8 or 9 signaling	0.381422925	0.646287358	0.452704362	1.051040576	192	5	Reactome	Myd88	Dhx36	Irak4	Traf6
Metal sequestration by antimicrobial proteins	0.44921875	0.70577367	0.644388849	1.052826712	229	2	Reactome	S100a8	S100a9
Insulin processing	0.376842105	0.641577061	0.365174778	1.055178835	178	9	Reactome	Exoc7	Slc30a6	Exoc3	Ero1a
Membrane Trafficking	0.296636086	0.574061326	0.145585786	1.055623472	96	381	Reactome	Vps25	Necap1	Rab8a	Tor1a	Gdi1	Sar1b	Ap2m1	Arpc4	Tmed9	Dctn6	Actr1a	Dctn3	Arpc5	Nedd8	Ywhae	Chmp2a	Trappc2b	Vps28	Rab36	Rab11b	Rab1a	Vta1	Gabarap	Trappc3	Ap1m1	Tmed10	Rab7a	Ppp6c	Sec13	Napa	Arfrp1	Bloc1s1	Arf4	Cnih1	Cops4	Chmp6	Capza2	Rin3	Gps1	Use1	Pafah1b2	Rab11a
B-WICH complex positively regulates rRNA expression	0.368550369	0.634193096	0.236826191	1.056074641	149	34	Reactome	H3f3b	Polr2e	Tbp	Polr2k	Polr2f	H2afv	H2afj
Positive epigenetic regulation of rRNA expression	0.368550369	0.634193096	0.236826191	1.056074641	149	34	Reactome	H3f3b	Polr2e	Tbp	Polr2k	Polr2f	H2afv	H2afj
Nuclear signaling by ERBB4	0.369834711	0.634193096	0.429938444	1.058638273	178	6	Reactome	Psenen	Ncstn	Aph1b
Abacavir transport and metabolism	0.37944664	0.64447135	0.456341049	1.059483847	191	5	Reactome	Slc22a3	Slc22a2	Adal	Adh6	Adh1
Association of TriC/CCT with target proteins during biosynthesis	0.339055794	0.611587983	0.356961514	1.060460021	157	10	Reactome	Cct7	Cct8	Cct3	Tcp1	Cct5
RUNX1 regulates transcription of genes involved in differentiation of keratinocytes	0.443359375	0.701985677	0.649749821	1.061585669	226	2	Reactome	Ctsl	Ctsk
Unwinding of DNA	0.399606299	0.666666667	0.545524333	1.061935351	202	3	Reactome	Gins2	Gins1	Gins3
COPI-mediated anterograde transport	0.347150259	0.619418035	0.197932817	1.062934925	133	73	Reactome	Tmed9	Dctn6	Actr1a	Dctn3	Rab1a	Tmed10	Napa	Arf4	Capza2	Gosr2	Tmed2	Arfgap2	Capzb	Cog8	Kdelr2	Tubb4a
Keratan sulfate degradation	0.361655773	0.631557869	0.388387776	1.06384586	165	8	Reactome	Prelp	Hexa	Gns	Lum	Glb1l
Phosphate bond hydrolysis by NUDT proteins	0.357438017	0.627750248	0.43291314	1.065962871	172	6	Reactome	Nudt5	Adprm	Nudt1	Nudt15	Nudt9
Glycoprotein hormones	0.373517787	0.637052342	0.46045223	1.069028746	188	5	Reactome	Tshb	Inhba	Inha	Cga	Lhb
Hormone ligand-binding receptors	0.373517787	0.637052342	0.46045223	1.069028746	188	5	Reactome	Gpha2	Gnrh1	Tshb	Cga	Lhb
Activated PKN1 stimulates transcription of AR (androgen receptor) regulated genes KLK2 and KLK3	0.36784141	0.634193096	0.325286759	1.071685718	166	13	Reactome	H3f3b	H2afv	H2afj
Transport to the Golgi and subsequent modification	0.301298701	0.578639689	0.175779056	1.074306621	115	131	Reactome	Sar1b	Tmed9	Dctn6	Actr1a	Dctn3	Trappc2b	Rab1a	Trappc3	Tmed10	Ppp6c	Sec13	Napa	Arf4	Cnih1	Capza2	Gosr2	Trappc1	Tmed2	Arfgap2	Ctsc	Trappc2	Scfd1	Capzb	Cog8	Kdelr2	Tubb4a	Sec24d	Mcfd2	Trappc6b	Mgat4b	Tuba1a	Sec24b	Bet1l	Man2a2	Fuca1	Cd59	Sec22a	Sec22b	Mgat1	B4galt3	Bet1	Copz1
Endosomal Sorting Complex Required For Transport (ESCRT)	0.334916865	0.610302471	0.261390672	1.075225907	140	25	Reactome	Vps25	Chmp2a	Vps28	Vta1	Chmp6	Uba52	Mvb12a
ADP signalling through P2Y purinoceptor 12	0.350332594	0.620925307	0.313509259	1.075376032	157	15	Reactome	Gng3	Gng10	Gng7	Gng12	Gngt2	Gng5
Class B/2 (Secretin family receptors)	0.334140436	0.609667248	0.248184206	1.075527842	137	30	Reactome	Gng3	Gng10	Crhbp	Gng7	Gng12	Ghrh	Adm	Gngt2	Gng5	Calcr	Adcyap1
Negative epigenetic regulation of rRNA expression	0.365638767	0.631557869	0.327722293	1.079709798	165	13	Reactome	H3f3b	H2afv	H2afj
SIRT1 negatively regulates rRNA expression	0.365638767	0.631557869	0.327722293	1.079709798	165	13	Reactome	H3f3b	H2afv	H2afj
mRNA 3'-end processing	0.312941176	0.591433921	0.21475865	1.081125077	132	50	Reactome	U2af1	Poldip3	Sarnp	Eif4a3	Thoc5	Rbm8a	U2af1l4	Srsf7	Srsf5	Magohb
Cleavage of Growing Transcript in the Termination Region	0.317617866	0.595681452	0.213580535	1.083011193	127	54	Reactome	U2af1	Poldip3	Sarnp	Eif4a3	Thoc5	Rbm8a	U2af1l4	Srsf7	Srsf5	Magohb	Lsm10	Cstf1	Ddx39a	Snrpf	Wdr33	Ddx39b	Srsf2	Thoc1	Cpsf1	Clp1	Thoc6	Nudt21	Srrm1	Sympk	Rnps1	Thoc7
RNA Polymerase II Transcription Termination	0.317617866	0.595681452	0.213580535	1.083011193	127	54	Reactome	U2af1	Poldip3	Sarnp	Eif4a3	Thoc5	Rbm8a	U2af1l4	Srsf7	Srsf5	Magohb	Lsm10	Cstf1	Ddx39a	Snrpf	Wdr33	Ddx39b	Srsf2	Thoc1	Cpsf1	Clp1	Thoc6	Nudt21	Srrm1	Sympk	Rnps1	Thoc7
MHC class II antigen presentation	0.322250639	0.597759973	0.200717446	1.083961601	125	74	Reactome	Sar1b	Ap2m1	RT1-DMb	Dctn6	Actr1a	Dctn3	Ap1m1	Rab7a	Sec13	Ctsb	Capza2	RT1-Bb	Ctsc	Capzb	Ctsd	Ap1s1	Tubb4a	Sec24d	Ctsl	Tuba1a	Sec24b	RT1-Db1	Ifi30	Ap2s1	RT1-DMa	Cd74	Racgap1	Tuba1b	Kif22	Tubb2a	Kif20a	Dynll1	Tubb3
Fructose metabolism	0.35770751	0.627750248	0.466977913	1.08417938	180	5	Reactome	Akr1b1	Khk	Tkfc
Activation of caspases through apoptosome-mediated cleavage	0.365422397	0.631557869	0.508860635	1.084397781	185	4	Reactome	Casp3	Apaf1	Casp9
Cytochrome c-mediated apoptotic response	0.365422397	0.631557869	0.508860635	1.084397781	185	4	Reactome	Casp3	Apaf1	Casp9
Beta oxidation of butanoyl-CoA to acetyl-CoA	0.387795276	0.65089313	0.557508376	1.085263878	196	3	Reactome	Echs1	Hadh
Androgen biosynthesis	0.35770751	0.627750248	0.467595329	1.085612829	180	5	Reactome	Hsd17b12	Pomc	Srd5a1	Cga	Lhb
Formation of a pool of free 40S subunits	0.347222222	0.619418035	0.259630328	1.086607483	149	26	Reactome	Eif3m	Eif3el1	Eif3g	Eif3d	Rps10	Rps27	Rps27l	Rps3a	Eif3k	Eif3h	Eif3l	Eif3j	Rps28
Regulation of TP53 Activity through Phosphorylation	0.315789474	0.594451783	0.209702709	1.086857933	125	59	Reactome	Taf6	Rfc4	Atp5f1c	Taf9	Tbp	Taf13	Cdk5	Taf9b	Pin1	Taf12	Rad1	Rfc2	Csnk2b	Prkag2	Rfc3	Uba52
Transport of small molecules	0.20625	0.482631612	0.151553008	1.087716406	65	368	Reactome	Psmc4	Psma7	Psma6	Psmf1	Sar1b	Calm2	Ap2m1	Nipa2	Psmb2	Psmb1	Psma5	Psme2	Atp6v1g1	Nedd8	Abcd3	Calm1	Eif2s1	Pex19	Atp6v1c1	Psmc5	Psmb6	Atp6v0d1	Skp1	Atp6v0e1	Psmd13	Psma2	Psme1	Psmc1	Psma3	Atp6v1f	Best1	Mip	Stoml2	Psmd4	Psmd11	Atp6v1g2	Psmd14	Rab11a	Psmc6	Slc30a6	Slc39a1	Lmf2
Intrinsic Pathway for Apoptosis	0.329621381	0.604517976	0.292669916	1.088887203	147	18	Reactome	Casp3	Bax	Ywhae	Bad	Ywhaq	Apaf1	Bak1	Casp9	Dynll1
Glucuronidation	0.384765625	0.648865107	0.666778602	1.089407931	196	2	Reactome	Abhd10	Ugp2
Relaxin receptors	0.384765625	0.648865107	0.66735168	1.090344247	196	2	Reactome	Rxfp3	Rln1
Opsins	0.3828125	0.647871511	0.669406719	1.093701848	195	2	Reactome	Opn4	Opn3
Transport of organic anions	0.341897233	0.615156007	0.471787832	1.095346536	172	5	Reactome	Slco2b1	Slco4a1	Alb	Slco1a2
RNA Polymerase I Promoter Opening	0.348017621	0.619418035	0.333015524	1.097148814	157	13	Reactome	H3f3b	H2afv	H2afj	Mapk3	Hist1h4b
Lysosphingolipid and LPA receptors	0.332631579	0.609254499	0.380509611	1.099489101	157	9	Reactome	S1pr3	Plppr5	Plppr3	S1pr1	S1pr5	Lpar1	Plppr2	Plppr4	S1pr2
Complement cascade	0.309677419	0.586896481	0.28292001	1.104160555	143	20	Reactome	Cd81	Cr1l	Cfp	Serping1	C8g	Gzmm	Cd59	Vtn	C3
TNF receptor superfamily (TNFSF) members mediating non-canonical NF-kB pathway	0.324210526	0.6	0.383012964	1.106722582	153	9	Reactome	Tnfrsf11a	Ltb	Cd40	Tnfsf12	Ltbr	Birc2	Traf2	Map3k14	Traf3
Peptide hormone metabolism	0.288135593	0.565112371	0.255655994	1.107907486	118	30	Reactome	Spcs2	Exoc7	Slc30a6	Ctsd	Exoc3	Sec11a	MGC109340	Ero1a	Bche
Transcription from mitochondrial promoters	0.337917485	0.611587983	0.523129278	1.114804701	171	4	Reactome	Mterf1	Tfb2m	Polrmt	Tfam
Signaling by Interleukins	0.211864407	0.488969178	0.177822932	1.11642214	74	157	Reactome	Ube2n	Psmc4	Psma7	Psma6	Psmf1	Psmb2	Ebi3	Psmb1	Psma5	Psme2	Casp3	Lck	Psmc5	Psmb6	Skp1	Psmd13	Ppp2r1a	Psma2	Psme1	Psmc1	Psma3	Myd88	Psmd4	Psmd11	Psmd14	Psmc6
TRAF6 mediated IRF7 activation	0.322134387	0.597759973	0.482445356	1.120090035	162	5	Reactome	Myd88	Dhx36	Irf3
Base Excision Repair	0.278450363	0.556510193	0.25856148	1.120498662	114	30	Reactome	Rfc4	Apex1	Rfc2	Pold2	Mutyh	Rfc3	Pcna	Ogg1	Rpa2	Pnkp
Resolution of Abasic Sites (AP sites)	0.278450363	0.556510193	0.25856148	1.120498662	114	30	Reactome	Rfc4	Apex1	Rfc2	Pold2	Mutyh	Rfc3	Pcna	Ogg1	Rpa2	Pnkp
Transport of Mature mRNA derived from an Intron-Containing Transcript	0.2575	0.535616232	0.220298359	1.120880435	102	56	Reactome	U2af1	Poldip3	Sarnp	Eif4a3	Thoc5	Rbm8a	U2af1l4	Srsf7	Srsf5	Magohb	Nup93
Transport of Mature Transcript to Cytoplasm	0.2575	0.535616232	0.220298359	1.120880435	102	56	Reactome	U2af1	Poldip3	Sarnp	Eif4a3	Thoc5	Rbm8a	U2af1l4	Srsf7	Srsf5	Magohb	Nup93
Major pathway of rRNA processing in the nucleolus and cytosol	0.255813953	0.534603533	0.206799979	1.122449229	98	77	Reactome	Fcf1	C1d	Dcaf13	Rpp21	Riok2	Exosc4	Rpp14	Utp4	Utp3	Exosc8	Rpp30	Rpp25	Exosc7	Rps10	Rps27	Rrp7a	Rps27l	Rps3a	Nop56	Imp4	Bud23	Bysl	Pwp2	Emg1	Riok1
rRNA processing	0.255813953	0.534603533	0.206799979	1.122449229	98	77	Reactome	Fcf1	C1d	Dcaf13	Rpp21	Riok2	Exosc4	Rpp14	Utp4	Utp3	Exosc8	Rpp30	Rpp25	Exosc7	Rps10	Rps27	Rrp7a	Rps27l	Rps3a	Nop56	Imp4	Bud23	Bysl	Pwp2	Emg1	Riok1
rRNA processing in the nucleus and cytosol	0.255813953	0.534603533	0.206799979	1.122449229	98	77	Reactome	Fcf1	C1d	Dcaf13	Rpp21	Riok2	Exosc4	Rpp14	Utp4	Utp3	Exosc8	Rpp30	Rpp25	Exosc7	Rps10	Rps27	Rrp7a	Rps27l	Rps3a	Nop56	Imp4	Bud23	Bysl	Pwp2	Emg1	Riok1
5-Phosphoribose 1-diphosphate biosynthesis	0.340551181	0.613508765	0.577356905	1.123901668	172	3	Reactome	Prps1	LOC314140
Basigin interactions	0.278396437	0.556510193	0.302488962	1.125419259	124	18	Reactome	Ppil2	Slc3a2	Slc7a7	Cav1	Atp1b3	Slc16a8	Slc7a11
Protein ubiquitination	0.265060241	0.541962475	0.230968079	1.126173009	109	43	Reactome	Ube2n	Rraga	Ube2v2	Ube2a	Ube2b	Ube2k	Wdr61	Pex12	Rtf1	Pex14	Uba52	Pcna
Translocation of GLUT4 to the plasma membrane	0.27892562	0.556679283	0.459452015	1.131309596	134	6	Reactome	Ywhae	Ywhaq	Rala
Intrinsic Pathway of Fibrin Clot Formation	0.274428274	0.550817771	0.435830316	1.134550613	131	7	Reactome	Prcp	Serping1	C1qbp	Serpine2
Activation of ATR in response to replication stress	0.262529833	0.539957644	0.266842547	1.138369786	109	29	Reactome	Rfc4	Mcm7	Rad1	Rfc2	Orc6	Cdc6	Orc5	Rfc3	Mcm6	Rpa2
MET Receptor Activation	0.333984375	0.609667248	0.69775669	1.140021096	170	2	Reactome	Spint2	Spint1
Organelle biogenesis and maintenance	0.19160105	0.465924055	0.185247863	1.14276914	72	137	Reactome	Atp5f1	Rab8a	Dynlrb1	Atp5pf	Atp5mf	Actr1a	Dctn3	Ywhae	Sirt5	Atp5f1e	Atp5po	Mapre1	Ppp2r1a	Haus1	Arf4	Exoc7	Ift20	Ssna1	Atp5mg	Rab11a	Ift27	Bbs4	Ttc8	Dync2li1	Sod2	Exoc3	Ift43	Tubb4a	Tctex1d2	B9d1	Atp5pd	Haus7
Beta oxidation of lauroyl-CoA to decanoyl-CoA-CoA	0.290513834	0.567301321	0.492929148	1.14443018	146	5	Reactome	Hadhb	Echs1	Hadh
Metabolism of non-coding RNA	0.24205379	0.521825492	0.261381727	1.147177946	98	33	Reactome	Gemin2	Gemin7	Gemin6	Nup93	Snupn	Gemin4	Nup43	Snrpf	Snrpd1	Nup62
snRNP Assembly	0.24205379	0.521825492	0.261381727	1.147177946	98	33	Reactome	Gemin2	Gemin7	Gemin6	Nup93	Snupn	Gemin4	Nup43	Snrpf	Snrpd1	Nup62
CDC6 association with the ORC:origin complex	0.252723312	0.53273775	0.41954906	1.149200769	115	8	Reactome	Orc6	Cdc6	Orc5	Orc4	E2f3
Glucocorticoid biosynthesis	0.322265625	0.597759973	0.704074339	1.150343107	164	2	Reactome	Hsd11b2	Pomc
Synthesis of 5-eicosatetraenoic acids	0.296660118	0.574061326	0.539902152	1.150548216	150	4	Reactome	Ltc4s	Pon2	Pon3
PD-1 signaling	0.246187364	0.524390125	0.420085647	1.150670552	112	8	Reactome	Lck	Cd247	RT1-Bb	RT1-Db1	RT1-Ba
MAPK1/MAPK3 signaling	0.175487465	0.453783118	0.186082798	1.151252172	62	146	Reactome	Psmc4	Psma7	Psma6	Psmf1	Calm2	Psmb2	Lamtor2	Psmb1	Psma5	Psme2	Calm1	Psmc5	Psmb6	Psmd13	Ppp2r1a	Psma2	Psme1	Psmc1	Psma3	Tek	Araf	Psmd4	Psmd11	Psmd14	Psmc6	Gfra2
SUMO is conjugated to E1 (UBA2:SAE1)	0.318359375	0.595681452	0.705748355	1.153078177	162	2	Reactome	Sumo1	Sae1
Inactivation. recovery and regulation of the phototransduction cascade	0.244008715	0.522875817	0.423246965	1.159329822	111	8	Reactome	Calm2	Calm1	Metap1	Calm3
ARMS-mediated activation	0.3046875	0.582791527	0.710883261	1.161467781	155	2	Reactome	Rap1a	Ntrk1
Glycosphingolipid metabolism	0.228028504	0.505366726	0.282395912	1.161630591	95	25	Reactome	Asah1	B3galnt1	Cptp	Arsa	Neu3	Neu4	Gm2a	Sumf2	Hexa
Cytosolic sensors of pathogen-associated DNA	0.240740741	0.520569887	0.277898932	1.163065431	103	26	Reactome	Myd88	Trim32	Nkiras2	Dhx36	Trim21	Uba52	Tmem173	Irf3	Tbk1	Nkiras1
Ligand-receptor interactions	0.307086614	0.585024633	0.598420634	1.164905005	155	3	Reactome	Dhh	Hhip
mRNA Splicing - Minor Pathway	0.201946472	0.478674148	0.243529813	1.165409043	82	40	Reactome	Polr2i	Polr2j	Polr2e	Polr2k	Polr2c	Polr2d	Polr2f	Srsf7	Sf3b5	Snrpf	Snrpd1	Polr2h	Sf3b4	Polr2g	Srsf2	Snrnp35
Resolution of AP sites via the multiple-nucleotide patch replacement pathway	0.246696035	0.524689329	0.297371995	1.166006504	111	21	Reactome	Rfc4	Apex1	Rfc2	Pold2	Rfc3	Pcna	Rpa2
Glycogen metabolism	0.244008715	0.522875817	0.305408891	1.166570514	111	19	Reactome	Calm2	Calm1	Pgm2	Gaa	Uba52	Calm3	Agl	Phkg2	Phkg1	Pgm1
Processive synthesis on the lagging strand	0.244635193	0.523431156	0.393631514	1.16939913	113	10	Reactome	Pold2	Pcna	Rpa2	Rpa3
STAT6-mediated induction of chemokines	0.291015625	0.567301321	0.716493924	1.170634692	148	2	Reactome	Tmem173	Tbk1
Histidine catabolism	0.30511811	0.582832851	0.602174544	1.172212489	154	3	Reactome	Carnmt1	Ftcd	Hnmt
Transcriptional regulation by the AP-2 (TFAP2) family of transcription factors	0.266519824	0.541962475	0.355972668	1.172783136	120	13	Reactome	Sumo1	Ube2i	Myc	Tfap2b	Cited1
Pink/Parkin Mediated Mitophagy	0.261640798	0.539957644	0.342210251	1.173824031	117	15	Reactome	Tomm20	Atg12	Mterf3	Map1lc3b	Uba52	Tomm7	Mfn2	Tomm22
Passive transport by Aquaporins	0.26719057	0.541962475	0.552323406	1.177018294	135	4	Reactome	Mip	Aqp9
RAF/MAP kinase cascade	0.140495868	0.402021308	0.190522469	1.177649993	50	143	Reactome	Psmc4	Psma7	Psma6	Psmf1	Calm2	Psmb2	Lamtor2	Psmb1	Psma5	Psme2	Calm1	Psmc5	Psmb6	Psmd13	Ppp2r1a	Psma2	Psme1	Psmc1	Psma3	Tek	Araf	Psmd4	Psmd11	Psmd14	Psmc6	Gfra2
Abacavir transmembrane transport	0.28515625	0.563354745	0.722748392	1.180853476	145	2	Reactome	Slc22a3	Slc22a2
Transport of nucleosides and free purine and pyrimidine bases across the plasma membrane	0.28515625	0.563354745	0.723999285	1.182897233	145	2	Reactome	Slc29a1	Slc29a3
Unfolded Protein Response (UPR)	0.243902439	0.522875817	0.345614523	1.185501112	109	15	Reactome	Eif2s1	Sec61b	Sec61g	Sec62	Asna1	Creb3
Glucagon-type ligand receptors	0.22	0.498293307	0.324659384	1.186507504	98	17	Reactome	Gng3	Gng10	Gng7	Gng12	Ghrh	Gngt2	Gng5	Adcyap1
ADP signalling through P2Y purinoceptor 1	0.251101322	0.530889293	0.361061661	1.189549269	113	13	Reactome	Gng3	Gng10	Gng7	Gng12	Gngt2	Gng5
MASTL Facilitates Mitotic Progression	0.283203125	0.563354745	0.728197382	1.189756242	144	2	Reactome	Arpp19	Ensa
NoRC negatively regulates rRNA expression	0.257847534	0.535616232	0.390647256	1.192740861	114	11	Reactome	H3f3b	H2afv	H2afj	Hist1h4b
Deubiquitination	0.1232493	0.368971118	0.187852113	1.193259047	43	169	Reactome	Psmc4	Tomm20	Psma7	Psma6	Psmf1	Psmb2	Psmb1	Psma5	Psme2	Vdac2	Nedd8	Psmc5	Psmb6	Ufd1	Psmd13	Ptrh2	Psma2	Psme1	Uchl1	Psmc1	Psma3	Otub1	Psmd4	Usp5	Psmd11	Psmd14	Babam2	Psmc6	Taf9b	Psmb9	Psmb10	Mat2b	Skp2	Tab1	Myc	Uba52	Arrb2	Rnf146	Ino80c	Psmb11	Psma4	Foxk2
Arachidonic acid metabolism	0.210752688	0.487964184	0.305978164	1.194150316	97	20	Reactome	Cyp2u1	Ltc4s	Hpgds	Pon2	Ptges	Tbxas1	Faah	Akr1c14	Cyp4f4	Ptgs1	Cyp4f1	Lta4h	Aloxe3
Recycling of eIF2:GDP	0.216216216	0.492972973	0.458741933	1.194193984	103	7	Reactome	Eif2s1	Eif2b1	Eif2b3	Eif2s2	Eif2s3
Localization of the PINCH-ILK-PARVIN complex to focal adhesions	0.265625	0.541962475	0.733438515	1.198319402	135	2	Reactome	Ilk	Itgb1
Synthesis. secretion. and deacylation of Ghrelin	0.212058212	0.488969178	0.460689998	1.199265175	101	7	Reactome	Spcs2	Sec11a	MGC109340	Bche
Metabolism of carbohydrates	0.122905028	0.368715084	0.191257535	1.201969701	43	156	Reactome	Bpgm	Calm2	Hs6st1	Calm1	Aldoa	G6pd	Akr1b1	Akr1a1	Taldo1	Mdh2	Pkm	Galt	Fbp2	Prps1	Nup93	Hyal2	Mdh1	Pgk1	Rbks	Slc35b2	Cd44	Pgm2	B3gat3	LOC314140	St3gal6	Tpi1	Gaa	Uba52	Nup43	Chst12	Rpe	Nup62	Eno3	Sdc1	Prelp	Calm3	Khk	Pgls	Hexa	G6pc3	Slc2a1	Gale
Alternative complement activation	0.247544204	0.525708631	0.564063774	1.20203738	125	4	Reactome	Cfp	Gzmm	C3
mRNA Editing	0.287401575	0.565112371	0.617817889	1.202664331	145	3	Reactome	Adarb1	Apobec1	Apobec2
Formation of apoptosome	0.255859375	0.534603533	0.736240172	1.202896853	130	2	Reactome	Apaf1	Casp9
Ligand-independent caspase activation via DCC	0.255859375	0.534603533	0.736240172	1.202896853	130	2	Reactome	Casp3	Casp9
Cargo trafficking to the periciliary membrane	0.206018519	0.482631612	0.292940387	1.20328762	88	24	Reactome	Rab8a	Arf4	Exoc7	Rab11a	Bbs4	Ttc8	Exoc3	Pde6d	Bbs5
Eicosanoids	0.285433071	0.563354745	0.61853275	1.204055901	144	3	Reactome	Tbxas1	Cyp4f4	Cyp4f1
Fatty acids	0.285433071	0.563354745	0.61853275	1.204055901	144	3	Reactome	Cyp2d4	Cyp4f4	Cyp4f1
Synthesis of (16-20)-hydroxyeicosatetraenoic acids (HETE)	0.285433071	0.563354745	0.61853275	1.204055901	144	3	Reactome	Cyp2u1	Cyp4f4	Cyp4f1
Formation of the ternary complex. and subsequently. the 43S complex	0.198547215	0.474714399	0.279075428	1.209397641	81	30	Reactome	Eif3m	Eif2s1	Eif3el1	Eif3g	Eif3d	Rps10	Rps27	Rps27l	Rps3a	Eif3k	Eif3h	Eif3l	Eif3j	Rps28	Eif2s2	Rps11	Rps15a	Eif2s3
Galactose catabolism	0.210743802	0.487964184	0.492379805	1.212387759	101	6	Reactome	Galt	Pgm2	Gale	Pgm1
Physiological factors	0.283464567	0.563354745	0.623103329	1.212953139	143	3	Reactome	Nppa	Npr2
Synthesis of Dolichyl-phosphate	0.237721022	0.515604956	0.569469543	1.213557243	120	4	Reactome	Dolpp1	Dolk	Dhdds
Transport of connexons to the plasma membrane	0.230425056	0.506721767	0.38013038	1.2155047	102	12	Reactome	Tubb4a	Tuba1a	Gjb2	Tuba1b	Tubb2a	Tubb3
Generic Transcription Pathway	0.051987768	0.22586149	0.165827266	1.215702425	16	421	Reactome	Rraga	Psmc4	Prmt1	Psma7	Psma6	Taf6	Ccnh	Polr2i	Sumo1	Polr2j	Psmf1	Rfc4	H3f3b	Psmb2	Prdx1	Lamtor2	Atp5f1c	Psmb1	Prkag1	Psma5	Polr2e	Taf9	Ttc5	Psme2	Bax	Ywhae	Tbp	Ube2i	Polr2k	Prdx2	Psmc5	Psmb6	Lamtor5	Taf13	Skp1	Rbbp4	G6pd	Polr2c	Polr2d	Supt4h1	Triap1	Psmd13
Cell Cycle	0.068111455	0.272154316	0.169182677	1.216186666	21	369	Reactome	Ube2n	Psmc4	Psma7	Psma6	Rab8a	Ccnh	Sumo1	Psmf1	Rfc4	H3f3b	Psmb2	Psmb1	Psma5	Arpp19	Ube2v2	Actr1a	Psme2	Dctn3	Ppme1	Ywhae	Bub3	Psmc5	Psmb6	Rab1a	Skp1	Rbbp4	Mapre1	Sec13	Psmd13	Ppp2r1a	Haus1	Psma2	Psme1	Psmc1	Psma3	H2afv	Anapc11	Mcm7	Ssna1	Psmd4	Psmd11	Tfdp1
Ribosomal scanning and start codon recognition	0.16953317	0.444907489	0.273108222	1.217866428	68	34	Reactome	Eif3m	Eif2s1	Eif3el1	Eif4e	Eif3g	Eif4a1	Eif3d	Rps10	Rps27	Rps27l	Rps3a	Eif3k	Eif3h	Eif3l	Eif3j	Rps28	Eif2s2	Rps11	Rps15a	Eif2s3
Translation initiation complex formation	0.16953317	0.444907489	0.273108222	1.217866428	68	34	Reactome	Eif3m	Eif2s1	Eif3el1	Eif4e	Eif3g	Eif4a1	Eif3d	Rps10	Rps27	Rps27l	Rps3a	Eif3k	Eif3h	Eif3l	Eif3j	Rps28	Eif2s2	Rps11	Rps15a	Eif2s3
Glucose metabolism	0.163017032	0.436619364	0.246621666	1.219075676	66	47	Reactome	Bpgm	Aldoa	Mdh2	Pkm	Fbp2	Nup93	Mdh1	Pgk1	Tpi1	Nup43	Nup62	Eno3	G6pc3	Gpi	Pgam2	Nup37	Slc37a1	Pfkl	Aldoc	Nup85
RNA Polymerase III Transcription	0.192771084	0.466265297	0.292770346	1.219242831	79	27	Reactome	Polr2e	Gtf3c5	Tbp	Polr2k	Polr2f	Polr3k	Polr3h	Polr2h	Polr3gl
RNA Polymerase III Transcription Initiation	0.192771084	0.466265297	0.292770346	1.219242831	79	27	Reactome	Polr2e	Gtf3c5	Tbp	Polr2k	Polr2f	Polr3k	Polr3h	Polr2h	Polr3gl
Organic cation transport	0.229249012	0.505418233	0.526159395	1.221580615	115	5	Reactome	Slc22a3	Slc22a2	Slc22a5	Slc22a18	Slc22a15
Ca2+ pathway	0.187643021	0.465924055	0.302894517	1.222430994	81	23	Reactome	Calm2	Calm1	Gng3	Gng10	Gng7	Gng12	Gngt2	Gng5	Calm3
L13a-mediated translational silencing of Ceruloplasmin expression	0.169082126	0.444907489	0.269623643	1.223350638	69	35	Reactome	Eif3m	Eif2s1	Eif3el1	Eif4e	Eif3g	Eif4a1	Eif3d	Rps10	Rps27	Rps27l	Rps3a	Eif3k	Eif3h	Eif3l	Eif3j	Rps28	Eif2s2	Rps11	Rps15a	Eif2s3
Neddylation	0.105540897	0.338729231	0.204344765	1.232477139	39	122	Reactome	Commd10	Nedd8	Commd3	Commd4	Ube2f	Commd2	Skp1	Dcaf13	Rnf7	Vhl	Commd6	Fbxo22	Cops4	Fbxw5	Uba3	Gps1	Fbxl3	Dcaf4	Fbxw9	Cops8	Commd1	Commd8	Skp2	Rbbp7	Spsb3	Cops7a	Uba52	Fbxl12	Cops3	Senp8	Cops2	Dcaf11	Fbxo4	Socs6	Dcaf6	Fbxl15	Rbx1	Commd7	Fbxo17	Dcaf8	Ube2m
Biotin transport and metabolism	0.19214876	0.466265297	0.500886988	1.233335012	92	6	Reactome	Pccb	Mccc2	Pdzd11
Cytosolic tRNA aminoacylation	0.2265625	0.504455566	0.756165118	1.235450979	115	2	Reactome	Ppa1	Sar1a
Pyrophosphate hydrolysis	0.2265625	0.504455566	0.756165118	1.235450979	115	2	Reactome	Ppa1	Sar1a
tRNA Aminoacylation	0.2265625	0.504455566	0.756165118	1.235450979	115	2	Reactome	Ppa1	Sar1a
Response to elevated platelet cytosolic Ca2+	0.126984127	0.376984127	0.231928032	1.239004014	47	72	Reactome	Calm2	Vegfb	Calm1	Cd36	Aldoa	Maged2	Anxa5	Tex264	Lamp2	Cd9	Cd63	Plek	Tor4a	Wdr1	Serping1	Tmsb4x	Plg	Lgals3bp	Calm3	Tgfb2	Pcyox1l	Chid1	Tf	Islr
Intracellular signaling by second messengers	0.087078652	0.310217697	0.197071679	1.239098681	30	160	Reactome	Rraga	Psmc4	Psma7	Psma6	Psmf1	Calm2	Psmb2	Lamtor2	Psmb1	Psma5	Psme2	Lck	Calm1	Psmc5	Psmb6	Lamtor5	Rbbp4	Psmd13	Ppp2r1a	Psma2	Psme1	Psmc1	Psma3	Myd88	Psmd4	Lamtor1	Psmd11	Psmd14	Psmc6	Mlst8	Lamtor4	Psmb9	Csnk2b	Psmb10	Rbbp7	Mbd3	Insr	Uba52	Rnf146	Psmb11	Stub1	Mapk3
Biosynthesis of DHA-derived sulfido conjugates	0.2109375	0.487964184	0.759917798	1.241582249	107	2	Reactome	Ltc4s	Gstm4
Biosynthesis of maresin conjugates in tissue regeneration (MCTR)	0.2109375	0.487964184	0.759917798	1.241582249	107	2	Reactome	Ltc4s	Gstm4
ABC transporters in lipid homeostasis	0.189189189	0.465924055	0.477197179	1.242236559	90	7	Reactome	Abcd3	Pex19	Abca7
mitochondrial fatty acid beta-oxidation of saturated fatty acids	0.189189189	0.465924055	0.480943761	1.251989637	90	7	Reactome	Acadm	Hadhb	Echs1	Hadh
Organic cation/anion/zwitterion transport	0.179752066	0.458223067	0.509116911	1.253599567	86	6	Reactome	Slc22a3	Slc22a2	Slc22a6	Slc22a5	Slc22a18	Slc22a15
Glycine degradation	0.224409449	0.504198025	0.644259633	1.254136687	113	3	Reactome	Dld	Gcsh
Asparagine N-linked glycosylation	0.08045977	0.297034125	0.190764309	1.254910321	27	207	Reactome	Sar1b	Tmed9	Dctn6	Man1b1	Dpm3	Actr1a	Dctn3	Tsta3	Trappc2b	Rab1a	Trappc3	Tmed10	Ppp6c	Sec13	Napa	Psmc1	Arf4	Cnih1	Capza2	Alg5	Gosr2	Trappc1	Tmed2	Arfgap2	Dolpp1	Ctsc	Fuom	Nans	Trappc2	Dpagt1	Nudt14	Scfd1	Capzb	Cog8	St3gal6	Gnpnat1	Kdelr2	Neu3	Tubb4a	Dolk	Mpi	Alg14
M Phase	0.065281899	0.265033351	0.188058973	1.256547985	21	237	Reactome	Psmc4	Psma7	Psma6	Psmf1	H3f3b	Psmb2	Psmb1	Psma5	Arpp19	Actr1a	Psme2	Dctn3	Ywhae	Bub3	Psmc5	Psmb6	Rab1a	Mapre1	Sec13	Psmd13	Ppp2r1a	Haus1	Psma2	Psme1	Psmc1	Psma3	H2afv	Anapc11	Ssna1	Psmd4	Psmd11	H2afj	Psmd14	Anapc15	Psmc6	Nup93	Anapc5	Cdc23	Zwint	Cenpt	Cdc26	Psmb9
SUMOylation of RNA binding proteins	0.220472441	0.498293307	0.645851198	1.257234878	111	3	Reactome	Sumo1	Ube2i
Cell Cycle. Mitotic	0.036697248	0.182844678	0.17828235	1.259742411	11	332	Reactome	Psmc4	Psma7	Psma6	Rab8a	Ccnh	Psmf1	Rfc4	H3f3b	Psmb2	Psmb1	Psma5	Arpp19	Actr1a	Psme2	Dctn3	Ppme1	Ywhae	Bub3	Psmc5	Psmb6	Rab1a	Skp1	Rbbp4	Mapre1	Sec13	Psmd13	Ppp2r1a	Haus1	Psma2	Psme1	Psmc1	Psma3	H2afv	Anapc11	Mcm7	Ssna1	Psmd4	Psmd11	Tfdp1	H2afj	Psmd14	Anapc15
Metabolism of cofactors	0.19058296	0.465924055	0.413371878	1.262124645	84	11	Reactome	Calm2	Calm1	Pts	Coq3	Calm3	Gchfr
Glycogen breakdown (glycogenolysis)	0.187919463	0.465924055	0.377747789	1.262805854	83	14	Reactome	Calm2	Calm1	Pgm2	Gaa	Calm3	Agl	Phkg2	Phkg1	Pgm1
Reversible hydration of carbon dioxide	0.17768595	0.456694922	0.513585985	1.264603777	85	6	Reactome	Car5b	Car6	Car7	Car5a	Car2	Car1
Processing of Capped Intron-Containing Pre-mRNA	0.070422535	0.277856939	0.195776153	1.265059983	24	182	Reactome	U2af1	Hnrnpk	Polr2i	Polr2j	Lsm7	Poldip3	Wtap	Sarnp	Polr2e	Eif4a3	Thoc5	Bcas2	Polr2k	Rbm8a	Tra2b	Polr2c	Polr2d	U2af1l4	Lsm8	Snrpb2	Polr2f	Snrpa	Srsf7	Cwc15	Srsf5	Snrpa1	Magohb	Nup93	Sf3b5	Lsm3	Bud31	Cwc25	Lsm5	Cstf1	Syf2	Plrg1	Sugp1	Ppil1	Ddx39a	Ppwd1	Nup43	Snrpf
Signaling by Nuclear Receptors	0.098445596	0.333218466	0.229968271	1.266848145	37	81	Reactome	Prmt1	Polr2i	Polr2j	H3f3b	Polr2e	Tbp	Polr2k	Gtf2a2	Dld	Polr2c	Polr2d	Polr2f	H2afv	Ppard	Pdhb	H2afj	Ppid	Ppp5c	Rdh14	Polr2h	Mapk3	Crabp1	Hist1h4b	Polr2g	Crabp2	Usf1
Triglyceride catabolism	0.17578125	0.453783118	0.77689421	1.269318949	89	2	Reactome	Fabp3	Fabp7
ESR-mediated signaling	0.128395062	0.378805306	0.247400424	1.272788784	51	57	Reactome	Prmt1	Polr2i	Polr2j	H3f3b	Polr2e	Tbp	Polr2k	Gtf2a2	Polr2c	Polr2d	Polr2f	H2afv	H2afj
PIP3 activates AKT signaling	0.061281337	0.255338904	0.206182645	1.275605381	21	146	Reactome	Rraga	Psmc4	Psma7	Psma6	Psmf1	Psmb2	Lamtor2	Psmb1	Psma5	Psme2	Lck	Psmc5	Psmb6	Lamtor5	Rbbp4	Psmd13	Ppp2r1a	Psma2	Psme1	Psmc1	Psma3	Myd88	Psmd4	Lamtor1	Psmd11	Psmd14	Psmc6	Mlst8	Lamtor4	Psmb9	Csnk2b	Psmb10	Rbbp7	Mbd3	Insr	Uba52	Rnf146	Psmb11	Stub1	Mapk3	Psma4	Lamtor3
Chromosome Maintenance	0.127710843	0.37835333	0.261991081	1.277437496	52	43	Reactome	Rfc4	Rbbp4	H2afv	H2afj	Rfc2	Cenpt	Pold2	Rbbp7	Rfc3	Pcna	Rpa2	Hist1h4b
RAB GEFs exchange GTP for GDP on RABs	0.114143921	0.356699752	0.251963161	1.277639481	45	54	Reactome	Rab8a	Gdi1	Ywhae	Trappc2b	Rab1a	Trappc3	Rab7a	Rin3	Trappc1	Trappc2	Ccz1b	Rab9a	Rab3a	Rab7b	Trappc13
Mitochondrial protein import	0.188605108	0.465924055	0.603850873	1.286824921	95	4	Reactome	Ndufb8	Hscb	Ldhd
Processive synthesis on the C-strand of the telomere	0.168421053	0.444907489	0.445997508	1.288717512	79	9	Reactome	Pold2	Pcna	Rpa2	Rpa3
Cleavage of the damaged purine	0.183070866	0.460911633	0.662175788	1.289012856	92	3	Reactome	Mutyh	Ogg1
Depurination	0.183070866	0.460911633	0.662175788	1.289012856	92	3	Reactome	Mutyh	Ogg1
Platelet degranulation	0.109375	0.347125557	0.239785725	1.290224038	41	69	Reactome	Calm2	Vegfb	Calm1	Cd36	Aldoa	Maged2	Anxa5	Tex264	Lamp2	Cd9	Cd63	Plek	Tor4a	Wdr1	Serping1	Tmsb4x	Plg	Lgals3bp	Calm3	Tgfb2	Pcyox1l	Chid1	Tf	Islr
Displacement of DNA glycosylase by APEX1	0.16322314	0.436619364	0.524044961	1.290356935	78	6	Reactome	Apex1	Mutyh	Ogg1
Cross-presentation of particulate exogenous antigens (phagosomes)	0.183070866	0.460911633	0.662943437	1.290507185	92	3	Reactome	Cd36	Ncf4	Cyba
Regulation of PTEN gene transcription	0.120283019	0.364382352	0.294068583	1.292384034	50	32	Reactome	Rraga	Lamtor2	Lamtor5	Rbbp4	Lamtor1	Mlst8	Lamtor4	Rbbp7	Mbd3
VxPx cargo-targeting to cilium	0.163310962	0.436619364	0.404343475	1.292928479	72	12	Reactome	Rab8a	Arf4	Exoc7	Rab11a	Exoc3
ER to Golgi Anterograde Transport	0.077720207	0.292992845	0.218889809	1.293746449	29	109	Reactome	Sar1b	Tmed9	Dctn6	Actr1a	Dctn3	Trappc2b	Rab1a	Trappc3	Tmed10	Ppp6c	Sec13	Napa	Arf4	Cnih1	Capza2	Gosr2	Trappc1	Tmed2	Arfgap2	Ctsc	Trappc2	Scfd1	Capzb	Cog8	Kdelr2	Tubb4a	Sec24d	Mcfd2	Trappc6b	Tuba1a	Sec24b	Bet1l	Cd59	Sec22a	Sec22b	Bet1	Copz1	Cog2	Serpina1	Tuba1b	Ctsz	Tubb2a
TP53 Regulates Transcription of Genes Involved in G2 Cell Cycle Arrest	0.161157025	0.435133485	0.525481414	1.293893914	77	6	Reactome	Bax	Pcna	Ccnb1	Aurka
Mitophagy	0.150537634	0.420299551	0.331535709	1.293894529	69	20	Reactome	Tomm20	Atg12	Fundc1	Mterf3	Map1lc3b	Csnk2b	Uba52	Tomm7	Mfn2	Tomm22
Activation of CaMK IV	0.182711198	0.460911633	0.608643919	1.29703905	92	4	Reactome	Calm2	Calm1	Calm3
CaMK IV-mediated phosphorylation of CREB	0.182711198	0.460911633	0.608643919	1.29703905	92	4	Reactome	Calm2	Calm1	Calm3
Recognition of DNA damage by PCNA-containing replication complex	0.12962963	0.381657484	0.316695126	1.300863048	55	24	Reactome	Rfc4	Ube2b	Rfc2	Pold2	Rfc3	Uba52	Pcna	Rpa2	Rbx1	Wdr48
RNA Polymerase II Transcription Elongation	0.100961538	0.33427164	0.264934722	1.304086168	41	45	Reactome	Ccnh	Polr2i	Polr2j	Polr2e	Polr2k	Polr2c	Polr2d	Supt4h1	Polr2f	Gtf2h3	Wdr61	Nelfa	Rtf1	Gtf2h2	Polr2h	Ercc2
Biosynthesis of DHA-derived SPMs	0.178781925	0.456694922	0.61331546	1.30699425	90	4	Reactome	Ltc4s	Gstm4	Cyp2d4	Lta4h
Removal of the Flap Intermediate	0.162105263	0.436296835	0.452599991	1.3077955	76	9	Reactome	Pold2	Pcna	Rpa2	Rpa3
Activation of the mRNA upon binding of the cap-binding complex and eIFs. and subsequent binding to 43S	0.115942029	0.360736662	0.289342899	1.312821888	47	35	Reactome	Eif3m	Eif2s1	Eif3el1	Eif4e	Eif3g	Eif4ebp1	Eif4a1	Eif3d	Rps10	Rps27	Rps27l	Rps3a	Eif3k	Eif3h	Eif3l	Eif3j	Rps28	Eif2s2	Rps11	Rps15a	Eif2s3
Transport of nucleotide sugars	0.155925156	0.424843876	0.505712602	1.316467722	74	7	Reactome	Slc35b2	Slc35a2	Slc35d2	Slc35a1
mRNA Splicing	0.055248619	0.237852815	0.212801677	1.317855364	19	145	Reactome	U2af1	Hnrnpk	Polr2i	Polr2j	Lsm7	Polr2e	Eif4a3	Bcas2	Polr2k	Rbm8a	Tra2b	Polr2c	Polr2d	U2af1l4	Lsm8	Snrpb2	Polr2f	Snrpa	Srsf7	Cwc15	Srsf5	Snrpa1	Magohb	Sf3b5	Lsm3	Bud31	Cwc25	Lsm5	Cstf1	Syf2	Plrg1	Sugp1	Ppil1	Ppwd1	Snrpf	Snrpd1	Cherp	Polr2h	Xab2	Sf3a3	Sf3b4	Polr2g
Miscellaneous substrates	0.170923379	0.446909753	0.618588025	1.318230249	86	4	Reactome	Cyp2u1	Cyp2d4	Cyp4f4	Cyp4f1
Release of apoptotic factors from the mitochondria	0.153543307	0.421578444	0.682112924	1.327823131	77	3	Reactome	Bax	Bak1	Diablo
Senescence-Associated Secretory Phenotype (SASP)	0.105134474	0.338186514	0.273623724	1.328205782	42	42	Reactome	H3f3b	H2afv	Anapc11	H2afj	Anapc15	Anapc5	Cdc23	Cdc26	Cdk4	Anapc2	Uba52	Mapk3	Hist1h4b
Cap-dependent Translation Initiation	0.101234568	0.33427164	0.286182038	1.329036326	40	38	Reactome	Eif3m	Eif2s1	Eif2b1	Eif3el1	Eif4e	Eif3g	Eif4ebp1	Eif4a1	Eif3d	Rps10	Rps27	Rps27l	Rps3a	Eif3k	Eif3h	Eif2b3	Eif3l	Eif3j	Rps28	Eif2s2	Rps11	Rps15a	Eif2s3
DNA Repair	0.045845272	0.208588914	0.20652712	1.331643627	15	185	Reactome	Ube2n	Ccnh	Polr2i	Sumo1	Polr2j	Rfc4	Polr2e	Ube2v2	Ube2i	Polr2k	Ube2b	Polr2c	Ufd1	Polr2d	Fto	Polr2f	Cops4	Sumo3	Gtf2h3	Gps1	Sirt6	Rchy1	Babam2	Apex1	Rad1	Rfc2	Pold2	Isg15	Mutyh	Cops8	Mad2l2	Gtf2h2	Ppp5c	Rfc3	Ercc1	Kpna2	Cops7a	Uba52	Xrcc4	Pcna	Ino80c	Polr2h
G beta:gamma signalling through PLC beta	0.132286996	0.38314831	0.436338734	1.332248031	58	11	Reactome	Gng3	Gng10	Gng7	Gng12	Gngt2	Gng5
Presynaptic function of Kainate receptors	0.132286996	0.38314831	0.436338734	1.332248031	58	11	Reactome	Gng3	Gng10	Gng7	Gng12	Gngt2	Gng5
Prostacyclin signalling through prostacyclin receptor	0.132286996	0.38314831	0.436338734	1.332248031	58	11	Reactome	Gng3	Gng10	Gng7	Gng12	Gngt2	Gng5
Thromboxane signalling through TP receptor	0.132286996	0.38314831	0.436338734	1.332248031	58	11	Reactome	Gng3	Gng10	Gng7	Gng12	Gngt2	Gng5
RNA Polymerase III Transcription Initiation From Type 1 Promoter	0.13215859	0.38314831	0.340793589	1.336264166	59	21	Reactome	Polr2e	Gtf3c5	Tbp	Polr2k	Polr2f	Polr3k	Polr3h	Polr2h	Polr3gl
RNA Polymerase III Transcription Initiation From Type 2 Promoter	0.13215859	0.38314831	0.340793589	1.336264166	59	21	Reactome	Polr2e	Gtf3c5	Tbp	Polr2k	Polr2f	Polr3k	Polr3h	Polr2h	Polr3gl
Energy dependent regulation of mTOR by LKB1-AMPK	0.118721461	0.364382352	0.335911349	1.337364496	51	22	Reactome	Rraga	Lamtor2	Lamtor5	Lamtor1	Mlst8	Lamtor4	Prkag2
Post-translational modification: synthesis of GPI-anchored proteins	0.113580247	0.356501876	0.293628295	1.33854983	45	36	Reactome	Dpm3	Pigp	Pigh	Art3	Pigc	Folr2	Ly6e	Gpld1	Pigs	Pigb	Pigk	Cpm
Eukaryotic Translation Initiation	0.090243902	0.313652588	0.283359544	1.341714665	36	39	Reactome	Eif3m	Eif2s1	Eif2b1	Eif3el1	Eif4e	Eif3g	Eif4ebp1	Eif4a1	Eif3d	Rps10	Rps27	Rps27l	Rps3a	Eif3k	Eif3h	Eif2b3	Eif3l	Eif3j	Rps28	Eif2s2	Rps11	Rps15a	Eif2s3
Signaling by WNT	0.030726257	0.162166356	0.211740387	1.34360006	10	166	Reactome	Psmc4	Psma7	Psma6	Psmf1	Vps29	Calm2	Ap2m1	H3f3b	Psmb2	Psmb1	Prkag1	Psma5	Psme2	Calm1	Psmc5	Psmb6	Skp1	Psmd13	Ppp2r1a	Psma2	Psme1	Psmc1	Psma3	H2afv	Gng3	Psmd4	Gng10	Psmd11	H2afj	Psmd14	Psmc6	Pfn1	Sox9	Psmb9	Csnk2b	Psmb10	Gng7	Gng12	Wnt9b	Vps35	Cav1	Uba52
Thrombin signalling through proteinase activated receptors (PARs)	0.12	0.364382352	0.380097999	1.345549146	53	16	Reactome	Gng3	Gng10	Gng7	Gng12	Arrb2	Gngt2	Gng5	Mapk3
Fertilization	0.15324165	0.421578444	0.634451396	1.352035584	77	4	Reactome	Cd9	Catsper2	Catsperg
Reproduction	0.15324165	0.421578444	0.634451396	1.352035584	77	4	Reactome	Cd9	Catsper2	Catsperg
Antimicrobial peptides	0.125279642	0.373480104	0.423012018	1.352623003	55	12	Reactome	Atox1	Slc11a1	Pdzd11	Bpifa5	Bpifb1	S100a8	Bpifa1
Adaptive Immune System	0.006153846	0.052197802	0.186382453	1.352726888	1	388	Reactome	Ube2n	Psmc4	Icam2	Psma7	Psma6	Psmf1	Sar1b	Ap2m1	Psmb2	RT1-DMb	Anapc13	Psmb1	Dctn6	Psma5	Ube2v2	Actr1a	Psme2	Dctn3	Ube2a	Lck	Ube2f	Psmc5	Ube2b	Psmb6	Cd81	Cd36	Skp1	Ifitm1	Glmn	Cd247	Ap1m1	Rab7a	Sec13	Pja1	Psmd13	Ppp2r1a	Rnf7	Psma2	Thop1	Psme1	Psmc1	Ctsb
Mitochondrial iron-sulfur cluster biogenesis	0.128099174	0.378716436	0.549384367	1.352750203	61	6	Reactome	Isca2	Hscb	Fdxr
Formation of RNA Pol II elongation complex	0.118055556	0.364132395	0.323720412	1.354837952	50	26	Reactome	Polr2i	Polr2j	Polr2e	Polr2k	Polr2c	Polr2d	Supt4h1	Polr2f
Acetylcholine regulates insulin secretion	0.1015625	0.33427164	0.830181181	1.356381203	51	2	Reactome	Marcks	Prkca
Formation of Incision Complex in GG-NER	0.090464548	0.313654454	0.309457057	1.358175708	36	33	Reactome	Ube2n	Ccnh	Sumo1	Ube2v2	Ube2i	Sumo3	Gtf2h3	Gtf2h2	Ercc1	Uba52	Ercc2	Rpa2
mTOR signalling	0.101485149	0.33427164	0.32471584	1.359195849	40	28	Reactome	Rraga	Lamtor2	Lamtor5	Eif4e	Lamtor1	Eif4ebp1	Mlst8	Lamtor4	Prkag2
Dual Incision in GG-NER	0.093137255	0.319039876	0.315090113	1.361198577	37	31	Reactome	Rfc4	Gtf2h3	Rfc2	Pold2	Gtf2h2	Rfc3	Ercc1	Uba52	Pcna	Ercc2	Rpa2
RUNX1 regulates genes involved in megakaryocyte differentiation and platelet function	0.102974828	0.33427164	0.337758897	1.363137728	44	23	Reactome	Prmt1	H3f3b	Prkag1	H2afv	H2afj	Prmt6	Dpy30	Hist1h4b
RMTs methylate histone arginines	0.099009901	0.333543993	0.326215161	1.365471707	39	28	Reactome	Prmt1	H2afv	Prmt5	H2afj	Cdk4	Rbbp7	Prmt6	Wdr77	Smarcb1	Hist1h4b
Vitamin B2 (riboflavin) metabolism	0.158102767	0.429136081	0.588345697	1.36595812	79	5	Reactome	Flad1	Slc52a2	Rfk	Slc52a3	Acp5
Cobalamin (Cbl. vitamin B12) transport and metabolism	0.12	0.364382352	0.47442026	1.370845545	56	9	Reactome	Mmadhc	Abcd4	Mtrr	Mmachc	Lmbrd1	Amn
Transcriptional Regulation by TP53	0.030640669	0.162166356	0.210138774	1.371655341	10	188	Reactome	Rraga	Taf6	Ccnh	Polr2i	Polr2j	Rfc4	Prdx1	Lamtor2	Atp5f1c	Polr2e	Taf9	Ttc5	Bax	Ywhae	Tbp	Polr2k	Prdx2	Lamtor5	Taf13	Rbbp4	G6pd	Polr2c	Polr2d	Supt4h1	Triap1	Ppp2r1a	Cdk5	Polr2f	Lamtor1	Gtf2h3	Prmt5	Taf9b	Pin1	Taf12	Rad1	Mlst8	Nelfa	Rfc2	Lamtor4	Cnot7	Csnk2b	Prkag2
Phosphorylation of CD3 and TCR zeta chains	0.119825708	0.364382352	0.501530095	1.373757744	54	8	Reactome	Lck	Cd247	RT1-Bb	RT1-Db1	Ptpn22	RT1-Ba
Beta oxidation of decanoyl-CoA to octanoyl-CoA-CoA	0.152173913	0.421578444	0.592383965	1.375333739	76	5	Reactome	Acadm	Hadhb	Echs1	Hadh
Beta oxidation of octanoyl-CoA to hexanoyl-CoA	0.152173913	0.421578444	0.592383965	1.375333739	76	5	Reactome	Acadm	Hadhb	Echs1	Hadh
Fatty acid metabolism	0.058823529	0.248734509	0.242091216	1.378402215	22	91	Reactome	Ndufab1	Slc25a20	Tecr	Ehhadh	Hsd17b12	Pccb	Ppard	Slc25a17	Dbi	Cyp2u1	Prkag2	Acadm	Thrsp	Ltc4s	Hpgds	Hadhb	Acot13	Echs1	Acot2	Decr1	Hadh	Pon2	Ptges	Elovl1	Gstm4	Aldh3a2	Eci1	Acbd4	Acot7	Mid1ip1	Cbr4	Acot9	Tbxas1	Faah	Scd	Crat	Cyp2d4	Elovl2	Acot8	Phyh	Akr1c14	Cyp4f4
Immunoregulatory interactions between a Lymphoid and a non-Lymphoid cell	0.085995086	0.308672538	0.309288219	1.379203218	34	34	Reactome	Icam2	Cd81	Ifitm1	Cd247	Siglec5	Nectin2	RT1-M3-1	Ifitm2	Icam1	Madcam1	Cd40	Pianp	C3	RT1-S3	Itgb7	RT1-A2
Receptor Mediated Mitophagy	0.117647059	0.363659564	0.503767863	1.37988729	53	8	Reactome	Atg12	Fundc1	Map1lc3b	Csnk2b
Cellular responses to stress	0.011661808	0.079894595	0.206366099	1.384165064	3	239	Reactome	Psmc4	Psma7	Psma6	Psmf1	H3f3b	Psmb2	Prdx1	Psmb1	Dctn6	Psma5	Hsbp1	Actr1a	Psme2	Dctn3	Ywhae	Prdx2	Psmc5	Psmb6	Rbbp4	Gpx8	Psmd13	Psma2	Psme1	Psmc1	Psma3	H2afv	Anapc11	Vhl	Cat	Capza2	Psmd4	Gpx7	Psmd11	H2afj	Psmd14	Anapc15	Hikeshi	Psmc6	Nup93	Anapc5	Cdc23	Mlst8
E3 ubiquitin ligases ubiquitinate target proteins	0.089588378	0.313652588	0.319533144	1.384724674	36	30	Reactome	Ube2n	Rraga	Ube2v2	Ube2a	Ube2b	Wdr61	Pex12	Rtf1	Pex14	Uba52	Pcna
mRNA Splicing - Major Pathway	0.026737968	0.14825527	0.224714173	1.385237478	9	139	Reactome	U2af1	Hnrnpk	Polr2i	Polr2j	Lsm7	Polr2e	Eif4a3	Bcas2	Polr2k	Rbm8a	Tra2b	Polr2c	Polr2d	U2af1l4	Lsm8	Snrpb2	Polr2f	Snrpa	Srsf7	Cwc15	Srsf5	Snrpa1	Magohb	Sf3b5	Lsm3	Bud31	Cwc25	Lsm5	Cstf1	Syf2	Plrg1	Sugp1	Ppil1	Ppwd1	Snrpf	Snrpd1	Cherp	Polr2h	Xab2	Sf3a3	Sf3b4	Polr2g
Propionyl-CoA catabolism	0.108267717	0.345148761	0.714600444	1.391064389	54	3	Reactome	Pccb	Mcee	Mmaa
Gene Silencing by RNA	0.060827251	0.254190124	0.281587556	1.391915583	24	47	Reactome	Polr2i	Polr2j	H3f3b	Polr2e	Polr2k	Polr2c	Polr2d	Polr2f	H2afv	H2afj	Nup93	Nup43	Polr2h	Nup62	Hist1h4b	Polr2g
Heme biosynthesis	0.108932462	0.346492764	0.508810719	1.393700344	49	8	Reactome	Cox15	Urod	Alad	Ppox
Activation of BAD and translocation to mitochondria	0.103305785	0.33427164	0.571507445	1.4072239	49	6	Reactome	Ywhae	Bad	Ywhaq
PERK regulates gene expression	0.078125	0.293741755	0.862263883	1.408799128	39	2	Reactome	Eif2s1	Eif2ak3
Mismatch Repair	0.103004292	0.33427164	0.474642864	1.410067366	47	10	Reactome	Pold2	Pcna	Pms2	Rpa2	Msh3	Rpa3
Macroautophagy	0.049627792	0.21827038	0.278250864	1.410937567	19	54	Reactome	Rraga	Lamtor2	Chmp2a	Lamtor5	Gabarap	Atg12	Atg101	Atg4b	Chmp6	Lamtor1	Map1lc3b	Mlst8	Lamtor4	Prkag2
Removal of the Flap Intermediate from the C-strand	0.093681917	0.320136048	0.516553312	1.414908339	42	8	Reactome	Pold2	Pcna	Rpa2	Rpa3
mRNA decay by 5' to 3' exoribonuclease	0.102908277	0.33427164	0.444047789	1.419886973	45	12	Reactome	Lsm1	Lsm7	Lsm3	Lsm5	Edc4	Lsm6	Lsm4
Metabolism of porphyrins	0.102908277	0.33427164	0.445377195	1.42413788	45	12	Reactome	Cox15	Urod	Blvra	Alad	Ppox
Negative regulation of activity of TFAP2 (AP-2) family transcription factors	0.124505929	0.371951674	0.613498533	1.424355286	62	5	Reactome	Sumo1	Ube2i	Tfap2b
Ion influx/efflux at host-pathogen interface	0.1021611	0.33427164	0.668992862	1.425644519	51	4	Reactome	Atox1	Slc11a1	Pdzd11
Metabolism of folate and pterines	0.103004292	0.33427164	0.479913897	1.425726532	47	10	Reactome	Mthfs	Dhfr	Folr2	Shmt2	Slc46a1	Slc19a1	Mthfd2
TBC/RABGAPs	0.081927711	0.299232737	0.343475002	1.430402496	33	27	Reactome	Rab8a	Rab11b	Gabarap	Rab7a	Rab11a	Map1lc3b	Tbc1d25	Rab4a	Rab7b	Gabarapl2	Rab33a
Metabolism of steroids	0.039702233	0.191781974	0.282736414	1.433682622	15	54	Reactome	Stard3nl	Arv1	Msmo1	Hsd17b12	Tm7sf2	Akr1b1	Fdxr	Sc5d	Pmvk	Stard3	Fdft1	Ch25h	Nsdhl	Ebp	Ggps1	Dhcr7	Hsd17b7	Hsd17b1	Alb	Hsd11b2	Slco1a2	Ran	Nr1h4	Hsd17b11	Pomc
Estrogen-dependent gene expression	0.056372549	0.240129995	0.285429748	1.43537646	22	52	Reactome	Prmt1	Polr2i	Polr2j	H3f3b	Polr2e	Tbp	Polr2k	Gtf2a2	Polr2c	Polr2d	Polr2f	H2afv	H2afj
Biological oxidations	0.040712468	0.1953376	0.250909621	1.435539587	15	93	Reactome	Mgst3	Aip	Akr1a1	Gsto1	Sult2b1	Cyb5r3	Ggt7	Gstz1	Esd	Gstm5	Gstm6	Gstm7	Fdxr	Gstt2	Slc35b2	Cyp2u1	N6amt1	Mat2b	Bpnt1	Abhd10	Trmt112	Acy1	Acy3	Hpgds	Mgst1	Gstp1	Mtrr	Tpst1	Oplah	Ephx1	Gstm4	Gstk1	Ggct	Chac2	Akr7a3	Nr1h4	Pomc	Sult4a1	Gstm2	Tbxas1	Cyp2d4	Comt
Extension of Telomeres	0.084444444	0.303872054	0.393074963	1.436540622	37	17	Reactome	Rfc4	Rfc2	Pold2	Rfc3	Pcna	Rpa2
Telomere C-strand (Lagging Strand) Synthesis	0.084444444	0.303872054	0.393074963	1.436540622	37	17	Reactome	Rfc4	Rfc2	Pold2	Rfc3	Pcna	Rpa2
Telomere Maintenance	0.084444444	0.303872054	0.393074963	1.436540622	37	17	Reactome	Rfc4	Rfc2	Pold2	Rfc3	Pcna	Rpa2
mRNA decay by 3' to 5' exoribonuclease	0.090128755	0.313652588	0.488162242	1.450230688	41	10	Reactome	Exosc4	Wdr61	Exosc8	Nt5c3b	Exosc7
Synthesis of GDP-mannose	0.082677165	0.300548369	0.750124761	1.460217178	41	3	Reactome	Mpi	Pmm2	Pmm1
Catabolism of glucuronate to xylulose-5-phosphate	0.078585462	0.294695481	0.686164388	1.462237572	39	4	Reactome	Akr1a1	Cryl1	Sord
Glyoxylate metabolism and glycine degradation	0.073333333	0.281770026	0.413725444	1.464590497	32	16	Reactome	Ndufab1	Dld	Pdhb	Gcsh	Lipt2	Dlst	Grhpr
Synthesis of dolichyl-phosphate-glucose	0.041015625	0.196131764	0.896443888	1.464643705	20	2	Reactome	Alg5	Nudt14
Gap junction assembly	0.068888889	0.274208566	0.401041679	1.465655962	30	17	Reactome	Tubb4a	Gjc2	Tuba1a	Gjb1	Gjb2	Gja4	Tuba1b	Tubb2a	Tubb3
mitochondrial fatty acid beta-oxidation of unsaturated fatty acids	0.080708661	0.297183056	0.753641319	1.467062622	40	3	Reactome	Acadm	Decr1	Eci1
Rab regulation of trafficking	0.03626943	0.182481752	0.273585408	1.469202983	13	73	Reactome	Rab8a	Gdi1	Ywhae	Trappc2b	Rab11b	Rab1a	Gabarap	Trappc3	Rab7a	Rin3	Rab11a	Trappc1	Map1lc3b	Trappc2	Ccz1b	Rab9a	Rab3a	Tbc1d25	Rab4a	Rab7b	Trappc13	Gabarapl2	Trappc6b	Rab33a
DNA Damage Bypass	0.041975309	0.196759259	0.316797583	1.471215657	16	38	Reactome	Rfc4	Ube2b	Ufd1	Rchy1	Rfc2	Pold2	Isg15	Mad2l2	Rfc3	Uba52	Pcna	Rpa2	Ube2l6	Rbx1	Vcp	Wdr48
Activation of NIMA Kinases NEK9. NEK6. NEK7	0.072691552	0.281482233	0.690803985	1.472124699	36	4	Reactome	Ccnb1	Nek7	Cdk1	Nek6
Mismatch repair (MMR) directed by MSH2:MSH6 (MutSalpha)	0.082105263	0.299232737	0.509755398	1.472947038	38	9	Reactome	Pold2	Pcna	Pms2	Rpa2	Rpa3
STING mediated induction of host immune responses	0.092885375	0.319039876	0.634708587	1.47359852	46	5	Reactome	Tmem173	Irf3	Tbk1	Ddx41	Dtx4
Cellular responses to external stimuli	0.002890173	0.028800679	0.211761111	1.473678085	0	291	Reactome	Rraga	Psmc4	Psma7	Psma6	Psmf1	H3f3b	Psmb2	Prdx1	Lamtor2	Psmb1	Dctn6	Psma5	Hsbp1	Actr1a	Psme2	Dctn3	Ywhae	Chmp2a	Prdx2	Psmc5	Psmb6	Lamtor5	Gabarap	Rbbp4	Atg12	Gpx8	Atg101	Psmd13	Atg4b	Psma2	Psme1	Psmc1	Psma3	H2afv	Anapc11	Vhl	Cat	Chmp6	Capza2	Psmd4	Lamtor1	Gpx7
PCNA-Dependent Long Patch Base Excision Repair	0.066815145	0.27042194	0.396517334	1.475254637	29	18	Reactome	Rfc4	Apex1	Rfc2	Pold2	Rfc3	Pcna	Rpa2
IRF3-mediated induction of type I IFN	0.070726916	0.277856939	0.693307232	1.477459196	35	4	Reactome	Tmem173	Irf3	Tbk1	Dtx4
Cell Cycle Checkpoints	0.016901408	0.106568615	0.22593068	1.480892255	5	192	Reactome	Ube2n	Psmc4	Psma7	Psma6	Sumo1	Psmf1	Rfc4	Psmb2	Psmb1	Psma5	Ube2v2	Psme2	Ywhae	Bub3	Psmc5	Psmb6	Mapre1	Sec13	Psmd13	Ppp2r1a	Psma2	Psme1	Psmc1	Psma3	Anapc11	Mcm7	Psmd4	Psmd11	Psmd14	Babam2	Anapc15	Psmc6	Anapc5	Cdc23	Rad1	Zwint	Rfc2	Cenpt	Cdc26	Psmb9	Psmb10	Orc6
Scavenging by Class B Receptors	0.029296875	0.156589105	0.907433881	1.482599568	14	2	Reactome	Cd36	Scarb1
Transport of vitamins. nucleosides. and related molecules	0.053763441	0.232865967	0.380431176	1.484720359	24	20	Reactome	Slc35b2	Lcn12	Slc35a2	Slco2b1	Pdzd11	Slc27a1	Slco4a1	Slc29a1	Alb	Slco1a2	Slc29a3
NADE modulates death signalling	0.086956522	0.310217697	0.641301302	1.488904782	43	5	Reactome	Casp3	Ywhae	Ngfr	Casp2
GDP-fucose biosynthesis	0.068181818	0.272154316	0.604815069	1.489237329	32	6	Reactome	Tsta3	Fuom	Fuk
Tetrahydrobiopterin (BH4) synthesis. recycling. salvage and regulation	0.071895425	0.279920711	0.546183063	1.496068172	32	8	Reactome	Calm2	Calm1	Pts	Calm3	Gchfr	Spr
RNA Polymerase III Transcription Initiation From Type 3 Promoter	0.057077626	0.242070287	0.377734295	1.503874271	24	22	Reactome	Polr2e	Tbp	Polr2k	Polr2f	Polr3k	Polr3h	Polr2h	Polr3gl	Polr3c
Nucleotide salvage	0.062222222	0.258503401	0.411651537	1.50443099	27	17	Reactome	Hprt1	Adk	Ampd2	Dguok	Aprt	Gmpr2	Cda	Tymp	Uck2	Tk1	Ada	Tk2
Fructose biosynthesis	0.01953125	0.117932336	0.923508666	1.508863155	9	2	Reactome	Akr1b1	Sord
Mitotic Metaphase and Anaphase	0.00802139	0.062122181	0.245466613	1.514866735	2	140	Reactome	Psmc4	Psma7	Psma6	Psmf1	Psmb2	Psmb1	Psma5	Psme2	Bub3	Psmc5	Psmb6	Mapre1	Sec13	Psmd13	Ppp2r1a	Psma2	Psme1	Psmc1	Psma3	Anapc11	Psmd4	Psmd11	Psmd14	Anapc15	Psmc6	Anapc5	Cdc23	Zwint	Cenpt	Cdc26	Psmb9	Psmb10	Anapc2	Tubb4a	Uba52	Nup43	Psmb11	Pttg1	Psma4	Rps27	Tuba1a	Psmd12
Ub-specific processing proteases	0.007832898	0.061314057	0.252871852	1.522981728	2	121	Reactome	Psmc4	Tomm20	Psma7	Psma6	Psmf1	Psmb2	Psmb1	Psma5	Psme2	Vdac2	Psmc5	Psmb6	Ufd1	Psmd13	Ptrh2	Psma2	Psme1	Psmc1	Psma3	Otub1	Psmd4	Usp5	Psmd11	Psmd14	Psmc6	Taf9b	Psmb9	Psmb10	Mat2b	Skp2	Tab1	Myc	Uba52	Arrb2	Rnf146	Psmb11
RAB geranylgeranylation	0.0243309	0.136601307	0.308109665	1.523017033	9	47	Reactome	Rab8a	Ptp4a2	Rab36	Rab11b	Rab1a	Rab7a	Rab2b	Rab11a	Rab9a	Rab40b	Rab3a	Rab4a	Rab7b	Rab5c
Activation of kainate receptors upon glutamate binding	0.043010753	0.199642745	0.390278812	1.523153029	19	20	Reactome	Calm2	Calm1	Gng3	Gng10	Ncald	Gng7	Gng12	Gngt2	Gng5	Calm3
TCF dependent signaling in response to WNT	0.020304569	0.120058133	0.259183654	1.523808603	7	105	Reactome	Psmc4	Psma7	Psma6	Psmf1	H3f3b	Psmb2	Psmb1	Prkag1	Psma5	Psme2	Psmc5	Psmb6	Psmd13	Psma2	Psme1	Psmc1	Psma3	H2afv	Psmd4	Psmd11	H2afj	Psmd14	Psmc6	Sox9	Psmb9	Csnk2b	Psmb10
Mitotic Anaphase	0.005347594	0.046183763	0.24749183	1.525649018	1	139	Reactome	Psmc4	Psma7	Psma6	Psmf1	Psmb2	Psmb1	Psma5	Psme2	Bub3	Psmc5	Psmb6	Mapre1	Sec13	Psmd13	Ppp2r1a	Psma2	Psme1	Psmc1	Psma3	Anapc11	Psmd4	Psmd11	Psmd14	Anapc15	Psmc6	Anapc5	Cdc23	Zwint	Cenpt	Cdc26	Psmb9	Psmb10	Anapc2	Tubb4a	Uba52	Nup43	Psmb11	Pttg1	Psma4	Rps27	Tuba1a	Psmd12
CLEC7A (Dectin-1) induces NFAT activation	0.043222004	0.199971934	0.720511228	1.535431752	21	4	Reactome	Calm2	Calm1	Calm3	Ppp3ca
Mitotic G2-G2/M phases	0.005235602	0.04601227	0.25288186	1.546348244	1	133	Reactome	Psmc4	Psma7	Psma6	Rab8a	Ccnh	Psmf1	Psmb2	Psmb1	Psma5	Actr1a	Psme2	Dctn3	Ppme1	Ywhae	Psmc5	Psmb6	Skp1	Mapre1	Psmd13	Ppp2r1a	Haus1	Psma2	Psme1	Psmc1	Psma3	Ssna1	Psmd4	Psmd11	Psmd14	Psmc6	Psmb9	Psmb10	Tubb4a	Haus7	Uba52	Tubg2	Psmb11	Fkbpl	Odf2	Psma4	Ccnb1	Tubg1
Urea cycle	0.035363458	0.178698324	0.729442106	1.554463732	17	4	Reactome	Asl	Nmral1	Ass1
Cholesterol biosynthesis via desmosterol	0.041338583	0.196358268	0.800017872	1.557340723	20	3	Reactome	Sc5d	Ebp	Dhcr7
Cholesterol biosynthesis via lathosterol	0.041338583	0.196358268	0.800017872	1.557340723	20	3	Reactome	Sc5d	Ebp	Dhcr7
Separation of Sister Chromatids	0.007874016	0.061314057	0.252614556	1.558345207	2	137	Reactome	Psmc4	Psma7	Psma6	Psmf1	Psmb2	Psmb1	Psma5	Psme2	Bub3	Psmc5	Psmb6	Mapre1	Sec13	Psmd13	Ppp2r1a	Psma2	Psme1	Psmc1	Psma3	Anapc11	Psmd4	Psmd11	Psmd14	Anapc15	Psmc6	Anapc5	Cdc23	Zwint	Cenpt	Cdc26	Psmb9	Psmb10	Anapc2	Tubb4a	Uba52	Nup43	Psmb11	Pttg1	Psma4	Rps27	Tuba1a	Psmd12
G2/M Transition	0.007792208	0.061314057	0.255462439	1.561306538	2	131	Reactome	Psmc4	Psma7	Psma6	Rab8a	Ccnh	Psmf1	Psmb2	Psmb1	Psma5	Actr1a	Psme2	Dctn3	Ppme1	Ywhae	Psmc5	Psmb6	Skp1	Mapre1	Psmd13	Ppp2r1a	Haus1	Psma2	Psme1	Psmc1	Psma3	Ssna1	Psmd4	Psmd11	Psmd14	Psmc6	Psmb9	Psmb10	Tubb4a	Haus7	Uba52	Tubg2	Psmb11	Fkbpl	Odf2	Psma4	Ccnb1	Tubg1
Neutrophil degranulation	0.002849003	0.028793114	0.227295267	1.563773214	0	278	Reactome	Prcp	Lamtor2	Psmb1	Psma5	Ddost	Arpc5	Commd3	Ypel5	Dynlt1	Cd36	Aldoa	Cr1l	Ap1m1	Rab7a	Sdcbp	Ncstn	Psmd13	Asah1	Psma2	Ctsb	Pkm	Pgrmc1	Cat	Cct8	Cyb5r3	Ndufc2	Lamtor1	Psmd11	Mif	Siglec5	Dpp7	Pafah1b2	Psmd14	Prdx4	Trappc1	Srp14	Ctsc	Gmfg	LOC498276	Mvp	Atp6v0c	Cstb
Cam-PDE 1 activation	0.037401575	0.185059875	0.806094183	1.569169068	18	3	Reactome	Calm2	Calm1	Calm3
Translesion synthesis by POLK	0.046255507	0.208588914	0.476810153	1.570892813	20	13	Reactome	Rfc4	Rfc2	Mad2l2	Rfc3	Uba52	Pcna	Rpa2
Translesion synthesis by REV1	0.046255507	0.208588914	0.476810153	1.570892813	20	13	Reactome	Rfc4	Rfc2	Mad2l2	Rfc3	Uba52	Pcna	Rpa2
TP53 Regulates Metabolic Genes	0.034229829	0.174205379	0.358476467	1.573316937	13	33	Reactome	Rraga	Prdx1	Lamtor2	Ywhae	Prdx2	Lamtor5	G6pd	Lamtor1	Mlst8	Lamtor4	Prkag2	Ywhaq
Termination of translesion DNA synthesis	0.037037037	0.183894696	0.383137862	1.57378452	15	24	Reactome	Rfc4	Rfc2	Pold2	Isg15	Rfc3	Uba52	Pcna	Rpa2	Ube2l6
Synthesis of dolichyl-phosphate mannose	0.0078125	0.061314057	0.964927124	1.576534187	3	2	Reactome	Dpm3	Dpm1
Translesion synthesis by POLI	0.040268456	0.193859967	0.472109089	1.578254429	17	14	Reactome	Rfc4	Rfc2	Mad2l2	Rfc3	Uba52	Pcna	Rpa2
SUMOylation of transcription cofactors	0.00390625	0.036863618	0.975428878	1.593692348	1	2	Reactome	Sumo1	Ube2i
Metabolism of steroid hormones	0.044444444	0.204962244	0.45032422	1.59415038	19	16	Reactome	Stard3nl	Hsd17b12	Akr1b1	Fdxr	Stard3	Hsd17b1	Hsd11b2	Hsd17b11	Pomc
Metabolism of nucleotides	0.020779221	0.121853455	0.297845457	1.596353631	7	68	Reactome	Nme1	Hprt1	Adsl	Dctd	Adk	Guk1	Ampd2	Dguok	Nme6	Nudt5	Ak6	Aprt	Paics	Nt5c3a	Ak2	Rrm1	Gda	Gmpr2	Dnph1	Cda	Glrx
TP53 Regulates Transcription of DNA Repair Genes	0.029339853	0.156589105	0.363792843	1.596649974	11	33	Reactome	Ccnh	Polr2i	Polr2j	Polr2e	Polr2k	Polr2c	Polr2d	Supt4h1	Polr2f	Gtf2h3	Nelfa	Gtf2h2	Polr2h	Ercc2
Dissolution of Fibrin Clot	0.045454545	0.207604895	0.648626596	1.597114538	21	6	Reactome	Plat	S100a10	Plg	Anxa2	Serpinb6a	Serpine2
IRE1alpha activates chaperones	0.050108932	0.219034444	0.584459193	1.600911593	22	8	Reactome	Sec61b	Sec61g	Sec62	Asna1
XBP1(S) activates chaperone genes	0.050108932	0.219034444	0.584459193	1.600911593	22	8	Reactome	Sec61b	Sec61g	Sec62	Asna1
Gap-filling DNA repair synthesis and ligation in GG-NER	0.042222222	0.196875498	0.454448587	1.608750661	18	16	Reactome	Rfc4	Rfc2	Pold2	Rfc3	Uba52	Pcna	Rpa2
Signaling by Hedgehog	0.0078125	0.061314057	0.29252529	1.613610469	2	82	Reactome	Psmc4	Psma7	Psma6	Psmf1	Psmb2	Psmb1	Psma5	Psme2	Psmc5	Psmb6	Skp1	Psmd13	Psma2	Psme1	Psmc1	Psma3	Spop	Psmd4	Psmd11	Psmd14	Psmc6	Dhh	Psmb9	Psmb10
COPII-mediated vesicle transport	0.007352941	0.060218053	0.321431537	1.616423182	2	52	Reactome	Sar1b	Trappc2b	Rab1a	Trappc3	Tmed10	Ppp6c	Sec13	Napa	Cnih1	Gosr2	Trappc1	Tmed2	Ctsc	Trappc2	Scfd1	Sec24d	Mcfd2	Trappc6b	Sec24b	Cd59	Sec22a	Sec22b	Bet1	Serpina1	Ctsz
Translocation of ZAP-70 to Immunological synapse	0.03950104	0.191781974	0.621410961	1.61765293	18	7	Reactome	Lck	Cd247	RT1-Bb	RT1-Db1	Ptpn22	RT1-Ba
SUMO is proteolytically processed	0.023622047	0.134109232	0.834614179	1.624687016	11	3	Reactome	Sumo1	Sumo3
Vitamin C (ascorbate) metabolism	0.037549407	0.185148461	0.700509429	1.626367879	18	5	Reactome	Gsto1	Cyb5r3	Cyb5a	Slc2a1	Slc23a2
Transcriptional regulation by small RNAs	0.014388489	0.092524957	0.338334869	1.630955073	5	41	Reactome	Polr2i	Polr2j	H3f3b	Polr2e	Polr2k	Polr2c	Polr2d	Polr2f	H2afv	H2afj	Nup93	Nup43	Polr2h	Nup62	Hist1h4b	Polr2g
Branched-chain amino acid catabolism	0.033259424	0.171757541	0.475855413	1.632243678	14	15	Reactome	Acat1	Dld	Aldh9a1	Hsd17b10	Hibch	Mccc2
Fc epsilon receptor (FCERI) signaling	0.007614213	0.061314057	0.293126561	1.64530673	2	86	Reactome	Psmc4	Psma7	Psma6	Psmf1	Calm2	Psmb2	Psmb1	Psma5	Psme2	Calm1	Psmc5	Psmb6	Skp1	Psmd13	Psma2	Psme1	Psmc1	Psma3	Psmd4	Psmd11	Psmd14	Psmc6	Psmb9	Psmb10	Tab1	Uba52	Psmb11	Mapk3	Psma4	Calm3	Psmd12
Metabolism of vitamins and cofactors	0.00511509	0.045273308	0.283884646	1.646331046	1	98	Reactome	Calm2	Ppcs	Calm1	Pccb	Gsto1	Mocs2	Cyb5r3	Naxd	Qprt	Mthfs	Thtpa	Mmadhc	Pts	Cyb5a	Dhfr	Folr2	Coq3	Aasdhppt	Ppcdc	Mccc2	Pdzd11	Flad1	Shmt2	Abcd4	Nadk2	Mtrr	Sdc1	Calm3	Mmachc	Slc52a2	Coasy	Gchfr	Slc2a1	Rbp1	Nmrk1	Lmbrd1
mTORC1-mediated signalling	0.02832244	0.152972028	0.431649912	1.648773415	12	19	Reactome	Rraga	Lamtor2	Lamtor5	Eif4e	Lamtor1	Eif4ebp1	Mlst8	Lamtor4
Serine biosynthesis	0.027027027	0.148700824	0.645893578	1.681385917	12	7	Reactome	Phgdh	Serinc1	Serinc3	Psph	Serinc2
Detoxification of Reactive Oxygen Species	0.024444444	0.136601307	0.461833829	1.687828327	10	17	Reactome	Prdx1	Prdx2	Gpx8	Cat	Gpx7	Sod2	Ero1a	Gstp1	Txn2	Ncf4
Translesion synthesis by Y family DNA polymerases bypasses lesions on DNA template	0.012106538	0.081762161	0.390147874	1.690739746	4	30	Reactome	Rfc4	Ufd1	Rchy1	Rfc2	Pold2	Isg15	Mad2l2	Rfc3	Uba52	Pcna	Rpa2	Ube2l6
Lagging Strand Synthesis	0.020134228	0.120047176	0.508562474	1.700117612	8	14	Reactome	Rfc4	Rfc2	Pold2	Rfc3	Pcna	Rpa2
Conversion from APC/C:Cdc20 to APC/C:Cdh1 in late anaphase	0.024444444	0.136601307	0.465717633	1.702022164	10	17	Reactome	Anapc11	Anapc15	Anapc5	Cdc23	Cdc26	Anapc2
FGFR2 alternative splicing	0.019354839	0.117364447	0.436400377	1.703153069	8	20	Reactome	Polr2i	Polr2j	Polr2e	Polr2k	Polr2c	Polr2d	Polr2f
Interconversion of nucleotide di- and triphosphates	0.025114155	0.139795591	0.427844576	1.703378429	10	22	Reactome	Nme1	Dctd	Guk1	Nme6	Ak6	Ak2	Rrm1	Glrx	Cmpk1	Nme2	Dut	Rrm2	Ak8
Global Genome Nucleotide Excision Repair (GG-NER)	0.010050251	0.07160804	0.32283288	1.710111514	3	63	Reactome	Ube2n	Ccnh	Sumo1	Rfc4	Ube2v2	Ube2i	Cops4	Sumo3	Gtf2h3	Gps1	Rfc2	Pold2	Cops8	Gtf2h2	Rfc3	Ercc1	Cops7a	Uba52	Pcna	Ino80c	Ercc2	Cops3	Rpa2	Cops2
Biosynthesis of the N-glycan precursor (dolichol lipid-linked oligosaccharide. LLO) and transfer to a nascent protein	0.00245098	0.027390151	0.340678838	1.713214503	0	52	Reactome	Dpm3	Tsta3	Alg5	Dolpp1	Fuom	Nans	Dpagt1	Nudt14	St3gal6	Gnpnat1	Neu3	Dolk	Mpi	Alg14	Pgm3	Neu4	Nagk	Fuk	Cmas	Pmm2
Class I MHC mediated antigen processing & presentation	0.002890173	0.028800679	0.257523232	1.716217674	0	224	Reactome	Ube2n	Psmc4	Psma7	Psma6	Psmf1	Sar1b	Psmb2	Anapc13	Psmb1	Psma5	Ube2v2	Psme2	Ube2a	Ube2f	Psmc5	Ube2b	Psmb6	Cd36	Skp1	Glmn	Sec13	Pja1	Psmd13	Rnf7	Psma2	Thop1	Psme1	Psmc1	Psma3	Anapc11	Vhl	Ube2k	Fbxo22	Fbxw5	Uba3	Psmd4	Psmd11	Rchy1	Psmd14	Rnf25	Psmc6	Fbxl3
Phosphorylation of the APC/C	0.013333333	0.087155963	0.48595611	1.720287477	5	16	Reactome	Anapc11	Anapc15	Anapc5	Cdc23	Cdc26	Anapc2	Ccnb1	Anapc10	Anapc7
Nonsense-Mediated Decay (NMD)	0.002398082	0.027390151	0.342664774	1.726421374	0	51	Reactome	Eif4a3	Rpl18a	Rbm8a	Rpl6	Ppp2r1a	Rpl3	Rpl34	Magohb	Pnrc2	Rpl41	Uba52	Rps10	Rps27	Rps27l	Rps3a	Rpl14	Rpl15	Rpl29	Rpl10a	Rpl38	Rpl22l1	Rpl37	Rnps1	Rps28	Upf3a	Rpl32	Rplp2	Rps11	Rps15a
Nonsense Mediated Decay (NMD) enhanced by the Exon Junction Complex (EJC)	0.002398082	0.027390151	0.342664774	1.726421374	0	51	Reactome	Eif4a3	Rpl18a	Rbm8a	Rpl6	Ppp2r1a	Rpl3	Rpl34	Magohb	Pnrc2	Rpl41	Uba52	Rps10	Rps27	Rps27l	Rps3a	Rpl14	Rpl15	Rpl29	Rpl10a	Rpl38	Rpl22l1	Rpl37	Rnps1	Rps28	Upf3a	Rpl32	Rplp2	Rps11	Rps15a
RNA Polymerase II Pre-transcription Events	0.007518797	0.06122449	0.32911614	1.733843561	2	62	Reactome	Taf6	Ccnh	Polr2i	Polr2j	Atp5f1c	Polr2e	Taf9	Tbp	Polr2k	Gtf2a2	Taf13	Polr2c	Gtf2e2	Polr2d	Supt4h1	Polr2f	Gtf2h3	Taf9b	Wdr61	Taf12	Nelfa	Rtf1
Mitochondrial Fatty Acid Beta-Oxidation	0.019002375	0.115719593	0.421830824	1.735193635	7	25	Reactome	Ndufab1	Pccb	Dbi	Acadm	Hadhb	Acot13	Echs1	Acot2	Decr1	Hadh	Eci1	Acot7
Pregnenolone biosynthesis	0.022869023	0.131404668	0.666879582	1.736016544	10	7	Reactome	Stard3nl	Akr1b1	Fdxr	Stard3
RNA Polymerase I Transcription Initiation	0.007334963	0.060218053	0.39584567	1.737326585	2	33	Reactome	Ccnh	Polr2e	Tbp	Polr2k	Rbbp4	Polr2f	Gtf2h3	Gtf2h2	Rbbp7	Mbd3	Rrn3	Polr2h	Ercc2	Polr1e
SUMO is transferred from E1 to E2 (UBE2I. UBC9)	0.009823183	0.070341886	0.820317713	1.748122465	4	4	Reactome	Sumo1	Ube2i	Rwdd3	Sae1
Iron uptake and transport	0.00486618	0.044167558	0.367754475	1.759884696	1	40	Reactome	Atp6v1g1	Nedd8	Atp6v1c1	Atp6v0d1	Skp1	Atp6v0e1	Atp6v1f	Atp6v1g2	Atp6v0c	Atp6v1d	Atp6v1h	Tfr2	Ftl1	Uba52	Abcg2	Slc40a1	Tf	Slc46a1	Steap2	Cybrd1	Heph	Slc11a2	Atp6v0e2
Regulation of innate immune responses to cytosolic DNA	0.023157895	0.13253012	0.612081861	1.768621123	10	9	Reactome	Trim32	Trim21	Uba52	Tmem173	Irf3	Tbk1
Deadenylation-dependent mRNA decay	0.011415525	0.079351821	0.444874523	1.77117979	4	22	Reactome	Lsm1	Lsm7	Exosc4	Wdr61	Lsm3	Lsm5	Exosc8	Nt5c3b	Edc4	Exosc7
Antigen processing: Ubiquitination & Proteasome degradation	0.002777778	0.02827381	0.270249337	1.776468189	0	198	Reactome	Ube2n	Psmc4	Psma7	Psma6	Psmf1	Psmb2	Anapc13	Psmb1	Psma5	Ube2v2	Psme2	Ube2a	Ube2f	Psmc5	Ube2b	Psmb6	Skp1	Glmn	Pja1	Psmd13	Rnf7	Psma2	Thop1	Psme1	Psmc1	Psma3	Anapc11	Vhl	Ube2k	Fbxo22	Fbxw5	Uba3	Psmd4	Psmd11	Rchy1	Psmd14	Rnf25	Psmc6	Fbxl3	Anapc5	Cdc23	Fbxw9
Translesion Synthesis by POLH	0.019955654	0.119986528	0.519825952	1.783068136	8	15	Reactome	Rfc4	Ufd1	Rchy1	Rfc2	Rfc3	Uba52	Pcna	Rpa2	Vcp
Synthesis of substrates in N-glycan biosythesis	0.002403846	0.027390151	0.362998875	1.786786602	0	45	Reactome	Dpm3	Tsta3	Alg5	Dolpp1	Fuom	Nans	Nudt14	St3gal6	Gnpnat1	Neu3	Dolk	Mpi	Pgm3	Neu4	Nagk	Fuk	Cmas	Pmm2
RNA Polymerase I Transcription Termination	0.011415525	0.079351821	0.450168156	1.792255341	4	22	Reactome	Ccnh	Polr2e	Tbp	Polr2k	Polr2f	Gtf2h3	Gtf2h2	Polr2h	Ercc2	Polr1e	Cd3eap	Gtf2h1	Polr1c	Taf1b	Mnat1
Aflatoxin activation and detoxification	0.018595041	0.113889755	0.72826659	1.793212252	8	6	Reactome	Mgst3	Ggt7	Acy1	Acy3	Mgst1	Akr7a3
SUMOylation of transcription factors	0.016632017	0.105336105	0.68929448	1.794366859	7	7	Reactome	Sumo1	Ube2i	Sumo3
mRNA Capping	0.011574074	0.079738123	0.439714336	1.806179142	4	24	Reactome	Ccnh	Polr2i	Polr2j	Polr2e	Polr2k	Polr2c	Polr2d	Polr2f	Gtf2h3	Gtf2h2	Polr2h	Ercc2	Polr2g
RNA Polymerase I Chain Elongation	0.004914005	0.044319348	0.40520173	1.80690856	1	34	Reactome	Ccnh	H3f3b	Polr2e	Tbp	Polr2k	Polr2f	H2afv	Gtf2h3	H2afj	Gtf2h2	Polr2h	Ercc2	Polr1e	Hist1h4b
DNA strand elongation	0.013333333	0.087155963	0.50010149	1.827682183	5	17	Reactome	Rfc4	Rfc2	Gins2	Pold2	Rfc3	Pcna	Rpa2
Methylation	0.012631579	0.084049545	0.635802942	1.837163595	5	9	Reactome	Gsto1	N6amt1	Mat2b	Trmt112	Mtrr	Comt	Tpmt	Nnmt
Import of palmitoyl-CoA into the mitochondrial matrix	0.012474012	0.083846546	0.70593816	1.837693579	5	7	Reactome	Slc25a20	Ppard	Prkag2	Thrsp	Mid1ip1	Cpt1a	Slc22a5
APC/C:Cdc20 mediated degradation of Cyclin B	0.004357298	0.040319158	0.483007319	1.844943332	1	19	Reactome	Anapc11	Anapc15	Anapc5	Cdc23	Cdc26	Anapc2	Uba52	Ccnb1	Anapc10	Anapc7
Transferrin endocytosis and recycling	0.008810573	0.065630397	0.472177858	1.851426705	3	21	Reactome	Atp6v1g1	Atp6v1c1	Atp6v0d1	Atp6v0e1	Atp6v1f	Atp6v1g2	Atp6v0c	Atp6v1d	Atp6v1h	Tfr2
Cargo concentration in the ER	0.008810573	0.065630397	0.473182881	1.855367438	3	21	Reactome	Sar1b	Tmed10	Cnih1	Gosr2	Tmed2	Ctsc	Sec24d	Mcfd2	Sec24b	Cd59	Sec22b	Serpina1	Ctsz
Metabolism of RNA	0.003134796	0.031021421	0.258991937	1.855982327	0	367	Reactome	Psmc4	U2af1	Lsm1	Hnrnpk	Psma7	Psma6	Ccnh	Polr2i	Polr2j	Psmf1	Lsm7	Poldip3	Psmb2	Fcf1	Wtap	Psmb1	Sarnp	Psma5	Polr2e	Eif4a3	Psme2	Thoc5	Bcas2	Polr2k	Rpl18a	Gemin2	Psmc5	Rbm8a	Psmb6	C1d	Rpl6	Dcaf13	Tra2b	Polr2c	Polr2d	U2af1l4	Psmd13	Ppp2r1a	Rpp21	Riok2	Lsm8	Psma2
Inactivation of APC/C via direct inhibition of the APC/C complex	0.008888889	0.065630397	0.5083547	1.857844549	3	17	Reactome	Bub3	Anapc11	Anapc15	Anapc5	Cdc23	Cdc26	Anapc2	Mad2l1	Anapc10	Anapc7
Inhibition of the proteolytic activity of APC/C required for the onset of anaphase by mitotic spindle checkpoint components	0.008888889	0.065630397	0.5083547	1.857844549	3	17	Reactome	Bub3	Anapc11	Anapc15	Anapc5	Cdc23	Cdc26	Anapc2	Mad2l1	Anapc10	Anapc7
Purine salvage	0.010526316	0.074257426	0.645387492	1.86485832	4	9	Reactome	Hprt1	Adk	Ampd2	Dguok	Aprt	Gmpr2
RNA polymerase II transcribes snRNA genes	0.002538071	0.027390151	0.369496994	1.877819655	0	55	Reactome	Taf6	Polr2i	Polr2j	Polr2e	Taf9	Tbp	Polr2k	Gtf2a2	Taf13	Polr2c	Gtf2e2	Polr2d	Ssu72	Supt4h1	Polr2f	Ints11	Ell3	Nabp1
RNA Polymerase I Transcription	0.00243309	0.027390151	0.382772739	1.883282769	0	46	Reactome	Ccnh	H3f3b	Polr2e	Tbp	Polr2k	Rbbp4	Polr2f	H2afv	Gtf2h3	H2afj	Gtf2h2	Rbbp7	Mbd3	Rrn3	Polr2h	Ercc2	Mapk3	Polr1e	Hist1h4b
Regulation of pyruvate dehydrogenase (PDH) complex	0.008421053	0.063829787	0.653920332	1.889514108	3	9	Reactome	Dld	Ppard	Pdhb	Gstz1	Pdp1	Pdp2
RNA Polymerase I Promoter Escape	0.004576659	0.04180602	0.470315274	1.898112828	1	23	Reactome	Ccnh	Polr2e	Tbp	Polr2k	Polr2f	Gtf2h3	Gtf2h2	Rrn3	Polr2h	Ercc2	Polr1e	Cd3eap	Gtf2h1	Polr1c	Taf1b	Mnat1
Hedgehog 'off' state	0.002512563	0.027390151	0.358423644	1.89864304	0	63	Reactome	Psmc4	Psma7	Psma6	Psmf1	Psmb2	Psmb1	Psma5	Psme2	Psmc5	Psmb6	Skp1	Psmd13	Psma2	Psme1	Psmc1	Psma3	Psmd4	Psmd11	Psmd14	Psmc6	Psmb9	Psmb10
Pentose phosphate pathway (hexose monophosphate shunt)	0.006726457	0.05671717	0.622461685	1.900526561	2	11	Reactome	G6pd	Taldo1	Prps1	Rbks	Pgm2	LOC314140	Rpe	Pgls
RNA Polymerase I Promoter Clearance	0.002403846	0.027390151	0.387988026	1.909790511	0	45	Reactome	Ccnh	H3f3b	Polr2e	Tbp	Polr2k	Rbbp4	Polr2f	H2afv	Gtf2h3	H2afj	Gtf2h2	Rbbp7	Mbd3	Rrn3	Polr2h	Ercc2	Mapk3	Polr1e	Hist1h4b
Transcriptional regulation by RUNX1	0.002570694	0.027390151	0.329138944	1.915049936	0	100	Reactome	Psmc4	Prmt1	Psma7	Psma6	Ccnh	Psmf1	H3f3b	Psmb2	Psmb1	Prkag1	Psma5	Psme2	Psmc5	Psmb6	Psmd13	Psma2	Psme1	Psmc1	Psma3	H2afv	Psmd4	Psmd11	H2afj	Psmd14	Psmc6	Psmb9	Csnk2b	Psmb10	Prmt6	Uba52	Ctsl	Psmb11	Dpy30	Psma4	Smarcb1	Psmd12	Hist1h4b
Metabolism of water-soluble vitamins and cofactors	0.002624672	0.027390151	0.357959421	1.916467484	0	67	Reactome	Ppcs	Pccb	Gsto1	Mocs2	Cyb5r3	Naxd	Qprt	Mthfs	Thtpa	Mmadhc	Cyb5a	Dhfr	Folr2	Aasdhppt	Ppcdc	Mccc2	Pdzd11	Flad1	Shmt2	Abcd4	Nadk2	Mtrr	Mmachc	Slc52a2	Coasy	Slc2a1	Nmrk1	Lmbrd1
APC-Cdc20 mediated degradation of Nek2A	0.004357298	0.040319158	0.503096251	1.921677037	1	19	Reactome	Bub3	Anapc11	Anapc15	Anapc5	Cdc23	Cdc26	Anapc2	Uba52	Mad2l1	Anapc10
Nucleotide Excision Repair	0.002538071	0.027390151	0.344734377	1.933609116	0	87	Reactome	Ube2n	Ccnh	Polr2i	Sumo1	Polr2j	Rfc4	Polr2e	Ube2v2	Ube2i	Polr2k	Polr2c	Polr2d	Polr2f	Cops4	Sumo3	Gtf2h3	Gps1	Rfc2	Pold2	Cops8	Gtf2h2	Rfc3	Ercc1	Cops7a	Uba52	Pcna	Ino80c	Polr2h	Ercc2	Hmgn1	Cops3	Xab2	Rpa2	Polr2g	Cops2
Leading Strand Synthesis	0.008421053	0.063829787	0.670398892	1.937129191	3	9	Reactome	Rfc4	Rfc2	Pold2	Rfc3	Pcna
Polymerase switching	0.008421053	0.063829787	0.670398892	1.937129191	3	9	Reactome	Rfc4	Rfc2	Pold2	Rfc3	Pcna
Polymerase switching on the C-strand of the telomere	0.008421053	0.063829787	0.670398892	1.937129191	3	9	Reactome	Rfc4	Rfc2	Pold2	Rfc3	Pcna
Gap-filling DNA repair synthesis and ligation in TC-NER	0.00245098	0.027390151	0.386385015	1.943062906	0	52	Reactome	Ccnh	Polr2i	Polr2j	Rfc4	Polr2e	Polr2k	Polr2c	Polr2d	Polr2f	Gtf2h3	Rfc2	Pold2	Gtf2h2	Rfc3	Uba52	Pcna	Polr2h	Ercc2	Hmgn1	Xab2	Rpa2	Polr2g
Pyruvate metabolism	0.002222222	0.027390151	0.55213494	1.954560924	0	16	Reactome	Dld	Ppard	Pdhb	Gstz1	Ldhb	Ldha	Hagh	Slc16a8	Pdp1	Pdp2
Processing and activation of SUMO	0.004132231	0.038739669	0.79745289	1.963569814	1	6	Reactome	Sumo1	Ube2i	Rwdd3	Sumo3
MAPK6/MAPK4 signaling	0.002512563	0.027390151	0.376370613	1.971302675	0	61	Reactome	Psmc4	Psma7	Psma6	Psmf1	Psmb2	Psmb1	Psma5	Psme2	Psmc5	Psmb6	Psmd13	Psma2	Psme1	Psmc1	Psma3	Psmd4	Psmd11	Psmd14	Psmc6	Psmb9	Psmb10	Cdc14b	Uba52	Psmb11	Psma4	Psmd12
Protein methylation	0.002242152	0.027390151	0.64629977	1.973310018	0	11	Reactome	Calm2	Calm1	Etfbkmt	Eef1akmt2	Etfb	Eef1akmt1	Kin	Calm3
PCP/CE pathway	0.002638522	0.027390151	0.373959745	1.979988879	0	65	Reactome	Psmc4	Psma7	Psma6	Psmf1	Ap2m1	Psmb2	Psmb1	Psma5	Psme2	Psmc5	Psmb6	Psmd13	Psma2	Psme1	Psmc1	Psma3	Psmd4	Psmd11	Psmd14	Psmc6	Pfn1	Psmb9	Psmb10	Uba52	Arrb2	Psmb11	Psma4	Psmd12
Phase II - Conjugation of compounds	0.00234192	0.027390151	0.39806674	1.987239271	0	48	Reactome	Mgst3	Akr1a1	Gsto1	Sult2b1	Ggt7	Gstz1	Esd	Gstm5	Gstm6	Gstm7	Gstt2	Slc35b2	N6amt1	Mat2b	Bpnt1	Abhd10	Trmt112	Hpgds	Mgst1	Gstp1	Mtrr	Tpst1	Oplah	Gstm4	Gstk1	Ggct
RNA Pol II CTD phosphorylation and interaction with CE	0.002283105	0.027390151	0.502123011	1.999103303	0	22	Reactome	Ccnh	Polr2i	Polr2j	Polr2e	Polr2k	Polr2c	Polr2d	Polr2f	Gtf2h3	Gtf2h2	Polr2h	Ercc2	Polr2g
Gluconeogenesis	0.004454343	0.040951218	0.538348776	2.002942772	1	18	Reactome	Aldoa	Mdh2	Fbp2	Mdh1	Pgk1	Tpi1	Eno3	G6pc3	Gpi	Pgam2	Slc37a1	Aldoc	Got1
TCR signaling	0.002590674	0.027390151	0.374805195	2.012771492	0	73	Reactome	Psmc4	Psma7	Psma6	Psmf1	Psmb2	Psmb1	Psma5	Psme2	Lck	Psmc5	Psmb6	Skp1	Cd247	Psmd13	Psma2	Psme1	Psmc1	Psma3	Psmd4	Psmd11	Psmd14	RT1-Bb	Psmc6
Insulin receptor recycling	0.002222222	0.027390151	0.570154292	2.018349538	0	16	Reactome	Atp6v1g1	Atp6v1c1	Atp6v0d1	Atp6v0e1	Atp6v1f	Atp6v1g2	Atp6v0c	Atp6v1d	Atp6v1h	Insr
Mitochondrial biogenesis	0.002178649	0.027390151	0.528510823	2.018753089	0	19	Reactome	Atp5f1	Atp5pf	Atp5mf	Sirt5	Atp5f1e	Atp5po	Atp5mg	Sod2	Atp5pd	Idh2
Beta-catenin independent WNT signaling	0.002570694	0.027390151	0.364061782	2.029998568	0	85	Reactome	Psmc4	Psma7	Psma6	Psmf1	Calm2	Ap2m1	Psmb2	Psmb1	Psma5	Psme2	Calm1	Psmc5	Psmb6	Psmd13	Psma2	Psme1	Psmc1	Psma3	Gng3	Psmd4	Gng10	Psmd11	Psmd14	Psmc6	Pfn1	Psmb9	Psmb10	Gng7	Gng12	Uba52	Arrb2	Gngt2	Psmb11	Gng5	Psma4	Calm3	Psmd12
Interleukin-1 family signaling	0.00265252	0.027390151	0.374138325	2.039823664	0	79	Reactome	Ube2n	Psmc4	Psma7	Psma6	Psmf1	Psmb2	Psmb1	Psma5	Psme2	Psmc5	Psmb6	Skp1	Psmd13	Psma2	Psme1	Psmc1	Psma3	Myd88	Psmd4	Psmd11	Psmd14	Psmc6	Psmb9	Psmb10	Tab1	Nkiras2	Peli3	Uba52	Psmb11	Psma4	Psmd12	Psmb7	Irak4	Peli2	Rbx1	Psmb5	Psmd7
ROS. RNS production in phagocytes	0.002178649	0.027390151	0.538381379	2.056455659	0	19	Reactome	Atp6v1g1	Atp6v1c1	Atp6v0d1	Atp6v0e1	Atp6v1f	Atp6v1g2	Atp6v0c	Atp6v1d	Atp6v1h	Slc11a1
Mitotic G1-G1/S phases	0.002645503	0.027390151	0.358580716	2.061017403	0	97	Reactome	Psmc4	Psma7	Psma6	Ccnh	Psmf1	Psmb2	Psmb1	Psma5	Psme2	Psmc5	Psmb6	Skp1	Rbbp4	Psmd13	Ppp2r1a	Psma2	Psme1	Psmc1	Psma3	Mcm7	Psmd4	Psmd11	Tfdp1	Psmd14	Psmc6	Cks1b	Psmb9	Psmb10	Orc6	Cdk4	Skp2	Cdc6	Orc5	Uba52	Mcm6	Psma4	Rpa2	Cdkn1c	Psmd12
Dual incision in TC-NER	0.002398082	0.027390151	0.410669838	2.069046017	0	51	Reactome	Ccnh	Polr2i	Polr2j	Rfc4	Polr2e	Polr2k	Polr2c	Polr2d	Polr2f	Gtf2h3	Rfc2	Pold2	Gtf2h2	Rfc3	Ercc1	Uba52	Pcna	Polr2h	Ercc2	Hmgn1	Xab2	Rpa2	Polr2g
G2/M Checkpoints	0.002564103	0.027390151	0.354309943	2.070352355	0	101	Reactome	Ube2n	Psmc4	Psma7	Psma6	Sumo1	Psmf1	Rfc4	Psmb2	Psmb1	Psma5	Ube2v2	Psme2	Ywhae	Psmc5	Psmb6	Psmd13	Psma2	Psme1	Psmc1	Psma3	Mcm7	Psmd4	Psmd11	Psmd14	Babam2	Psmc6	Rad1	Rfc2	Psmb9	Psmb10	Orc6	Cdc6	Orc5	Rfc3	Ywhaq	Uba52	Psmb11	Mcm6	Psma4	Ccnb1	Rpa2	Psmd12
Cholesterol biosynthesis	0.002222222	0.027390151	0.567501399	2.074003411	0	17	Reactome	Arv1	Msmo1	Tm7sf2	Sc5d	Pmvk	Fdft1	Nsdhl	Ebp	Ggps1	Dhcr7	Hsd17b7
Signaling by the B Cell Receptor (BCR)	0.002597403	0.027390151	0.3913005	2.086439749	0	66	Reactome	Psmc4	Psma7	Psma6	Psmf1	Psmb2	Psmb1	Psma5	Psme2	Psmc5	Psmb6	Skp1	Psmd13	Psma2	Psme1	Psmc1	Psma3	Psmd4	Psmd11	Psmd14	Psmc6	Dapp1	Psmb9	Psmb10	Uba52	Psmb11	Psma4	Psmd12	Blnk
Cristae formation	0.002242152	0.027390151	0.687215614	2.098236016	0	11	Reactome	Atp5f1	Atp5pf	Atp5mf	Atp5f1e	Atp5po	Atp5mg	Atp5pd
Formation of ATP by chemiosmotic coupling	0.002242152	0.027390151	0.687215614	2.098236016	0	11	Reactome	Atp5f1	Atp5pf	Atp5mf	Atp5f1e	Atp5po	Atp5mg	Atp5pd
Degradation of beta-catenin by the destruction complex	0.002512563	0.027390151	0.402738863	2.109410697	0	61	Reactome	Psmc4	Psma7	Psma6	Psmf1	Psmb2	Psmb1	Psma5	Psme2	Psmc5	Psmb6	Skp1	Psmd13	Ppp2r1a	Psma2	Psme1	Psmc1	Psma3	Psmd4	Psmd11	Psmd14	Psmc6	Psmb9	Psmb10
Formation of the Early Elongation Complex	0.002314815	0.027390151	0.507216748	2.122808678	0	26	Reactome	Ccnh	Polr2i	Polr2j	Polr2e	Polr2k	Polr2c	Polr2d	Supt4h1	Polr2f	Gtf2h3	Nelfa	Gtf2h2	Polr2h	Ercc2	Polr2g
Metabolism of amino acids and derivatives	0.002717391	0.027858148	0.345904787	2.131335247	0	141	Reactome	Psmc4	Acat1	Psma7	Psma6	Ndufab1	Psmf1	Psmb2	Psmb1	Psma5	Psme2	Psmc5	Psmb6	Dld	Aldh9a1	Hsd17b10	Psmd13	Asl	Nqo1	Psma2	Psme1	Psmc1	Psma3	Nmral1	Pdhb	Gstz1	Psmd4	Psmd11	Psmd14	Rida	Psmc6	Pycr3	Gcsh	Slc3a2	Lipt2	Sat1	Psmb9	Psmb10	Mpst	Hibch	Phgdh	Mccc2	Serinc1
C-type lectin receptors (CLRs)	0.002583979	0.027390151	0.395563343	2.147001034	0	77	Reactome	Psmc4	Icam2	Psma7	Psma6	Psmf1	Calm2	Psmb2	Psmb1	Psma5	Psme2	Calm1	Psmc5	Psmb6	Skp1	Psmd13	Psma2	Psme1	Psmc1	Psma3	Uba3	Psmd4	Psmd11	Psmd14	Psmc6	Psmb9	Psmb10	Tab1	Uba52	Psmb11	Psma4	Calm3	Psmd12
Formation of TC-NER Pre-Incision Complex	0.002469136	0.027390151	0.44319981	2.153059801	0	44	Reactome	Ccnh	Polr2i	Polr2j	Polr2e	Polr2k	Polr2c	Polr2d	Polr2f	Cops4	Gtf2h3	Gps1	Cops8	Gtf2h2	Cops7a	Uba52	Polr2h	Ercc2	Hmgn1	Cops3	Xab2	Polr2g	Cops2
PTEN Regulation	0.002570694	0.027390151	0.394785297	2.201312049	0	85	Reactome	Rraga	Psmc4	Psma7	Psma6	Psmf1	Psmb2	Lamtor2	Psmb1	Psma5	Psme2	Psmc5	Psmb6	Lamtor5	Rbbp4	Psmd13	Psma2	Psme1	Psmc1	Psma3	Psmd4	Lamtor1	Psmd11	Psmd14	Psmc6	Mlst8	Lamtor4	Psmb9	Csnk2b	Psmb10	Rbbp7	Mbd3	Uba52	Rnf146	Psmb11	Stub1	Psma4	Lamtor3	Psmd12
Interleukin-1 signaling	0.002564103	0.027390151	0.407012964	2.205170406	0	75	Reactome	Ube2n	Psmc4	Psma7	Psma6	Psmf1	Psmb2	Psmb1	Psma5	Psme2	Psmc5	Psmb6	Skp1	Psmd13	Psma2	Psme1	Psmc1	Psma3	Myd88	Psmd4	Psmd11	Psmd14	Psmc6	Psmb9	Psmb10	Tab1	Nkiras2	Peli3	Uba52	Psmb11	Psma4	Psmd12	Psmb7	Irak4	Peli2	Rbx1	Psmb5	Psmd7
Transcriptional regulation by RUNX3	0.00248139	0.027390151	0.439017657	2.226144048	0	54	Reactome	Psmc4	Psma7	Psma6	Psmf1	Psmb2	Psmb1	Psma5	Psme2	Psmc5	Psmb6	Psmd13	Psma2	Psme1	Psmc1	Psma3	Psmd4	Psmd11	Psmd14	Psmc6	Psmb9	Psmb10
Transcription-Coupled Nucleotide Excision Repair (TC-NER)	0.002506266	0.027390151	0.423150571	2.229234007	0	62	Reactome	Ccnh	Polr2i	Polr2j	Rfc4	Polr2e	Polr2k	Polr2c	Polr2d	Polr2f	Cops4	Gtf2h3	Gps1	Rfc2	Pold2	Cops8	Gtf2h2	Rfc3	Ercc1	Cops7a	Uba52	Pcna	Polr2h	Ercc2	Hmgn1	Cops3	Xab2	Rpa2	Polr2g	Cops2
Hedgehog 'on' state	0.0025	0.027390151	0.427555736	2.234410914	0	60	Reactome	Psmc4	Psma7	Psma6	Psmf1	Psmb2	Psmb1	Psma5	Psme2	Psmc5	Psmb6	Psmd13	Psma2	Psme1	Psmc1	Psma3	Spop	Psmd4	Psmd11	Psmd14	Psmc6	Dhh	Psmb9	Psmb10	Uba52	Arrb2	Psmb11	Psma4	Psmd12
Glutathione conjugation	0.002314815	0.027390151	0.544320348	2.235860828	0	24	Reactome	Mgst3	Akr1a1	Gsto1	Ggt7	Gstz1	Esd	Gstm5	Gstm6	Gstm7	Gstt2	Hpgds	Mgst1	Gstp1	Oplah	Gstm4	Gstk1	Ggct	Chac2	Gstm2
Downstream TCR signaling	0.002638522	0.027390151	0.431462028	2.284443784	0	65	Reactome	Psmc4	Psma7	Psma6	Psmf1	Psmb2	Psmb1	Psma5	Psme2	Lck	Psmc5	Psmb6	Skp1	Cd247	Psmd13	Psma2	Psme1	Psmc1	Psma3	Psmd4	Psmd11	Psmd14	RT1-Bb	Psmc6	Psmb9	Psmb10
G1/S DNA Damage Checkpoints	0.00245098	0.027390151	0.454843463	2.287328511	0	52	Reactome	Psmc4	Psma7	Psma6	Psmf1	Psmb2	Psmb1	Psma5	Psme2	Psmc5	Psmb6	Psmd13	Psma2	Psme1	Psmc1	Psma3	Psmd4	Psmd11	Psmd14	Psmc6	Psmb9	Psmb10	Uba52	Psmb11	Psma4	Psmd12
p53-Dependent G1 DNA Damage Response	0.00245098	0.027390151	0.454843463	2.287328511	0	52	Reactome	Psmc4	Psma7	Psma6	Psmf1	Psmb2	Psmb1	Psma5	Psme2	Psmc5	Psmb6	Psmd13	Psma2	Psme1	Psmc1	Psma3	Psmd4	Psmd11	Psmd14	Psmc6	Psmb9	Psmb10	Uba52	Psmb11	Psma4	Psmd12
p53-Dependent G1/S DNA damage checkpoint	0.00245098	0.027390151	0.454843463	2.287328511	0	52	Reactome	Psmc4	Psma7	Psma6	Psmf1	Psmb2	Psmb1	Psma5	Psme2	Psmc5	Psmb6	Psmd13	Psma2	Psme1	Psmc1	Psma3	Psmd4	Psmd11	Psmd14	Psmc6	Psmb9	Psmb10	Uba52	Psmb11	Psma4	Psmd12
RNA Polymerase II Promoter Escape	0.002469136	0.027390151	0.501462643	2.309821122	0	37	Reactome	Taf6	Ccnh	Polr2i	Polr2j	Atp5f1c	Polr2e	Taf9	Tbp	Polr2k	Gtf2a2	Taf13	Polr2c	Gtf2e2	Polr2d	Polr2f	Gtf2h3	Taf9b	Taf12	Gtf2h2	Polr2h	Ercc2
RNA Polymerase II Transcription Initiation	0.002469136	0.027390151	0.501462643	2.309821122	0	37	Reactome	Taf6	Ccnh	Polr2i	Polr2j	Atp5f1c	Polr2e	Taf9	Tbp	Polr2k	Gtf2a2	Taf13	Polr2c	Gtf2e2	Polr2d	Polr2f	Gtf2h3	Taf9b	Taf12	Gtf2h2	Polr2h	Ercc2
RNA Polymerase II Transcription Initiation And Promoter Clearance	0.002469136	0.027390151	0.501462643	2.309821122	0	37	Reactome	Taf6	Ccnh	Polr2i	Polr2j	Atp5f1c	Polr2e	Taf9	Tbp	Polr2k	Gtf2a2	Taf13	Polr2c	Gtf2e2	Polr2d	Polr2f	Gtf2h3	Taf9b	Taf12	Gtf2h2	Polr2h	Ercc2
RNA Polymerase II Transcription Pre-Initiation And Promoter Opening	0.002469136	0.027390151	0.501462643	2.309821122	0	37	Reactome	Taf6	Ccnh	Polr2i	Polr2j	Atp5f1c	Polr2e	Taf9	Tbp	Polr2k	Gtf2a2	Taf13	Polr2c	Gtf2e2	Polr2d	Polr2f	Gtf2h3	Taf9b	Taf12	Gtf2h2	Polr2h	Ercc2
Regulation of PTEN stability and activity	0.002421308	0.027390151	0.459084241	2.325122337	0	53	Reactome	Psmc4	Psma7	Psma6	Psmf1	Psmb2	Psmb1	Psma5	Psme2	Psmc5	Psmb6	Psmd13	Psma2	Psme1	Psmc1	Psma3	Psmd4	Psmd11	Psmd14	Psmc6	Psmb9	Csnk2b	Psmb10	Uba52	Rnf146	Psmb11	Stub1	Psma4	Psmd12
G1/S Transition	0.00257732	0.027390151	0.423565341	2.327721712	0	80	Reactome	Psmc4	Psma7	Psma6	Ccnh	Psmf1	Psmb2	Psmb1	Psma5	Psme2	Psmc5	Psmb6	Skp1	Psmd13	Ppp2r1a	Psma2	Psme1	Psmc1	Psma3	Mcm7	Psmd4	Psmd11	Psmd14	Psmc6	Cks1b	Psmb9	Psmb10	Orc6	Cdk4	Skp2	Cdc6	Orc5	Uba52	Mcm6	Psma4	Rpa2	Psmd12
S Phase	0.00265252	0.027390151	0.402600601	2.364477498	0	110	Reactome	Psmc4	Psma7	Psma6	Ccnh	Psmf1	Rfc4	Psmb2	Psmb1	Psma5	Psme2	Psmc5	Psmb6	Skp1	Psmd13	Psma2	Psme1	Psmc1	Psma3	Anapc11	Mcm7	Psmd4	Psmd11	Psmd14	Anapc15	Psmc6	Anapc5	Cdc23	Rfc2	Gins2	Pold2	Cks1b	Cdc26	Psmb9	Psmb10	Orc6	Cdk4	Anapc2	Skp2	Cdc6	Orc5	Rfc3	Uba52
Regulation of mRNA stability by proteins that bind AU-rich elements	0.002469136	0.027390151	0.466851423	2.401787533	0	57	Reactome	Psmc4	Psma7	Psma6	Psmf1	Psmb2	Psmb1	Psma5	Psme2	Psmc5	Psmb6	Psmd13	Psma2	Psme1	Psmc1	Exosc4	Psma3	Psmd4	Psmd11	Psmd14	Psmc6	Psmb9	Exosc8	Psmb10	Uba52	Exosc7	Psmb11	Psma4	Psmd12
DNA Replication Pre-Initiation	0.002638522	0.027390151	0.456872509	2.418983588	0	65	Reactome	Psmc4	Psma7	Psma6	Psmf1	Psmb2	Psmb1	Psma5	Psme2	Psmc5	Psmb6	Psmd13	Psma2	Psme1	Psmc1	Psma3	Mcm7	Psmd4	Psmd11	Psmd14	Psmc6	Psmb9	Psmb10	Orc6	Cdc6	Orc5	Uba52	Psmb11	Mcm6	Psma4	Rpa2	Psmd12	Psmb7	Orc4	Cdt1	Psmb5	Psmd7
M/G1 Transition	0.002638522	0.027390151	0.456872509	2.418983588	0	65	Reactome	Psmc4	Psma7	Psma6	Psmf1	Psmb2	Psmb1	Psma5	Psme2	Psmc5	Psmb6	Psmd13	Psma2	Psme1	Psmc1	Psma3	Mcm7	Psmd4	Psmd11	Psmd14	Psmc6	Psmb9	Psmb10	Orc6	Cdc6	Orc5	Uba52	Psmb11	Mcm6	Psma4	Rpa2	Psmd12	Psmb7	Orc4	Cdt1	Psmb5	Psmd7
FCERI mediated NF-kB activation	0.002469136	0.027390151	0.47254166	2.431061818	0	57	Reactome	Psmc4	Psma7	Psma6	Psmf1	Psmb2	Psmb1	Psma5	Psme2	Psmc5	Psmb6	Skp1	Psmd13	Psma2	Psme1	Psmc1	Psma3	Psmd4	Psmd11	Psmd14	Psmc6	Psmb9	Psmb10	Tab1	Uba52	Psmb11	Psma4	Psmd12
Citric acid cycle (TCA cycle)	0.002227171	0.027390151	0.653981782	2.433158841	0	18	Reactome	Sdhb	Sucla2	Fh	Sdhd	Dld	Idh3g	Mdh2	Sdhc	Aco2	Idh2	Fahd1	Idh3B	Dlst
Antigen processing-Cross presentation	0.002398082	0.027390151	0.486772349	2.452467397	0	51	Reactome	Psmc4	Psma7	Psma6	Psmf1	Psmb2	Psmb1	Psma5	Psme2	Psmc5	Psmb6	Cd36	Psmd13	Psma2	Psme1	Psmc1	Psma3	Psmd4	Psmd11	Psmd14	Psmc6	Psmb9	Psmb10	Vamp3	RT1-M3-1	Psmb11	Psma4	Psmd12	Psmb7	Sec22b	Psmb5	Ncf4	Psmd7
RUNX1 regulates transcription of genes involved in differentiation of HSCs	0.002352941	0.027390151	0.487532615	2.45430737	0	50	Reactome	Psmc4	Psma7	Psma6	Ccnh	Psmf1	Psmb2	Psmb1	Psma5	Psme2	Psmc5	Psmb6	Psmd13	Psma2	Psme1	Psmc1	Psma3	Psmd4	Psmd11	Psmd14	Psmc6	Psmb9	Psmb10	Uba52	Psmb11	Psma4	Psmd12
Downstream signaling events of B Cell Receptor (BCR)	0.002421308	0.027390151	0.497817221	2.521293126	0	53	Reactome	Psmc4	Psma7	Psma6	Psmf1	Psmb2	Psmb1	Psma5	Psme2	Psmc5	Psmb6	Skp1	Psmd13	Psma2	Psme1	Psmc1	Psma3	Psmd4	Psmd11	Psmd14	Psmc6	Psmb9	Psmb10	Uba52	Psmb11	Psma4	Psmd12
Hedgehog ligand biogenesis	0.00243309	0.027390151	0.514119514	2.529522934	0	46	Reactome	Psmc4	Psma7	Psma6	Psmf1	Psmb2	Psmb1	Psma5	Psme2	Psmc5	Psmb6	Psmd13	Psma2	Psme1	Psmc1	Psma3	Psmd4	Psmd11	Psmd14	Psmc6	Dhh	Psmb9	Psmb10	Uba52	Psmb11	Psma4	Psmd12	Psmb7	Erlec1	Psmb5	Vcp	Psmd7
Stabilization of p53	0.002469136	0.027390151	0.522467387	2.538140816	0	44	Reactome	Psmc4	Psma7	Psma6	Psmf1	Psmb2	Psmb1	Psma5	Psme2	Psmc5	Psmb6	Psmd13	Psma2	Psme1	Psmc1	Psma3	Psmd4	Psmd11	Psmd14	Psmc6	Psmb9	Psmb10	Uba52	Psmb11	Psma4	Psmd12
ABC-family proteins mediated transport	0.002583979	0.027390151	0.480055748	2.540450063	0	64	Reactome	Psmc4	Psma7	Psma6	Psmf1	Psmb2	Psmb1	Psma5	Psme2	Abcd3	Eif2s1	Pex19	Psmc5	Psmb6	Psmd13	Psma2	Psme1	Psmc1	Psma3	Psmd4	Psmd11	Psmd14	Psmc6	Psmb9	Psmb10	Abcb6	Uba52	Rnf5	Psmb11	Psma4	Psmd12	Psmb7	Abcb1a	Abca7	Erlec1	Psmb5	Vcp	Psmd7
UCH proteinases	0.002475248	0.027390151	0.491547468	2.540485031	0	58	Reactome	Psmc4	Psma7	Psma6	Psmf1	Psmb2	Psmb1	Psma5	Psme2	Nedd8	Psmc5	Psmb6	Psmd13	Psma2	Psme1	Uchl1	Psmc1	Psma3	Psmd4	Psmd11	Psmd14	Psmc6	Psmb9	Psmb10	Uba52	Ino80c	Psmb11	Psma4	Foxk2	Uchl5	Senp8	Psmd12	Bap1	Psmb7
Pyruvate metabolism and Citric Acid (TCA) cycle	0.002469136	0.027390151	0.560301238	2.554219536	0	36	Reactome	Sdhb	Sucla2	Fh	Sdhd	Dld	Idh3g	Mdh2	Sdhc	Ppard	Pdhb	Gstz1	Aco2	Ldhb	Ldha	Adhfe1	Idh2	Fahd1	Hagh	Slc16a8	Idh3B
Regulation of RAS by GAPs	0.002403846	0.027390151	0.521344318	2.566209172	0	45	Reactome	Psmc4	Psma7	Psma6	Psmf1	Psmb2	Psmb1	Psma5	Psme2	Psmc5	Psmb6	Psmd13	Psma2	Psme1	Psmc1	Psma3	Psmd4	Psmd11	Psmd14	Psmc6	Psmb9	Psmb10	Psmb11	Psma4	Psmd12	Psmb7	Rasal1	Psmb5	Psmd7
Cellular response to hypoxia	0.002352941	0.027390151	0.514274637	2.588930447	0	50	Reactome	Psmc4	Psma7	Psma6	Psmf1	Psmb2	Psmb1	Psma5	Psme2	Psmc5	Psmb6	Psmd13	Psma2	Psme1	Psmc1	Psma3	Vhl	Psmd4	Psmd11	Psmd14	Psmc6	Psmb9	Psmb10	Uba52	Psmb11	Psma4	Psmd12	Psmb7	Rbx1	Psmb5	Psmd7
Regulation of Hypoxia-inducible Factor (HIF) by oxygen	0.002352941	0.027390151	0.514274637	2.588930447	0	50	Reactome	Psmc4	Psma7	Psma6	Psmf1	Psmb2	Psmb1	Psma5	Psme2	Psmc5	Psmb6	Psmd13	Psma2	Psme1	Psmc1	Psma3	Vhl	Psmd4	Psmd11	Psmd14	Psmc6	Psmb9	Psmb10	Uba52	Psmb11	Psma4	Psmd12	Psmb7	Rbx1	Psmb5	Psmd7
Asymmetric localization of PCP proteins	0.002403846	0.027390151	0.526855241	2.593335548	0	45	Reactome	Psmc4	Psma7	Psma6	Psmf1	Psmb2	Psmb1	Psma5	Psme2	Psmc5	Psmb6	Psmd13	Psma2	Psme1	Psmc1	Psma3	Psmd4	Psmd11	Psmd14	Psmc6	Psmb9	Psmb10	Uba52	Psmb11	Psma4	Psmd12
Metabolism of polyamines	0.002475248	0.027390151	0.502819215	2.598741264	0	58	Reactome	Psmc4	Psma7	Psma6	Psmf1	Psmb2	Psmb1	Psma5	Psme2	Psmc5	Psmb6	Psmd13	Asl	Nqo1	Psma2	Psme1	Psmc1	Psma3	Nmral1	Psmd4	Psmd11	Psmd14	Psmc6	Sat1	Psmb9	Psmb10
The role of GTSE1 in G2/M progression after G2 checkpoint	0.002469136	0.027390151	0.505485415	2.600545932	0	57	Reactome	Psmc4	Psma7	Psma6	Psmf1	Psmb2	Psmb1	Psma5	Psme2	Psmc5	Psmb6	Mapre1	Psmd13	Psma2	Psme1	Psmc1	Psma3	Psmd4	Psmd11	Psmd14	Psmc6	Psmb9	Psmb10	Tubb4a	Uba52	Psmb11	Fkbpl	Psma4	Ccnb1	Tuba1a	Psmd12
Degradation of DVL	0.002409639	0.027390151	0.536238229	2.614634123	0	43	Reactome	Psmc4	Psma7	Psma6	Psmf1	Psmb2	Psmb1	Psma5	Psme2	Psmc5	Psmb6	Psmd13	Psma2	Psme1	Psmc1	Psma3	Psmd4	Psmd11	Psmd14	Psmc6	Psmb9	Psmb10	Uba52	Psmb11	Psma4	Psmd12	Psmb7	Rbx1	Psmb5	Psmd7
TNFR2 non-canonical NF-kB pathway	0.002506266	0.027390151	0.512712272	2.657311406	0	59	Reactome	Psmc4	Psma7	Psma6	Psmf1	Psmb2	Psmb1	Psma5	Psme2	Psmc5	Psmb6	Skp1	Psmd13	Psma2	Psme1	Psmc1	Psma3	Uba3	Psmd4	Psmd11	Psmd14	Psmc6	Psmb9	Psmb10	Tnfrsf25	Tnfrsf11a	Uba52	Psmb11	Psma4	Psmd12	Psmb7	Ltb	Cd40	Psmb5	Psmd7	Ube2m
CLEC7A (Dectin-1) signaling	0.002512563	0.027390151	0.502876072	2.663836968	0	63	Reactome	Psmc4	Psma7	Psma6	Psmf1	Calm2	Psmb2	Psmb1	Psma5	Psme2	Calm1	Psmc5	Psmb6	Skp1	Psmd13	Psma2	Psme1	Psmc1	Psma3	Uba3	Psmd4	Psmd11	Psmd14	Psmc6	Psmb9	Psmb10	Tab1	Uba52	Psmb11	Psma4	Calm3	Psmd12	Psmb7	Card9	Psmb5	Psmd7	Ube2m
DNA Replication	0.002564103	0.027390151	0.45612485	2.665291156	0	101	Reactome	Psmc4	Psma7	Psma6	Psmf1	Rfc4	Psmb2	Psmb1	Psma5	Psme2	Psmc5	Psmb6	Skp1	Psmd13	Psma2	Psme1	Psmc1	Psma3	Anapc11	Mcm7	Psmd4	Psmd11	Psmd14	Anapc15	Psmc6	Anapc5	Cdc23	Rfc2	Gins2	Pold2	Cdc26	Psmb9	Psmb10	Orc6	Anapc2	Skp2	Cdc6	Orc5	Rfc3	Uba52	Pcna	Psmb11	Mcm6
Oxygen-dependent proline hydroxylation of Hypoxia-inducible Factor Alpha	0.00243309	0.027390151	0.543772267	2.687920953	0	47	Reactome	Psmc4	Psma7	Psma6	Psmf1	Psmb2	Psmb1	Psma5	Psme2	Psmc5	Psmb6	Psmd13	Psma2	Psme1	Psmc1	Psma3	Vhl	Psmd4	Psmd11	Psmd14	Psmc6	Psmb9	Psmb10	Uba52	Psmb11	Psma4	Psmd12	Psmb7	Rbx1	Psmb5	Psmd7
AUF1 (hnRNP D0) binds and destabilizes mRNA	0.002444988	0.027390151	0.554559259	2.691904063	0	42	Reactome	Psmc4	Psma7	Psma6	Psmf1	Psmb2	Psmb1	Psma5	Psme2	Psmc5	Psmb6	Psmd13	Psma2	Psme1	Psmc1	Psma3	Psmd4	Psmd11	Psmd14	Psmc6	Psmb9	Psmb10	Uba52	Psmb11	Psma4	Psmd12	Psmb7
Activation of NF-kappaB in B cells	0.00234192	0.027390151	0.539627993	2.693945086	0	48	Reactome	Psmc4	Psma7	Psma6	Psmf1	Psmb2	Psmb1	Psma5	Psme2	Psmc5	Psmb6	Skp1	Psmd13	Psma2	Psme1	Psmc1	Psma3	Psmd4	Psmd11	Psmd14	Psmc6	Psmb9	Psmb10	Uba52	Psmb11	Psma4	Psmd12
APC/C-mediated degradation of cell cycle proteins	0.002645503	0.027390151	0.504288494	2.694005822	0	72	Reactome	Psmc4	Psma7	Psma6	Psmf1	Psmb2	Psmb1	Psma5	Psme2	Bub3	Psmc5	Psmb6	Skp1	Psmd13	Psma2	Psme1	Psmc1	Psma3	Anapc11	Psmd4	Psmd11	Psmd14	Anapc15	Psmc6	Anapc5	Cdc23	Cdc26	Psmb9	Psmb10	Anapc2	Skp2	Uba52	Psmb11	Pttg1	Psma4	Ccnb1	Psmd12	Mad2l1
Regulation of mitotic cell cycle	0.002645503	0.027390151	0.504288494	2.694005822	0	72	Reactome	Psmc4	Psma7	Psma6	Psmf1	Psmb2	Psmb1	Psma5	Psme2	Bub3	Psmc5	Psmb6	Skp1	Psmd13	Psma2	Psme1	Psmc1	Psma3	Anapc11	Psmd4	Psmd11	Psmd14	Anapc15	Psmc6	Anapc5	Cdc23	Cdc26	Psmb9	Psmb10	Anapc2	Skp2	Uba52	Psmb11	Pttg1	Psma4	Ccnb1	Psmd12	Mad2l1
GLI3 is processed to GLI3R by the proteasome	0.002403846	0.027390151	0.547403005	2.694477653	0	45	Reactome	Psmc4	Psma7	Psma6	Psmf1	Psmb2	Psmb1	Psma5	Psme2	Psmc5	Psmb6	Skp1	Psmd13	Psma2	Psme1	Psmc1	Psma3	Psmd4	Psmd11	Psmd14	Psmc6	Psmb9	Psmb10	Uba52	Psmb11	Psma4	Psmd12	Psmb7	Rbx1	Psmb5	Psmd7
Cross-presentation of soluble exogenous antigens (endosomes)	0.002469136	0.027390151	0.585847886	2.720691789	0	38	Reactome	Psmc4	Psma7	Psma6	Psmf1	Psmb2	Psmb1	Psma5	Psme2	Psmc5	Psmb6	Psmd13	Psma2	Psme1	Psmc1	Psma3	Psmd4	Psmd11	Psmd14	Psmc6	Psmb9	Psmb10	Psmb11	Psma4	Psmd12	Psmb7	Psmb5	Psmd7
Orc1 removal from chromatin	0.002475248	0.027390151	0.527301065	2.725271821	0	58	Reactome	Psmc4	Psma7	Psma6	Psmf1	Psmb2	Psmb1	Psma5	Psme2	Psmc5	Psmb6	Skp1	Psmd13	Psma2	Psme1	Psmc1	Psma3	Mcm7	Psmd4	Psmd11	Psmd14	Psmc6	Psmb9	Psmb10	Orc6	Skp2	Cdc6	Orc5	Uba52	Psmb11	Mcm6	Psma4	Psmd12	Psmb7	Orc4	Cdt1	Rbx1	Psmb5	Psmd7
Cyclin A:Cdk2-associated events at S phase entry	0.00245098	0.027390151	0.542672958	2.729007733	0	52	Reactome	Psmc4	Psma7	Psma6	Ccnh	Psmf1	Psmb2	Psmb1	Psma5	Psme2	Psmc5	Psmb6	Skp1	Psmd13	Psma2	Psme1	Psmc1	Psma3	Psmd4	Psmd11	Psmd14	Psmc6	Cks1b	Psmb9	Psmb10	Cdk4	Skp2	Uba52
Cyclin E associated events during G1/S transition	0.002398082	0.027390151	0.542705281	2.734269952	0	51	Reactome	Psmc4	Psma7	Psma6	Ccnh	Psmf1	Psmb2	Psmb1	Psma5	Psme2	Psmc5	Psmb6	Skp1	Psmd13	Psma2	Psme1	Psmc1	Psma3	Psmd4	Psmd11	Psmd14	Psmc6	Cks1b	Psmb9	Psmb10	Cdk4	Skp2	Uba52
Assembly of the pre-replicative complex	0.00248139	0.027390151	0.540966473	2.743099908	0	54	Reactome	Psmc4	Psma7	Psma6	Psmf1	Psmb2	Psmb1	Psma5	Psme2	Psmc5	Psmb6	Psmd13	Psma2	Psme1	Psmc1	Psma3	Mcm7	Psmd4	Psmd11	Psmd14	Psmc6	Psmb9	Psmb10	Orc6	Cdc6	Orc5	Uba52	Psmb11	Mcm6	Psma4	Psmd12	Psmb7	Orc4	Cdt1	Psmb5	Psmd7
Dectin-1 mediated noncanonical NF-kB signaling	0.00243309	0.027390151	0.557698686	2.743937114	0	46	Reactome	Psmc4	Psma7	Psma6	Psmf1	Psmb2	Psmb1	Psma5	Psme2	Psmc5	Psmb6	Skp1	Psmd13	Psma2	Psme1	Psmc1	Psma3	Uba3	Psmd4	Psmd11	Psmd14	Psmc6	Psmb9	Psmb10	Uba52	Psmb11	Psma4	Psmd12	Psmb7	Psmb5	Psmd7	Ube2m
NIK-->noncanonical NF-kB signaling	0.00243309	0.027390151	0.557698686	2.743937114	0	46	Reactome	Psmc4	Psma7	Psma6	Psmf1	Psmb2	Psmb1	Psma5	Psme2	Psmc5	Psmb6	Skp1	Psmd13	Psma2	Psme1	Psmc1	Psma3	Uba3	Psmd4	Psmd11	Psmd14	Psmc6	Psmb9	Psmb10	Uba52	Psmb11	Psma4	Psmd12	Psmb7	Psmb5	Psmd7	Ube2m
Degradation of AXIN	0.002398082	0.027390151	0.569629817	2.745920465	0	41	Reactome	Psmc4	Psma7	Psma6	Psmf1	Psmb2	Psmb1	Psma5	Psme2	Psmc5	Psmb6	Psmd13	Psma2	Psme1	Psmc1	Psma3	Psmd4	Psmd11	Psmd14	Psmc6	Psmb9	Psmb10	Uba52	Rnf146	Psmb11	Psma4	Psmd12	Psmb7
Switching of origins to a post-replicative state	0.002564103	0.027390151	0.508423548	2.754606509	0	75	Reactome	Psmc4	Psma7	Psma6	Psmf1	Psmb2	Psmb1	Psma5	Psme2	Psmc5	Psmb6	Skp1	Psmd13	Psma2	Psme1	Psmc1	Psma3	Anapc11	Mcm7	Psmd4	Psmd11	Psmd14	Anapc15	Psmc6	Anapc5	Cdc23	Cdc26	Psmb9	Psmb10	Orc6	Anapc2	Skp2	Cdc6	Orc5	Uba52	Psmb11	Mcm6	Psma4	Psmd12	Psmb7	Orc4	Anapc10	Cdt1
Synthesis of DNA	0.00257732	0.027390151	0.479884168	2.757187467	0	95	Reactome	Psmc4	Psma7	Psma6	Psmf1	Rfc4	Psmb2	Psmb1	Psma5	Psme2	Psmc5	Psmb6	Skp1	Psmd13	Psma2	Psme1	Psmc1	Psma3	Anapc11	Mcm7	Psmd4	Psmd11	Psmd14	Anapc15	Psmc6	Anapc5	Cdc23	Rfc2	Gins2	Pold2	Cdc26	Psmb9	Psmb10	Orc6	Anapc2	Skp2	Cdc6	Orc5	Rfc3	Uba52	Pcna	Psmb11	Mcm6
Autodegradation of the E3 ubiquitin ligase COP1	0.002398082	0.027390151	0.572102054	2.757837969	0	41	Reactome	Psmc4	Psma7	Psma6	Psmf1	Psmb2	Psmb1	Psma5	Psme2	Psmc5	Psmb6	Psmd13	Psma2	Psme1	Psmc1	Psma3	Psmd4	Psmd11	Psmd14	Psmc6	Psmb9	Psmb10	Uba52	Psmb11	Psma4	Psmd12	Psmb7	Psmb5	Psmd7
Regulation of APC/C activators between G1/S and early anaphase	0.002624672	0.027390151	0.518230018	2.774535104	0	67	Reactome	Psmc4	Psma7	Psma6	Psmf1	Psmb2	Psmb1	Psma5	Psme2	Bub3	Psmc5	Psmb6	Skp1	Psmd13	Psma2	Psme1	Psmc1	Psma3	Anapc11	Psmd4	Psmd11	Psmd14	Anapc15	Psmc6	Anapc5	Cdc23	Cdc26	Psmb9	Psmb10	Anapc2	Uba52	Psmb11	Psma4	Ccnb1	Psmd12	Mad2l1
Regulation of RUNX3 expression and activity	0.002469136	0.027390151	0.59987488	2.785833493	0	38	Reactome	Psmc4	Psma7	Psma6	Psmf1	Psmb2	Psmb1	Psma5	Psme2	Psmc5	Psmb6	Psmd13	Psma2	Psme1	Psmc1	Psma3	Psmd4	Psmd11	Psmd14	Psmc6	Psmb9	Psmb10	Uba52	Psma4	Psmd12	Psmb7	Psmb5	Psmd7	Smurf1
SCF(Skp2)-mediated degradation of p27/p21	0.00234192	0.027390151	0.559686388	2.794081135	0	48	Reactome	Psmc4	Psma7	Psma6	Psmf1	Psmb2	Psmb1	Psma5	Psme2	Psmc5	Psmb6	Skp1	Psmd13	Psma2	Psme1	Psmc1	Psma3	Psmd4	Psmd11	Psmd14	Psmc6	Cks1b	Psmb9	Psmb10	Cdk4	Skp2	Uba52
Degradation of GLI1 by the proteasome	0.002409639	0.027390151	0.575608551	2.806599152	0	43	Reactome	Psmc4	Psma7	Psma6	Psmf1	Psmb2	Psmb1	Psma5	Psme2	Psmc5	Psmb6	Skp1	Psmd13	Psma2	Psme1	Psmc1	Psma3	Psmd4	Psmd11	Psmd14	Psmc6	Psmb9	Psmb10	Uba52	Psmb11	Psma4	Psmd12	Psmb7	Rbx1	Psmb5	Psmd7
CDK-mediated phosphorylation and removal of Cdc6	0.002506266	0.027390151	0.546479687	2.832322895	0	59	Reactome	Psmc4	Psma7	Psma6	Psmf1	Psmb2	Psmb1	Psma5	Psme2	Psmc5	Psmb6	Psmd13	Psma2	Psme1	Psmc1	Psma3	Anapc11	Psmd4	Psmd11	Psmd14	Anapc15	Psmc6	Anapc5	Cdc23	Cdc26	Psmb9	Psmb10	Anapc2	Cdc6	Uba52	Psmb11	Psma4	Psmd12	Psmb7	Anapc10	Psmb5	Psmd7
SCF-beta-TrCP mediated degradation of Emi1	0.002469136	0.027390151	0.586399135	2.848720547	0	44	Reactome	Psmc4	Psma7	Psma6	Psmf1	Psmb2	Psmb1	Psma5	Psme2	Psmc5	Psmb6	Skp1	Psmd13	Psma2	Psme1	Psmc1	Psma3	Psmd4	Psmd11	Psmd14	Psmc6	Psmb9	Psmb10	Uba52	Psmb11	Psma4	Psmd12	Psmb7
p53-Independent DNA Damage Response	0.002469136	0.027390151	0.615893599	2.860224809	0	38	Reactome	Psmc4	Psma7	Psma6	Psmf1	Psmb2	Psmb1	Psma5	Psme2	Psmc5	Psmb6	Psmd13	Psma2	Psme1	Psmc1	Psma3	Psmd4	Psmd11	Psmd14	Psmc6	Psmb9	Psmb10	Uba52	Psmb11	Psma4	Psmd12	Psmb7	Psmb5	Psmd7
p53-Independent G1/S DNA damage checkpoint	0.002469136	0.027390151	0.615893599	2.860224809	0	38	Reactome	Psmc4	Psma7	Psma6	Psmf1	Psmb2	Psmb1	Psma5	Psme2	Psmc5	Psmb6	Psmd13	Psma2	Psme1	Psmc1	Psma3	Psmd4	Psmd11	Psmd14	Psmc6	Psmb9	Psmb10	Uba52	Psmb11	Psma4	Psmd12	Psmb7	Psmb5	Psmd7
Ubiquitin Mediated Degradation of Phosphorylated Cdc25A	0.002469136	0.027390151	0.615893599	2.860224809	0	38	Reactome	Psmc4	Psma7	Psma6	Psmf1	Psmb2	Psmb1	Psma5	Psme2	Psmc5	Psmb6	Psmd13	Psma2	Psme1	Psmc1	Psma3	Psmd4	Psmd11	Psmd14	Psmc6	Psmb9	Psmb10	Uba52	Psmb11	Psma4	Psmd12	Psmb7	Psmb5	Psmd7
Ubiquitin-dependent degradation of Cyclin D	0.00243309	0.027390151	0.606118182	2.900571396	0	40	Reactome	Psmc4	Psma7	Psma6	Psmf1	Psmb2	Psmb1	Psma5	Psme2	Psmc5	Psmb6	Psmd13	Psma2	Psme1	Psmc1	Psma3	Psmd4	Psmd11	Psmd14	Psmc6	Psmb9	Psmb10	Cdk4	Uba52	Psmb11	Psma4	Psmd12	Psmb7	Psmb5	Psmd7
Ubiquitin-dependent degradation of Cyclin D1	0.00243309	0.027390151	0.606118182	2.900571396	0	40	Reactome	Psmc4	Psma7	Psma6	Psmf1	Psmb2	Psmb1	Psma5	Psme2	Psmc5	Psmb6	Psmd13	Psma2	Psme1	Psmc1	Psma3	Psmd4	Psmd11	Psmd14	Psmc6	Psmb9	Psmb10	Cdk4	Uba52	Psmb11	Psma4	Psmd12	Psmb7	Psmb5	Psmd7
FBXL7 down-regulates AURKA during mitotic entry and in early mitosis	0.002444988	0.027390151	0.597604094	2.900849391	0	42	Reactome	Psmc4	Psma7	Psma6	Psmf1	Psmb2	Psmb1	Psma5	Psme2	Psmc5	Psmb6	Skp1	Psmd13	Psma2	Psme1	Psmc1	Psma3	Psmd4	Psmd11	Psmd14	Psmc6	Psmb9	Psmb10	Uba52	Psmb11	Psma4	Psmd12	Psmb7	Rbx1	Psmb5	Psmd7
CDT1 association with the CDC6:ORC:origin complex	0.00243309	0.027390151	0.595497936	2.929913463	0	46	Reactome	Psmc4	Psma7	Psma6	Psmf1	Psmb2	Psmb1	Psma5	Psme2	Psmc5	Psmb6	Psmd13	Psma2	Psme1	Psmc1	Psma3	Psmd4	Psmd11	Psmd14	Psmc6	Psmb9	Psmb10	Orc6	Cdc6	Orc5	Uba52	Psmb11	Psma4	Psmd12	Psmb7	Orc4	Cdt1	Psmb5	Psmd7
APC/C:Cdh1 mediated degradation of Cdc20 and other APC/C:Cdh1 targeted proteins in late mitosis/early G1	0.002475248	0.027390151	0.567369123	2.932357215	0	58	Reactome	Psmc4	Psma7	Psma6	Psmf1	Psmb2	Psmb1	Psma5	Psme2	Psmc5	Psmb6	Psmd13	Psma2	Psme1	Psmc1	Psma3	Anapc11	Psmd4	Psmd11	Psmd14	Anapc15	Psmc6	Anapc5	Cdc23	Cdc26	Psmb9	Psmb10	Anapc2	Skp2	Uba52	Psmb11	Pttg1	Psma4	Psmd12	Psmb7	Anapc10	Psmb5	Psmd7
APC:Cdc20 mediated degradation of cell cycle proteins prior to satisfation of the cell cycle checkpoint	0.002475248	0.027390151	0.568367634	2.937517859	0	58	Reactome	Psmc4	Psma7	Psma6	Psmf1	Psmb2	Psmb1	Psma5	Psme2	Bub3	Psmc5	Psmb6	Psmd13	Psma2	Psme1	Psmc1	Psma3	Anapc11	Psmd4	Psmd11	Psmd14	Anapc15	Psmc6	Anapc5	Cdc23	Cdc26	Psmb9	Psmb10	Anapc2	Uba52	Psmb11	Psma4	Psmd12	Mad2l1	Psmb7	Anapc10	Psmb5	Psmd7
Cdc20:Phospho-APC/C mediated degradation of Cyclin A	0.002475248	0.027390151	0.568367634	2.937517859	0	58	Reactome	Psmc4	Psma7	Psma6	Psmf1	Psmb2	Psmb1	Psma5	Psme2	Bub3	Psmc5	Psmb6	Psmd13	Psma2	Psme1	Psmc1	Psma3	Anapc11	Psmd4	Psmd11	Psmd14	Anapc15	Psmc6	Anapc5	Cdc23	Cdc26	Psmb9	Psmb10	Anapc2	Uba52	Psmb11	Psma4	Psmd12	Mad2l1	Psmb7	Anapc10	Psmb5	Psmd7
APC/C:Cdc20 mediated degradation of Securin	0.00248139	0.027390151	0.580596645	2.944054173	0	54	Reactome	Psmc4	Psma7	Psma6	Psmf1	Psmb2	Psmb1	Psma5	Psme2	Psmc5	Psmb6	Psmd13	Psma2	Psme1	Psmc1	Psma3	Anapc11	Psmd4	Psmd11	Psmd14	Anapc15	Psmc6	Anapc5	Cdc23	Cdc26	Psmb9	Psmb10	Anapc2	Uba52	Psmb11	Pttg1	Psma4	Psmd12	Psmb7	Anapc10	Psmb5	Psmd7
Regulation of ornithine decarboxylase (ODC)	0.00243309	0.027390151	0.615533044	2.945626107	0	40	Reactome	Psmc4	Psma7	Psma6	Psmf1	Psmb2	Psmb1	Psma5	Psme2	Psmc5	Psmb6	Psmd13	Nqo1	Psma2	Psme1	Psmc1	Psma3	Psmd4	Psmd11	Psmd14	Psmc6	Psmb9	Psmb10	Psmb11	Psma4	Psmd12	Psmb7	Psmb5	Psmd7
Translation	0.002624672	0.027390151	0.485986333	2.957414852	0	126	Reactome	Mrps11	Mrpl17	Mrps18c	Mrpl53	Mrpl50	Mrpl27	Mrpl51	Mrpl35	Eif3m	Mrpl30	Mrps16	Eif2s1	Mrpl43	Mrpl58	Mrpl14	Mrps14	Mrpl41	Eif2b1	Mrpl42	Ppa1	Eif3el1	Mrpl23	Chchd1	Mrps17	Mrps7	Eif4e	Mrpl20	Eif3g	mrpl9	Mrps12	Mrpl55	Mrps18a	Mrps35	Eif4ebp1	Mrpl34	Mrps28	Gadd45gip1	Mrpl52	Mrps15	Mrps36	Mrpl2	Mrps18b
Transcriptional regulation by RUNX2	0.00234192	0.027390151	0.598329021	2.98699391	0	48	Reactome	Psmc4	Psma7	Psma6	Psmf1	Psmb2	Psmb1	Psma5	Psme2	Psmc5	Psmb6	Skp1	Psmd13	Psma2	Psme1	Psmc1	Psma3	Psmd4	Psmd11	Psmd14	Psmc6	Sox9	Psmb9	Psmb10	Cdk4	Skp2	Uba52	Stub1	Psma4	Ccnb1	Psmd12	Psmb7	Rbx1	Psmb5	Psmd7
Activation of APC/C and APC/C:Cdc20 mediated degradation of mitotic proteins	0.0025	0.027390151	0.575628493	3.008240746	0	60	Reactome	Psmc4	Psma7	Psma6	Psmf1	Psmb2	Psmb1	Psma5	Psme2	Bub3	Psmc5	Psmb6	Psmd13	Psma2	Psme1	Psmc1	Psma3	Anapc11	Psmd4	Psmd11	Psmd14	Anapc15	Psmc6	Anapc5	Cdc23	Cdc26	Psmb9	Psmb10	Anapc2	Uba52	Psmb11	Pttg1	Psma4	Ccnb1	Psmd12	Mad2l1	Psmb7	Anapc10	Psmb5	Psmd7
APC/C:Cdc20 mediated degradation of mitotic proteins	0.0025	0.027390151	0.575628493	3.008240746	0	60	Reactome	Psmc4	Psma7	Psma6	Psmf1	Psmb2	Psmb1	Psma5	Psme2	Bub3	Psmc5	Psmb6	Psmd13	Psma2	Psme1	Psmc1	Psma3	Anapc11	Psmd4	Psmd11	Psmd14	Anapc15	Psmc6	Anapc5	Cdc23	Cdc26	Psmb9	Psmb10	Anapc2	Uba52	Psmb11	Pttg1	Psma4	Ccnb1	Psmd12	Mad2l1	Psmb7	Anapc10	Psmb5	Psmd7
Autodegradation of Cdh1 by Cdh1:APC/C	0.002352941	0.027390151	0.601920747	3.030153224	0	50	Reactome	Psmc4	Psma7	Psma6	Psmf1	Psmb2	Psmb1	Psma5	Psme2	Psmc5	Psmb6	Psmd13	Psma2	Psme1	Psmc1	Psma3	Anapc11	Psmd4	Psmd11	Psmd14	Anapc15	Psmc6	Anapc5	Cdc23	Cdc26	Psmb9	Psmb10	Anapc2	Uba52	Psma4	Psmd12	Psmb7	Anapc10	Psmb5	Psmd7
Regulation of RUNX2 expression and activity	0.00243309	0.027390151	0.638427097	3.055185329	0	40	Reactome	Psmc4	Psma7	Psma6	Psmf1	Psmb2	Psmb1	Psma5	Psme2	Psmc5	Psmb6	Skp1	Psmd13	Psma2	Psme1	Psmc1	Psma3	Psmd4	Psmd11	Psmd14	Psmc6	Psmb9	Psmb10	Skp2	Uba52	Stub1	Psma4	Psmd12	Psmb7	Rbx1	Psmb5	Psmd7
Mitochondrial translation termination	0.002564103	0.027390151	0.610945086	3.310061696	0	75	Reactome	Mrps11	Mrpl17	Mrps18c	Mrpl53	Mrpl50	Mrpl27	Mrpl51	Mrpl35	Mrpl30	Mrps16	Mrpl43	Mrpl58	Mrpl14	Mrps14	Mrpl41	Mrpl42	Mrpl23	Chchd1	Mrps17	Mrps7	Mrpl20	mrpl9	Mrps12	Mrpl55	Mrps18a	Mrps35	Mrpl34	Mrps28	Gadd45gip1	Mrpl52	Mrps15	Mrps36	Mrpl2	Mrps18b	Mrpl32	Mrps33	Mrps9	Mrpl21	Oxa1l	Mrpl36	Mrpl40	Mrps26
Mitochondrial translation elongation	0.002590674	0.027390151	0.618986918	3.324071385	0	73	Reactome	Mrps11	Mrpl17	Mrps18c	Mrpl53	Mrpl50	Mrpl27	Mrpl51	Mrpl35	Mrpl30	Mrps16	Mrpl43	Mrpl58	Mrpl14	Mrps14	Mrpl41	Mrpl42	Mrpl23	Chchd1	Mrps17	Mrps7	Mrpl20	mrpl9	Mrps12	Mrpl55	Mrps18a	Mrps35	Mrpl34	Mrps28	Gadd45gip1	Mrpl52	Mrps15	Mrps36	Mrpl2	Mrps18b	Mrpl32	Gfm1	Mrps33	Mrps9	Mrpl21	Oxa1l	Mrpl36	Mrpl40
Mitochondrial translation	0.002538071	0.027390151	0.613203486	3.33909825	0	76	Reactome	Mrps11	Mrpl17	Mrps18c	Mrpl53	Mrpl50	Mrpl27	Mrpl51	Mrpl35	Mrpl30	Mrps16	Mrpl43	Mrpl58	Mrpl14	Mrps14	Mrpl41	Mrpl42	Mrpl23	Chchd1	Mrps17	Mrps7	Mrpl20	mrpl9	Mrps12	Mrpl55	Mrps18a	Mrps35	Mrpl34	Mrps28	Gadd45gip1	Mrpl52	Mrps15	Mrps36	Mrpl2	Mrps18b	Mrpl32	Gfm1	Mrps33	Mrps9	Mrpl21	Oxa1l	Mrpl36	Mrpl40
Respiratory electron transport	0.0025	0.027390151	0.696286367	3.542712579	0	56	Reactome	Ndufb8	Ndufb4	Ndufab1	Uqcrq	Ndufa5	Ndufa7	Ndufa1	Ndufa13	Ndufa12	Ndufa2	Uqcrc2	Ndufv2	Ndufb7	Ndufa10	Ndufb5	Ndufb2	Ndufb3	Ndufb10	Ndufs3	Ndufa8	Uqcrb	Ndufa9	Uqcrh	Etfb	Ndufb9	Ndufb11	Ndufs8	Timmdc1	Ndufc2	Uqcrc1	Ndufv3	Ndufa11	Ndufa6	Uqcr11	Ndufs7	Ecsit	Ndufs5	Ndufaf3	Ndufv1	Ndufaf5	Etfdh	Tmem126b
Complex I biogenesis	0.002409639	0.027390151	0.72736943	3.546567234	0	43	Reactome	Ndufb8	Ndufb4	Ndufab1	Ndufa5	Ndufa7	Ndufa1	Ndufa13	Ndufa12	Ndufa2	Ndufv2	Ndufb7	Ndufa10	Ndufb5	Ndufb2	Ndufb3	Ndufb10	Ndufs3	Ndufa8	Ndufa9	Ndufb9	Ndufb11	Ndufs8	Timmdc1	Ndufc2	Ndufv3	Ndufa11	Ndufa6	Ndufs7	Ecsit	Ndufs5	Ndufaf3	Ndufv1	Ndufaf5	Tmem126b	Acad9	Ndufs4	Ndufaf7
Respiratory electron transport. ATP synthesis by chemiosmotic coupling. and heat production by uncoupling proteins.	0.002604167	0.027390151	0.677009367	3.642809672	0	69	Reactome	Atp5f1	Ndufb8	Ndufb4	Ndufab1	Uqcrq	Ndufa5	Ndufa7	Atp5pf	Atp5mf	Ndufa1	Ndufa13	Ndufa12	Ndufa2	Uqcrc2	Ndufv2	Ndufb7	Ndufa10	Ndufb5	Ndufb2	Atp5f1e	Ndufb3	Ndufb10	Ndufs3	Ndufa8	Uqcrb	Atp5po	Ndufa9	Uqcrh	Etfb	Ndufb9	Ndufb11	Ndufs8	Timmdc1	Slc25a14	Ndufc2	Uqcrc1	Ndufv3	Atp5mg	Ndufa11	Ndufa6	Uqcr11	Ndufs7
The citric acid (TCA) cycle and respiratory electron transport	0.002538071	0.027390151	0.640945397	3.768285904	0	105	Reactome	Sdhb	Atp5f1	Ndufb8	Ndufb4	Ndufab1	Uqcrq	Ndufa5	Ndufa7	Atp5pf	Atp5mf	Ndufa1	Ndufa13	Ndufa12	Ndufa2	Uqcrc2	Ndufv2	Sucla2	Ndufb7	Ndufa10	Ndufb5	Ndufb2	Atp5f1e	Fh	Ndufb3	Ndufb10	Ndufs3	Ndufa8	Uqcrb	Sdhd	Atp5po	Dld	Idh3g	Ndufa9	Uqcrh	Etfb	Ndufb9	Ndufb11	Ndufs8	Timmdc1	Mdh2	Sdhc	Ppard
rno04360 Axon guidance	0.001602564	0.013043961	-0.452903431	-2.590816428	0	135	KEGG	Robo1	Pik3r1	Nrp1	Pik3r3	Pak3	Ssh2	Pak7	Lrrc4	Plxna2	Ppp3cb	Srgap3	Dcc	Rock2	Srgap1	Pik3ca	Pak6	Efnb3	Epha4	Bmpr1b	Efna4	Arhgef12	Pard3	Camk2b	Robo2	Enah	Sema3c	Ephb6	Ephb2	Epha5	Unc5d	Sema3a	Pak2	Ephb3	Gnai1	Unc5c	Sema6d	Sema4a	Rasa1	Ryk	Ngef	Raf1	Ephb1
rno04072 Phospholipase D signaling pathway	0.001618123	0.013043961	-0.439430403	-2.399596811	0	106	KEGG	Pik3r1	Pik3r3	Plcb4	Sos1	Shc2	Dgkb	Akt3	Grm8	Pik3ca	Grm1	Agtr1a	Egfr	Dnm2	Dnm3	Plcb1	Pip5k1a	Gna12	Adcy3	Plpp3	Adcy5	Grm5	Adcy6	Gab1	Raf1	Grm2	Gab2	Gnas	Plcg1	Mapk1	Grm3	Agpat5	Dgke	Mras	Grm7	Dnm1	Adcy2	Ptpn11	Hras	Grm4	Pik3r2	Cyth4	Rhoa
rno04742 Taste transduction	0.001748252	0.013043961	-0.582504885	-2.375847011	0	29	KEGG	Scn9a	Scn3a	Gabra4	Grm1	Gabra2	Gabbr1	Cacna1c	Scn2a	Tas1r1	Adcy6	Cacna1a	Gng13	Gabbr2	Asic2	Grm4	Pde1c	Chrm3	Gabra3	Entpd2	Pde1a	Prkacb	Gabra5
rno04724 Glutamatergic synapse	0.001620746	0.013043961	-0.438993449	-2.346632419	0	90	KEGG	Gria2	Gnao1	Gria4	Cacna1d	Plcb4	Kcnj3	Itpr2	Ppp3cb	Grm8	Shank1	Gria1	Grm1	Gnb1	Cacna1c	Plcb1	Adcy3	Slc1a3	Shank2	Adcy5	Grm5	Gnai1	Adcy6	Gria3	Cacna1a	Prkcb	Homer1	Gng13	Grm2	Gnas	Grik1	Mapk1	Gnai2	Grin2b	Grm3	Grm7	Adcy2	Grm4	Gnb4	Dlg4	Trpc1	Grik5	Dlgap1
rno04070 Phosphatidylinositol signaling system	0.001636661	0.013043961	-0.446508674	-2.31911221	0	80	KEGG	Pik3r1	Pik3r3	Plcb4	Pten	Dgkb	Itpr2	Pik3c2a	Pik3ca	Plcb1	Inpp5f	Pip5k1a	Itpk1	Pi4k2a	Prkcb	Pip4k2b	Plcg1	Impad1	Pip4p1	Inpp5e	Plce1	Ipmk	Dgke	Inpp5a	Cdipt	Ip6k2	Pik3r2	Synj1	Inpp5d	Pik3c2b	Pip4k2c	Pik3cd	Plcd4	Pip5k1c	Dgka	Pik3cb	Inpp4a	Inpp5j	Mtmr3	Ppip5k1	Mtmr7	Itpkb	Calml4
rno04915 Estrogen signaling pathway	0.001626016	0.013043961	-0.436361023	-2.307032152	0	84	KEGG	Gnao1	Pik3r1	Hsp90b1	Pik3r3	Plcb4	Sos1	Kcnj3	Shc2	Itpr2	Akt3	Jun	Sp1	Pik3ca	Grm1	Creb1	Egfr	Ncoa1	Hsp90ab1	Gabbr1	Fos	Plcb1	Fkbp5	Adcy3	Adcy5	Ebag9	Gnai1	Adcy6	Creb3l2	Raf1	Hspa1a	Gnas	Mapk1	Gnai2	Gabbr2	Atf2	Hsp90aa1	Creb5	Adcy2	Hras	Pik3r2	Oprm1	Pik3cd
rno00562 Inositol phosphate metabolism	0.001655629	0.013043961	-0.460301133	-2.253733353	0	61	KEGG	Plcb4	Pten	Pik3c2a	Pik3ca	Plcb1	Inpp5f	Pip5k1a	Itpk1	Pi4k2a	Pip4k2b	Aldh6a1	Plcg1	Impad1	Inpp5e	Plce1	Ipmk	Inpp5a	Cdipt	Synj1	Inpp5d	Pik3c2b	Pip4k2c	Pik3cd	Plcd4	Pip5k1c	Pik3cb	Inpp4a	Inpp5j	Mtmr3	Mtmr7	Itpkb	Mtmr4	Pi4kb	Plcd3
rno04725 Cholinergic synapse	0.001639344	0.013043961	-0.425963206	-2.193663206	0	77	KEGG	Kcnq3	Gnao1	Pik3r1	Cacna1d	Pik3r3	Plcb4	Kcnj3	Itpr2	Akt3	Pik3ca	Camk2b	Creb1	Cacna1b	Jak2	Gnb1	Cacna1c	Chrm2	Fos	Plcb1	Kcnj12	Adcy3	Adcy5	Gnai1	Adcy6	Creb3l2	Cacna1a	Prkcb	Gng13	Mapk1	Gnai2	Creb5	Adcy2	Hras	Pik3r2	Gnb4	Pik3cd	Pik3cb	Chrm3	Gng11	Kcnj6	Camk4	Camk2d
rno04024 cAMP signaling pathway	0.001602564	0.013043961	-0.382661632	-2.189000954	0	135	KEGG	Gria2	Pik3r1	Gria4	Cacna1d	Pik3r3	Atp1a2	Rock2	Akt3	Atp1a1	Jun	Pik3ca	Gria1	Vav3	Camk2b	Ryr2	Creb1	Gabbr1	Cacna1c	Chrm2	Fos	Pde4a	Tiam1	Adcy3	Adcy5	Gnai1	Ppp1r12a	Afdn	Adcy6	Creb3l2	Gria3	Vipr2	Raf1	Atp2b3	Atp2b4	Atp2b2	Gnas	Pak1	Mapk1	Gnai2	Grin2b	Plce1	Gabbr2
rno04911 Insulin secretion	0.001663894	0.013043961	-0.444298121	-2.10835325	0	53	KEGG	Pclo	Cacna1d	Kcnma1	Plcb4	Atp1a2	Atp1a1	Camk2b	Ryr2	Creb1	Cacna1c	Plcb1	Adcy3	Adcy5	Adcy6	Creb3l2	Prkcb	Kcnj11	Gnas	Rims2	Atf2	Creb5	Stx1a	Adcy2	Atp1b2	Chrm3	Camk2d	Vamp2	Atp1b1	Kcnn3	Camk2a	Creb3l1	Prkacb
rno04925 Aldosterone synthesis and secretion	0.001669449	0.013043961	-0.421596563	-2.095984849	0	66	KEGG	Cacna1d	Plcb4	Itpr2	Atp1a2	Atp1a1	Agtr1a	Camk2b	Creb1	Cacna1c	Plcb1	Adcy3	Cacna1g	Adcy5	Adcy6	Creb3l2	Prkcb	Atp2b3	Kcnk3	Atp2b4	Atp2b2	Gnas	Dagla	Atf2	Creb5	Adcy2	Atp1b2	Atp2b1	Orai1	Prkce	Camk4	Camk1d	Camk2d	Calml4	Atp1b1	Nr4a1	Camk2a	Pde2a	Creb3l1	Kcnj5	Prkacb	Itpr1
rno04261 Adrenergic signaling in cardiomyocytes	0.001594896	0.013043961	-0.379202635	-2.06365617	0	99	KEGG	Cacna1d	Plcb4	Atp1a2	Akt3	Atp1a1	Cacnb2	Agtr1a	Camk2b	Ryr2	Creb1	Ppp2r2b	Cacna1c	Plcb1	Ppp2r3a	Adcy3	Adcy5	Gnai1	Adcy6	Creb3l2	Slc8a1	Atp2b3	Atp2b4	Atp2b2	Gnas	Cacnb4	Tpm1	Mapk1	Ppp2r5e	Gnai2	Ppp2r2a	Ppp2r5b	Cacnb3	Atf2	Rps6ka5	Creb5	Adcy2	Cacna2d1	Atp2a2	Adra1b	Atp1b2	Tpm3	Atp2b1
rno04921 Oxytocin signaling pathway	0.001620746	0.013043961	-0.376281923	-2.043231316	0	102	KEGG	Gnao1	Cacna1d	Plcb4	Kcnj3	Itpr2	Ppp3cb	Rock2	Jun	Cacnb2	Camk2b	Ryr2	Egfr	Cacna1c	Fos	Plcb1	Kcnj12	Adcy3	Adcy5	Gnai1	Ppp1r12a	Adcy6	Raf1	Prkcb	Ppp1r12c	Gnas	Cacnb4	Camkk2	Mapk1	Gnai2	Cacnb3	Adcy2	Cacna2d1	Hras	Ppp1r12b	Rhoa	Rock1	Eef2k	Prkaa1	Rcan1	Cacng2	Gucy1a2	Kcnj6
rno04810 Regulation of actin cytoskeleton	0.001592357	0.013043961	-0.353671212	-2.042718119	0	143	KEGG	Iqgap1	Myh10	Apc	Pik3r1	Pik3r3	Pak3	Sos1	Ssh2	Pak7	Rock2	Dock1	Git1	Pik3ca	Pak6	Vav3	Arhgef12	Ezr	Egfr	Enah	Itgb5	Itga6	Cyfip1	Mk1	Chrm2	Pip5k1a	Gna12	Tiam1	Pak2	Wasf1	Nckap1	Ppp1r12a	Crkl	Cyfip2	Raf1	Pip4k2b	Ppp1r12c	Fgfr1	Arhgap35	Pak1	Mapk1	Abi2	Apc2
rno04012 ErbB signaling pathway	0.001672241	0.013043961	-0.408100967	-2.036916248	0	69	KEGG	Pik3r1	Pik3r3	Pak3	Sos1	Shc2	Pak7	Abl2	Akt3	Jun	Pik3ca	Pak6	Camk2b	Egfr	Pak2	Crkl	Gab1	Raf1	Prkcb	Abl1	Gsk3b	Pak1	Cdkn1b	Plcg1	Mapk1	Rps6kb1	Btc	Hras	Pik3r2	Pik3cd	Nrg1	Ptk2	Pik3cb	Shc1	Nrg2	Map2k4	Camk2d	Mtor	Mapk9	Camk2a	Map2k2	Rps6kb2	Hbegf
rno04730 Long-term depression	0.001694915	0.013043961	-0.452378477	-2.032400015	0	43	KEGG	Gria2	Gnao1	Plcb4	Itpr2	Gria1	Grm1	Plcb1	Gna12	Gnai1	Gria3	Lyn	Raf1	Cacna1a	Prkcb	Igf1	Gnas	Mapk1	Gnai2	Igf1r
rno04970 Salivary secretion	0.003305785	0.01318891	-0.430822162	-1.996776992	1	47	KEGG	Kcnma1	Plcb4	Itpr2	Atp1a2	Atp1a1	Plcb1	Adcy3	Adcy5	Adcy6	Prkcb	Atp2b3	Atp2b4	Atp2b2	Gnas	Slc12a2	Adcy2	Adra1b	Atp1b2	Atp2b1	Gucy1a2	Chrm3	Trpv6	Vamp2	Calml4	Atp1b1	Slc9a1	Lyz2	Prkacb	Itpr1
rno04973 Carbohydrate digestion and absorption	0.001776199	0.013043961	-0.557228779	-1.97865693	0	19	KEGG	Pik3r1	Cacna1d	Pik3r3	Atp1a2	Akt3	Atp1a1	Hk1	Pik3ca	Prkcb	Pik3r2	Atp1b2	Slc2a5	Pik3cd	Pik3cb
rno04022 cGMP-PKG signaling pathway	0.001623377	0.013043961	-0.361331397	-1.963698226	0	103	KEGG	Cacna1d	Kcnma1	Plcb4	Itpr2	Atp1a2	Ppp3cb	Rock2	Akt3	Atp1a1	Srf	Agtr1a	Creb1	Cacna1c	Slc8a3	Plcb1	Gna12	Adcy3	Adcy5	Gnai1	Ppp1r12a	Adcy6	Creb3l2	Slc8a1	Raf1	Atp2b3	Atp2b4	Gtf2i	Atp2b2	Mapk1	Gnai2	Atf2	Irs2	Ednrb	Creb5	Mef2a	Adcy2	Atp2a2	Adra1b	Atp1b2	Rhoa	Rock1	Pde5a
rno04916 Melanogenesis	0.001655629	0.013043961	-0.389294748	-1.949112472	0	67	KEGG	Gnao1	Wnt6	Plcb4	Fzd10	Camk2b	Creb1	Plcb1	Adcy3	Adcy5	Fzd1	Gnai1	Adcy6	Creb3l2	Raf1	Dvl1	Prkcb	Wnt7a	Gsk3b	Gnas	Mapk1	Gnai2	Ednrb	Wnt16	Adcy2	Hras	Kitlg	Lef1	Tcf7l2	Camk2d	Calml4	Wnt5b	Camk2a	Map2k2	Creb3l1	Prkacb	Wnt5a	Wnt3	Fzd4
rno04971 Gastric acid secretion	0.003267974	0.01318891	-0.421005937	-1.94496688	1	46	KEGG	Plcb4	Itpr2	Atp1a2	Atp1a1	Ezr	Camk2b	Plcb1	Kcnk10	Adcy3	Adcy5	Gnai1	Adcy6	Prkcb	Gnas	Gnai2	Adcy2	Atp1b2	Kcnj16	Kcnk2	Chrm3	Camk2d	Gast	Calml4	Atp1b1	Slc9a1	Camk2a	Prkacb	Itpr1	Actb
rno04713 Circadian entrainment	0.001658375	0.013043961	-0.382635096	-1.93268547	0	72	KEGG	Gria2	Gnao1	Gria4	Cacna1d	Plcb4	Kcnj3	Gria1	Camk2b	Ryr2	Creb1	Gnb1	Cacna1c	Fos	Plcb1	Adcy3	Cacna1g	Adcy5	Gnai1	Adcy6	Gria3	Prkcb	Gng13	Gnas	Mapk1	Gnai2	Grin2b	Rps6ka5	Adcy2	Gnb4	Gucy1a2	Gng11	Kcnj6	Camk2d	Gnb2	Calml4	Camk2a	Gng2	Kcnj5	Prkacb	Itpr1
rno04919 Thyroid hormone signaling pathway	0.001631321	0.013043961	-0.359261601	-1.924534622	0	91	KEGG	Pik3r1	Pik3r3	Ncor1	Plcb4	Thra	Med13	Atp1a2	Akt3	Hdac2	Atp1a1	Notch1	Pik3ca	Foxo1	Ncoa1	Plcb1	Med14	Sin3a	Pdpk1	Raf1	Prkcb	Gsk3b	Plcg1	Mapk1	Plce1	Pfkp	Hras	Atp2a2	Pik3r2	Atp1b2	Pik3cd	Plcd4	Pfkfb2	Rxrb	Tsc2	Pik3cb	Rcan1	Med17	Dio2	Med1	Kat2a	Mtor	Atp1b1
rno04213 Longevity regulating pathway - multiple species	0.003305785	0.01318891	-0.413634528	-1.917115651	1	47	KEGG	Pik3r1	Pik3r3	Akt3	Hdac2	Pik3ca	Foxo1	Eif4ebp2	Adcy3	Adcy5	Adcy6	Igf1	Akt1s1	Hspa1a	Igf1r	Rps6kb1	Irs2	Clpb	Adcy2	Hras	Pik3r2	Prkaa1	Pik3cd	Pik3cb	Sod1
rno04750 Inflammatory mediator regulation of TRP channels	0.00166113	0.013043961	-0.388392161	-1.907348025	0	62	KEGG	Pik3r1	Pik3r3	Plcb4	Itpr2	Pik3ca	Camk2b	Plcb1	Adcy3	Adcy5	Adcy6	Prkcb	Igf1	Trpv2	Gnas	Htr2c	Plcg1	Asic1	Adcy2	Asic2	Pik3r2	Pik3cd	Prkce	Pla2g6	Pik3cb	Camk2d	Mapk14	Mapk9	Calml4	Camk2a	Prkcq	Prkacb	Pla2g4a	Itpr1
rno04611 Platelet activation	0.003246753	0.01318891	-0.365606083	-1.894493326	1	79	KEGG	Pik3r1	Pik3r3	Plcb4	Itpr2	Rock2	Akt3	Prkci	Pik3ca	Arhgef12	Plcb1	Adcy3	Adcy5	Gnai1	Ppp1r12a	Adcy6	Lyn	Gnas	Arhgap35	Mapk1	Gnai2	Tln1	Snap23	Adcy2	Stim1	Pik3r2	Rhoa	Rock1	Pik3cd	Arhgef1	Orai1	Pik3cb	Gucy1a2	Col1a1	Apbb1ip	Mapk14	Col1a2	Rasgrp1	Prkacb	Pla2g4a	Itpr1	Col3a1	Actb
rno04510 Focal adhesion	0.001584786	0.013043961	-0.32711338	-1.878609083	0	136	KEGG	Pik3r1	Pik3r3	Pak3	Sos1	Pten	Shc2	Pak7	Arhgap5	Rock2	Dock1	Akt3	Lamc1	Jun	Pik3ca	Pak6	Vav3	Col6a2	Egfr	Itgb5	Itga6	Capn2	Pak2	Ppp1r12a	Crkl	Xiap	Pdpk1	Raf1	Prkcb	Ppp1r12c	Igf1	Gsk3b	Arhgap35	Pak1	Mapk1	Rasgrf1	Flnb	Igf1r	Tln1	Itga1	Reln	Actn4	Tnc
rno04310 Wnt signaling pathway	0.001618123	0.013043961	-0.342380507	-1.869636618	0	106	KEGG	Apc	Daam1	Wnt6	Plcb4	Fzd10	Ppp3cb	Rock2	Chd8	Jun	Ctbp2	Nkd2	Camk2b	Csnk2a1	Plcb1	Sfrp1	Fbxw11	Tbl1xr1	Fzd1	Cxxc4	Ruvbl1	Ryk	Dvl1	Prkcb	Ror2	Wnt7a	Gsk3b	Prickle1	Lrp6	Invs	Map3k7	Apc2	Tbl1x	Ctbp1	Wnt16	Vangl1	Smad4	Rhoa	Lef1	Tcf7l2	Psen1	Sox17	Camk2d
rno04961 Endocrine and other factor-regulated calcium reabsorption	0.001763668	0.013043961	-0.445605232	-1.853437713	0	31	KEGG	Plcb4	Atp1a2	Atp1a1	Ap2a2	Dnm2	Dnm3	Plcb1	Ap2b1	Adcy6	Slc8a1	Prkcb	Clta	Gnas	Dnm1	Atp1b2	Cltb	Atp2b1	Cltc
rno04550 Signaling pathways regulating pluripotency of stem cells	0.001615509	0.013043961	-0.343665838	-1.85236915	0	93	KEGG	Kat6a	Apc	Smarcad1	Pik3r1	Wnt6	Pik3r3	Stat3	Fzd10	Akt3	Pik3ca	Bmpr1b	Bmpr1a	Smad1	Acvr2a	Jak2	Il6st	Fzd1	Pcgf5	Raf1	Dvl1	Wnt7a	Igf1	Gsk3b	Fgfr1	Mapk1	Igf1r	Apc2	Acvr1b	Wnt16	Hras	Pik3r2	Sox2	Smad4	Smad5	Pik3cd
rno04020 Calcium signaling pathway	0.001605136	0.013043961	-0.329368264	-1.851096645	0	121	KEGG	Cacna1d	Plcb4	Itpr2	Ppp3cb	Cacna1e	Grm1	Agtr1a	Camk2b	Ryr2	Egfr	Cacna1b	Tacr1	Cacna1c	Chrm2	Slc8a3	Plcb1	Adcy3	Cacna1g	Grm5	Slc8a1	Cacna1a	Prkcb	Atp2b3	Atp2b4	Atp2b2	Gnas	Htr2c	Plcg1	Plce1	Stim2	Ednrb	Phka1	Ptger1	Adcy2	Atp2a2	Stim1	Adra1b	Pde1c	Mcu	Tacr3	Plcd4	Sphk2
rno04918 Thyroid hormone synthesis	0.003294893	0.01318891	-0.394575553	-1.84434764	1	49	KEGG	Hsp90b1	Plcb4	Canx	Itpr2	Atp1a2	Ttr	Atp1a1	Creb1	Ttf2	Plcb1	Adcy3	Slc5a5	Adcy5	Adcy6	Creb3l2	Prkcb	Gnas	Atf2	Hspa5	Creb5	Adcy2	Atp1b2
rno04270 Vascular smooth muscle contraction	0.003311258	0.01318891	-0.360845052	-1.839084594	1	75	KEGG	Cacna1d	Kcnma1	Plcb4	Itpr2	Rock2	Arhgef11	Calcrl	Arhgef12	Agtr1a	Cacna1c	Plcb1	Gna12	Adcy3	Adcy5	Ppp1r12a	Adcy6	Raf1	Prkcb	Ppp1r12c	Gnas	Mapk1	Myh11	Ramp2	Adcy2	Adra1b	Cald1	Ppp1r12b	Rhoa	Rock1	Arhgef1	Acta2	Prkce	Pla2g6	Gucy1a2
rno04727 GABAergic synapse	0.001689189	0.013043961	-0.366965327	-1.833930393	0	70	KEGG	Hap1	Gnao1	Cacna1d	Gabra4	Slc12a5	Gabrb1	Cacna1b	Gabra2	Gabbr1	Gnb1	Cacna1c	Adcy3	Gabrg3	Adcy5	Gnai1	Adcy6	Gabrg1	Cacna1a	Prkcb	Gng13	Gabrg2	Gnai2	Gabbr2	Trak2	Adcy2	Gad1	Gnb4	Plcl1	Gabra3	Gng11	Kcnj6	Gabrb3	Slc38a1	Gnb2	Gls2	Gng2	Prkacb	Slc38a2	Gls	Gabra5
rno04972 Pancreatic secretion	0.001658375	0.013043961	-0.382466306	-1.832482508	0	55	KEGG	Kcnma1	Plcb4	Itpr2	Atp1a2	Atp1a1	Ryr2	Plcb1	Adcy3	Adcy5	Adcy6	Rab27b	Slc4a4	Prkcb	Atp2b3	Atp2b4	Atp2b2	Gnas	Slc12a2	Adcy2	Atp2a2	Atp1b2	Rhoa	Atp2b1	Trpc1
rno04152 AMPK signaling pathway	0.003231018	0.01318891	-0.33909515	-1.827733008	1	93	KEGG	Pik3r1	Pik3r3	Scd2	Akt3	Pik3ca	Acaca	Foxo1	Creb1	Ppp2r2b	Gys1	Ppp2r3a	Creb3l2	Pdpk1	Igf1	Akt1s1	Adipor1	Rab10	Camkk2	Ppp2r5e	Ppp2r2a	Map3k7	Adipor2	Igf1r	Ppp2r5b	Pfkp	Rps6kb1	Irs2	Rab14	Fasn	Creb5	Slc2a4	Mlycd	Cab39	Pik3r2	Eef2k	Prkaa1	Pik3cd	Pfkfb2	Ppp2r5a	Tsc2	Pik3cb
rno04728 Dopaminergic synapse	0.003236246	0.01318891	-0.332683397	-1.816683624	1	106	KEGG	Gria2	Gnao1	Gria4	Cacna1d	Slc18a2	Plcb4	Kcnj3	Itpr2	Ppp3cb	Akt3	Kif5b	Gria1	Gsk3a	Camk2b	Creb1	Ppp2r2b	Cacna1b	Gnb1	Cacna1c	Fos	Plcb1	Ppp2r3a	Adcy5	Gnai1	Creb3l2	Gria3	Cacna1a	Prkcb	Gng13	Gsk3b	Gnas	Scn1a	Ppp2r5e	Gnai2	Grin2b	Ppp2r2a	Ppp2r5b	Atf2
rno04924 Renin secretion	0.00676819	0.022665895	-0.402685825	-1.775762	3	40	KEGG	Cacna1d	Kcnma1	Plcb4	Itpr2	Ppp3cb	Agtr1a	Creb1	Cacna1c	Plcb1	Adcy5	Gnai1	Adcy6	Gnas	Gnai2	Pde1c	Pde3a	Orai1	Gucy1a2	Calml4	Ppp3r1	Pde1a	Prkacb	Itpr1
rno00512 Mucin type O-glycan biosynthesis	0.007042254	0.022670268	-0.516468957	-1.770552992	3	17	KEGG	St3gal2	B4galt5	Galnt2	Galnt1	Galntl6	Galnt16	Galnt11	Galnt7	C1galt1
rno04211 Longevity regulating pathway	0.005033557	0.017655014	-0.352746212	-1.757645359	2	68	KEGG	Pik3r1	Pik3r3	Sesn3	Akt3	Pik3ca	Rb1cc1	Foxo1	Creb1	Adcy3	Adcy5	Adcy6	Creb3l2	Igf1	Akt1s1	Adipor1	Camkk2	Adipor2	Igf1r	Rps6kb1	Atf2	Irs2	Creb5	Adcy2	Hras	Pik3r2	Prkaa1	Pik3cd	Ehmt1	Ehmt2	Tsc2	Pik3cb	Camk4	Tsc1	Sesn2	Mtor	Ppargc1a	Creb3l1	Rps6kb2	Prkacb	Nfkb1
rno04960 Aldosterone-regulated sodium reabsorption	0.006884682	0.022665895	-0.442851813	-1.752759647	3	26	KEGG	Pik3r1	Pik3r3	Atp1a2	Nedd4l	Atp1a1	Pik3ca	Pdpk1	Prkcb	Igf1	Mapk1	Pik3r2	Atp1b2	Pik3cd	Pik3cb	Sgk1	Atp1b1
rno04015 Rap1 signaling pathway	0.001597444	0.013043961	-0.304257138	-1.74222144	0	138	KEGG	Ctnnd1	Gnao1	Pik3r1	Rapgef5	Pik3r3	Plcb4	Magi3	Magi2	Akt3	Prkci	Pik3ca	Efna4	Pard3	Egfr	Mk1	Plcb1	Tiam1	Adcy3	Adcy5	Gnai1	Sipa1l2	Afdn	Crkl	Adcy6	Raf1	Prkcb	Igf1	Cnr1	Gnas	Sipa1l1	Fgfr1	Plcg1	Mapk1	Gnai2	Grin2b	Igf1r	Tln1	Plce1	Mras	Magi1	Adcy2	Hras
rno04062 Chemokine signaling pathway	0.001612903	0.013043961	-0.313104955	-1.726390854	0	113	KEGG	Pik3r1	Pik3r3	Stat3	Plcb4	Sos1	Shc2	Rock2	Akt3	Pik3ca	Ccr1	Vav3	Gsk3a	Pard3	Jak2	Gnb1	Plcb1	Tiam1	Adcy3	Cx3cl1	Adcy5	Gnai1	Crkl	Adcy6	Lyn	Raf1	Prkcb	Gng13	Gsk3b	Pak1	Mapk1	Gnai2	Adcy2	Grk6	Hras	Ccl28	Pik3r2	Rhoa	Rock1	Gnb4	Pik3cd	Ptk2
rno04666 Fc gamma R-mediated phagocytosis	0.008278146	0.02593819	-0.33846881	-1.725041731	4	75	KEGG	Pik3r1	Pik3r3	Asap1	Akt3	Pik3ca	Vav3	Dnm2	Marcksl1	Pip5k1a	Amph	Plpp3	Wasf1	Crkl	Myo10	Lyn	Raf1	Prkcb	Bin1	Gab2	Pak1	Plcg1	Mapk1	Rps6kb1	Gsn	Fcgr1a	Pik3r2	Inpp5d	Pik3cd	Sphk2	Pip5k1c	Prkce	Pla2g6	Pik3cb
rno04660 T cell receptor signaling pathway	0.006711409	0.022665895	-0.344931657	-1.718707399	3	68	KEGG	Pik3r1	Pik3r3	Pak3	Sos1	Pak7	Ppp3cb	Akt3	Jun	Pik3ca	Pak6	Vav3	Tec	Fos	Pak2	Pdpk1	Raf1	Dlg1	Gsk3b	Pak1	Plcg1	Mapk1	Map3k7	Hras	Pik3r2	Rhoa	Pik3cd	Pik3cb	Mapk14	Mapk9	Ppp3r1	Map2k2	Rasgrp1	Prkcq	Nfkb1	Zap70
rno04540 Gap junction	0.004983389	0.017655014	-0.347195456	-1.705035878	2	62	KEGG	Plcb4	Sos1	Itpr2	Grm1	Egfr	Plcb1	Adcy3	Adcy5	Grm5	Gnai1	Adcy6	Raf1	Prkcb	Gnas	Htr2c	Mapk1	Gnai2	Tjp1	Adcy2	Hras	Tubb6	Gucy1a2	Pdgfrb	Csnk1d	Drd2	Map2k2	Prkacb	Itpr1
rno04071 Sphingolipid signaling pathway	0.004893964	0.017655014	-0.31514869	-1.688225416	2	91	KEGG	Pik3r1	Cers4	Pik3r3	Plcb4	Pten	Rock2	Akt3	Pik3ca	Ppp2r2b	Plcb1	Ppp2r3a	Gna12	Gnai1	Map3k5	Pdpk1	Raf1	Prkcb	Gab2	Mapk1	Ppp2r5e	Abcc1	Gnai2	Ppp2r2a	Ppp2r5b	Tradd	Sptlc2	Hras	Sgpl1	Degs2	Pik3r2	Rhoa	Rock1	Pik3cd	Sphk2	Prkce	Ppp2r5a	Pik3cb
rno04080 Neuroactive ligand-receptor interaction	0.003169572	0.01318891	-0.291249564	-1.664641105	1	130	KEGG	Gria2	Gria4	Thra	Calcrl	Grm8	Gabra4	Gria1	Grm1	Pard3	Agtr1a	Gabrb1	Gabra2	Tacr1	Gabbr1	Chrm2	Gabrg3	Grm5	Gabrg1	Gria3	C5ar1	Vipr2	Cnr1	Nr3c1	Grm2	Htr2c	Grik1	Gabrg2	Grin2b	Grm3	Glrb	Gabbr2	Ednrb	Ptger1	Grm7	Sstr1	Grm4	Adra1b	Gipr	Oprm1	Tacr3	Chrne	Grik5
rno04664 Fc epsilon RI signaling pathway	0.011437908	0.033598856	-0.359474939	-1.660705439	6	46	KEGG	Pik3r1	Pik3r3	Sos1	Akt3	Pik3ca	Vav3	Pdpk1	Lyn	Raf1	Gab2	Plcg1	Mapk1	Hras	Pik3r2	Inpp5d	Pik3cd	Pik3cb	Map2k4	Mapk14	Mapk9	Map2k2	Pla2g4a	Alox5ap	Syk	Mapk8	Vav2	Sos2	Rac1	Mapk10
rno04010 MAPK signaling pathway	0.001472754	0.013043961	-0.267043154	-1.653306242	0	208	KEGG	Taok1	Rps6ka6	Map4k4	Cacna1d	Mapt	Sos1	Rps6ka4	Ppp3cb	Akt3	Ntrk2	Nf1	Jun	Map3k13	Cacna1e	Cacnb2	Irak1	Srf	Efna4	Egfr	Cacna1b	Cacna1c	Fos	Mapk8ip1	Taok2	Gna12	Pak2	Cacna1g	Mapk8ip3	Map3k5	Crkl	Rasa1	Taok3	Max	Raf1	Cacna1a	Prkcb	Igf1	Hspa1a	Fgfr1	Pak1	Cacnb4	Mapk1
rno04726 Serotonergic synapse	0.011824324	0.034305138	-0.329359732	-1.645994259	6	70	KEGG	App	Gnao1	Cacna1d	Slc18a2	Plcb4	Kcnd2	Kcnj3	Itpr2	Gabrb1	Cacna1b	Gnb1	Cacna1c	Plcb1	Adcy5	Gnai1	Raf1	Cacna1a	Prkcb	Gng13	Gnas	Htr2c	Mapk1	Gnai2
rno04668 TNF signaling pathway	0.009933775	0.029549837	-0.326258665	-1.633504782	5	67	KEGG	Pik3r1	Pik3r3	Rps6ka4	Akt3	Jun	Pik3ca	Creb1	Fos	Cx3cl1	Itch	Map3k5	Dnm1l	Creb3l2	Ripk1	Mapk1	Map3k7	Atf2	Rps6ka5	Tradd	Creb5	Pik3r2	Dab2ip	Csf1	Pik3cd	Pik3cb	Ifi47	Casp7	Map2k4	Tnfrsf1a	Mapk14	Mapk9	Tab2	Creb3l1	Nfkb1	Ccl5	Pgam5	Mapk8	Traf3	Mmp14
rno04151 PI3K-Akt signaling pathway	0.002928258	0.01318891	-0.260658941	-1.621729306	1	214	KEGG	Pik3r1	Hsp90b1	Pik3r3	Sos1	Pten	Pkn2	Eif4b	Magi2	Akt3	Ntrk2	Lamc1	Pik3ca	Cdc37	Efna4	Col6a2	Creb1	Ppp2r2b	Egfr	Itgb5	Itga6	Hsp90ab1	Jak2	Gnb1	Chrm2	Bcl2l11	Gys1	Ppp2r3a	Creb3l2	Pdpk1	Raf1	Igf1	Gng13	Ifnar1	Phlpp1	Gsk3b	Brca1	Fgfr1	Il3ra	Cdkn1b	Mapk1	Ppp2r5e	Ppp2r2a
rno04370 VEGF signaling pathway	0.01986755	0.05366522	-0.349217112	-1.601163856	11	45	KEGG	Pik3r1	Pik3r3	Shc2	Ppp3cb	Akt3	Pik3ca	Raf1	Prkcb	Plcg1	Mapk1	Hras	Pik3r2	Pik3cd	Sphk2	Ptk2	Pik3cb	Mapkapk3	Kdr	Mapk14	Ppp3r1	Map2k2	Vegfa	Pla2g4a
rno04722 Neurotrophin signaling pathway	0.006535948	0.022587466	-0.294965782	-1.59612282	3	98	KEGG	Rps6ka6	Pik3r1	Pik3r3	Sos1	Shc2	Tp73	Zfp110	Akt3	Ntrk2	Jun	Pik3ca	Irak1	Camk2b	Sort1	Kidins220	Map3k5	Crkl	Pdpk1	Gab1	Matk	Raf1	Abl1	Gsk3b	Plcg1	Mapk1	Sh2b1	Rps6ka5	Ptpn11	Hras	Frs2	Pik3r2	Rhoa	Pik3cd	Pik3cb	Psen1	Shc1	Camk4	Ripk2	Camk2d	Mapk14	Mapk9	Calml4
rno00533 Glycosaminoglycan biosynthesis - keratan sulfate	0.033568905	0.078105867	-0.552235395	-1.581271813	18	10	KEGG	St3gal2	Chst1	Fut8	Chst4	B4galt4	Chst5
rno04520 Adherens junction	0.016556291	0.045241029	-0.33158399	-1.575780579	9	54	KEGG	Ctnnd1	Iqgap1	Ptprm	Pard3	Lmo7	Egfr	Csnk2a1	Wasf1	Afdn	Ctnna2	Ssx2ip	Fgfr1	Mapk1	Map3k7	Igf1r	Actn4	Tjp1	Ptprf	Smad4	Rhoa	Lef1	Tcf7l2
rno04014 Ras signaling pathway	0.003120125	0.01318891	-0.265943652	-1.570059329	1	160	KEGG	Exoc2	Pik3r1	Rapgef5	Pik3r3	Pak3	Sos1	Shc2	Pak7	Abl2	Akt3	Ntrk2	Nf1	Pik3ca	Pak6	Efna4	Egfr	Gnb1	Tiam1	Pak2	Afdn	Rasa1	Gab1	Raf1	Prkcb	Igf1	Abl1	Rgl1	Gng13	Gab2	Fgfr1	Pak1	Plcg1	Mapk1	Rasgrf1	Grin2b	Igf1r	Plce1	Brap	Mras	Ptpn11	Hras	Pik3r2
rno04662 B cell receptor signaling pathway	0.016528926	0.045241029	-0.335070349	-1.567703327	9	50	KEGG	Pik3r1	Pik3r3	Sos1	Ppp3cb	Akt3	Jun	Pik3ca	Vav3	Fos	Lyn	Raf1	Prkcb	Gsk3b	Mapk1	Hras	Pik3r2	Inpp5d	Pik3cd
rno04371 Apelin signaling pathway	0.014563107	0.040742025	-0.286873486	-1.554471869	8	94	KEGG	Plcb4	Itpr2	Akt3	Agtr1a	Ryr2	Hdac4	Gnb1	Slc8a3	Plcb1	Adcy3	Adcy5	Gnai1	Adcy6	Slc8a1	Raf1	Gng13	Becn1	Mapk1	Gnai2	Rps6kb1	Mras	Mef2a	Adcy2	Hras	Smad4	Gnb4	Prkaa1	Rras2	Sphk2	Acta2	Prkce	Hdac5	Pik3r4	Gng11	Camk4	Mtor	Gnb2	Smad3	Calml4	Ppargc1a	Slc9a1	Gng2
rno04923 Regulation of lipolysis in adipocytes	0.032258065	0.076572173	-0.354755489	-1.543620949	18	37	KEGG	Pik3r1	Pik3r3	Akt3	Pik3ca	Adcy3	Adcy5	Gnai1	Adcy6	Gnas	Gnai2	Irs2	Adcy2	Pik3r2	Pik3cd	Pik3cb
rno04974 Protein digestion and absorption	0.030508475	0.075468332	-0.338559361	-1.521045065	17	43	KEGG	Atp1a2	Atp1a1	Col6a2	Slc8a3	Slc7a8	Col15a1	Slc8a1	Col5a1	Mme	Col2a1	Dpp4	Atp1b2	Col11a1	Col18a1	Col1a1	Col14a1	Cpa2	Col11a2	Atp1b1	Col5a2	Col1a2	Col3a1	Slc38a2	Col5a3
rno04390 Hippo signaling pathway	0.012944984	0.037098429	-0.27517134	-1.515492037	7	110	KEGG	Apc	Wnt6	Tp73	Fzd10	Prkci	Nf2	Dlg2	Bmpr1b	Bmpr1a	Pard3	Smad1	Ppp2r2b	Fbxw11	Tead2	Fzd1	Dvl1	Wnt7a	Ctnna2	Dlg1	Gsk3b	Scrib	Lats1	Ppp2r2a	Apc2	Mpp5	Ywhag	Wnt16	Dlg3	Sox2	Smad4	Gli2	Dlg4	Lef1	Tcf7l2	Ccnd3	Csnk1d	Tead3	Ajuba	Smad3	Wnt5b	Bmp7	Ccnd1
rno00440 Phosphonate and phosphinate metabolism	0.070652174	0.145642639	-0.624331981	-1.491189801	38	6	KEGG	Pcyt1a	Pcyt2	Selenoi
rno04720 Long-term potentiation	0.034768212	0.079007531	-0.311870796	-1.482097926	20	54	KEGG	Gria2	Rps6ka6	Plcb4	Itpr2	Ppp3cb	Gria1	Grm1	Camk2b	Cacna1c	Plcb1	Grm5	Raf1	Prkcb	Mapk1	Grin2b	Hras	Camk4	Camk2d	Calml4	Ppp3r1	Camk2a	Rps6ka2	Map2k2	Prkacb	Itpr1
rno04670 Leukocyte transendothelial migration	0.031096563	0.076121795	-0.28531764	-1.481905416	18	80	KEGG	Ctnnd1	Pik3r1	Cdh5	Pik3r3	Arhgap5	Rock2	Pik3ca	Vav3	Ezr	Gnai1	Afdn	Prkcb	Ctnna2	Arhgap35	Esam	Plcg1	Gnai2	Actn4	Thy1	Msn	Ptpn11	Pik3r2	Rhoa	Rock1	Pik3cd	Ptk2
rno00604 Glycosphingolipid biosynthesis - ganglio series	0.078324226	0.157715008	-0.501925792	-1.476793019	42	11	KEGG	St3gal2	St3gal5	St6galnac6	B4galnt1	St6galnac5	Hexb	B3galt4	Slc33a1
rno04917 Prolactin signaling pathway	0.050736498	0.109386027	-0.308177569	-1.451595848	30	51	KEGG	Pik3r1	Pik3r3	Stat3	Sos1	Shc2	Akt3	Socs5	Pik3ca	Jak2	Fos	Raf1	Gsk3b	Mapk1	Hras	Pik3r2	Pik3cd	Pik3cb	Shc1	Mapk14	Mapk9	Map2k2	Ccnd1	Nfkb1	Th	Mapk8	Ccnd2	Sos2	Stat5b	Mapk10
rno04530 Tight junction	0.021001616	0.05608386	-0.261116223	-1.441566577	12	111	KEGG	Nedd4	Myh10	Cacna1d	Ybx3	Hspa4	Mpdz	Nedd4l	Rock2	Prkci	Nf2	Dlg2	Jun	Ezr	Pard3	Ppp2r2b	Tiam1	Tjp2	Afdn	Map3k5	Dlg1	Rab8b	Scrib	Ppp2r2a	Actn4	Tjp1	Myh11	Mpp5	Msn	Magi1	Dlg3	Cgnl1	Rhoa	Rock1	Prkaa1	Prkce	Rapgef2	Rdx	Actr3	F11r	Rab13	Mapk9	Cldn11
rno04068 FoxO signaling pathway	0.028938907	0.073920034	-0.264685396	-1.439976648	17	101	KEGG	Pik3r1	Pik3r3	Stat3	Sos1	Pten	Akt3	Pik3ca	Usp7	Grm1	Foxo1	Egfr	Bcl2l11	Fbxo25	Atm	Plk2	Pdpk1	Raf1	Igf1	Homer1	Cdkn1b	Mapk1	Igf1r	Irs2	Plk4	Slc2a4	Agap2	Hras	Fbxo32	Pik3r2	Ccng2	Smad4	Prkaa1	Pik3cd	Plk1	Cdk2	Gadd45a	Rag2	Pik3cb	Foxo4	Sgk1	Mapk14	Mapk9
rno04514 Cell adhesion molecules (CAMs)	0.045826514	0.101596517	-0.274185944	-1.42408873	27	80	KEGG	Nlgn1	Cdh5	Glg1	Vcan	Nrcam	Cadm1	Ncam2	Lrrc4	Cntn1	Ptprm	Cadm3	Itga6	Nrxn1	Ncam1	Nrxn3	Nlgn3	Esam	Sdc3	Alcam	Cd276	Negr1	Nfasc	RT1-N3	Nlgn2	Cdh2	Ptprf
rno04912 GnRH signaling pathway	0.046979866	0.102224708	-0.283343192	-1.411827624	27	68	KEGG	Cacna1d	Plcb4	Sos1	Itpr2	Jun	Camk2b	Egfr	Cacna1c	Plcb1	Adcy3	Adcy5	Adcy6	Raf1	Prkcb	Gnas	Mapk1	Adcy2	Hras	Map2k4	Camk2d	Mapk14	Mapk9	Calml4	Camk2a	Map2k2	Prkacb	Pla2g4a	Itpr1	Hbegf	Map3k1	Mapk8	Mmp14	Ptk2b	Sos2	Mapk7	Mapk10
rno04340 Hedgehog signaling pathway	0.091388401	0.180472892	-0.327056028	-1.373788249	51	32	KEGG	Spopl	Csnk1g2	Cul3	Fbxw11	Kif3a	Gsk3b	Gli2	Gli1	Csnk1g1	Evc	Smurf2	Csnk1d	Cul1	Ccnd1	Prkacb	Lrp2	Csnk1e	Ccnd2
rno04392 Hippo signaling pathway -multiple species	0.09946714	0.191596541	-0.384827586	-1.36647962	55	19	KEGG	Nf2	Tead2	Pak1	Lats1	Fat4	Tead3	Ajuba	Frmd6	Csnk1e	Mob1b	Rassf2	Limd1	Dchs1	Mob1a
rno04144 Endocytosis	0.026986507	0.070464768	-0.22074001	-1.358567556	17	202	KEGG	Nedd4	Eps15	Vps4a	Arfgef1	Chmp3	Asap1	Vps36	Nedd4l	Git1	Rabep1	Prkci	Eea1	Kif5b	Zfyve16	Sh3gl2	Stam2	Pard3	Ap2a2	Zfyve9	Egfr	Gbf1	Pdcd6ip	Dnm2	Vps26b	Dnm3	Psd	Pip5k1a	Ap2b1	Eps15l1	Amph	Itch	Washc2c	Igf2r	Rbsn	Sh3glb1	Bin1	Acap2	Clta	Rab31	Arf3	Git2	Hspa1a
rno04914 Progesterone-mediated oocyte maturation	0.067768595	0.140934689	-0.265946813	-1.352471785	40	74	KEGG	Rps6ka6	Pik3r1	Pik3r3	Akt3	Pik3ca	Cpeb4	Anapc1	Hsp90ab1	Bub1	Adcy3	Adcy5	Gnai1	Adcy6	Raf1	Cdc25c	Igf1	Mapk1	Gnai2	Stk10	Igf1r	Hsp90aa1	Adcy2	Pik3r2	Pik3cd	Plk1	Cdk2
rno00061 Fatty acid biosynthesis	0.153710247	0.264115145	-0.46266744	-1.324802769	86	10	KEGG	Acaca	Acsl4	Fasn	Acsl6	Acsl3
rno04964 Proximal tubule bicarbonate reclamation	0.156414763	0.266358473	-0.383509041	-1.299058897	88	16	KEGG	Atp1a2	Atp1a1	Glud1	Slc4a4	Atp1b2	Atp1b1	Gls2	Gls
rno00515 Mannose type O-glycan biosynthesis	0.152753108	0.264115145	-0.363203892	-1.289696307	85	19	KEGG	Mgat5b	Fut4	Pomgnt1	B3gat2	Fktn	B3gat1	B3galnt2	Rxylt1	Chst10	Ispd	Large1
rno00310 Lysine degradation	0.148148148	0.264115145	-0.278001271	-1.261465203	87	44	KEGG	Nsd3	Ash1l	Setd2	Nsd1	Prdm2	Kmt5b	Nsd2	Kmt5c	Hadha	Kmt2e	Ehmt1	Gcdh	Ehmt2	Tmlhe	Kmt5a	Ezh2	Aldh7a1	Plod1	Colgalt1	Setd3	Aldh2
rno04920 Adipocytokine signaling pathway	0.164744646	0.27457441	-0.268469455	-1.254895298	99	49	KEGG	Stat3	Akt3	Jak2	Adipor1	Camkk2	Adipor2	Acsl4	Irs2	Acsl6	Tradd	Acsl3	Slc2a4	Ptpn11	Prkaa1	Rxrb	Tnfrsf1a	Mtor	Mapk9	Ppargc1a	Prkcq	Nfkb1	Nfkbib	Mapk8	Lepr	Acsl1	Mapk10	Acsbg1
rno03015 mRNA surveillance pathway	0.147595357	0.264115145	-0.242569206	-1.225214272	88	72	KEGG	Pabpc1	Gspt1	Fip1l1	Cpsf2	Ncbp2	Alyref	Acin1	Ppp2r2b	Pnn	Ppp2r3a	Rnmt	Cpsf7	Cpsf4	Ppp2r5e	Ppp2r2a	Ppp2r5b	Pabpc4	Wdr82	Etf1	Smg7
rno00524 Neomycin. kanamycin and gentamicin biosynthesis	0.182711198	0.300259662	-0.767823971	-1.212679085	92	2	KEGG	Hk1
rno04620 Toll-like receptor signaling pathway	0.15397351	0.264115145	-0.254439585	-1.209168622	92	54	KEGG	Pik3r1	Pik3r3	Akt3	Jun	Pik3ca	Irak1	Fos	Tlr6	Ripk1	Ifnar1	Mapk1	Map3k7	Pik3r2	Pik3cd	Pik3cb	Map2k4	Mapk14	Mapk9	Tab2	Map2k2	Nfkb1	Tlr2	Ccl5	Ticam2
rno00471 D-Glutamine and D-glutamate metabolism	0.247689464	0.3637939	-0.57646682	-1.1895765	133	4	KEGG	Glud1	Gls2	Gls
rno04210 Apoptosis	0.215434084	0.335714286	-0.215148009	-1.170476778	133	101	KEGG	Pik3r1	Sptan1	Pik3r3	Capn1	Itpr2	Akt3	Jun	Pik3ca	Bcl2l11	Fos	Capn2	Atm	Map3k5	Xiap	Pdpk1	Raf1	Ripk1	Il3ra	Mapk1	Parp1	Tradd	Hras	Pik3r2	Dab2ip	Pik3cd	Lmna	Lmnb1	Gadd45a	Pik3cb	Casp7	Dffa	Tnfrsf1a	Ptpn13	Mapk9	Spta1	Endog	Map2k2	Gadd45g	Nfkb1	Itpr1
rno04910 Insulin signaling pathway	0.223472669	0.338813401	-0.213606217	-1.162088912	138	101	KEGG	Pik3r1	Pik3r3	Sos1	Shc2	Akt3	Prkci	Hk1	Pik3ca	Acaca	Foxo1	Prkar2a	Gys1	Crkl	Pdpk1	Raf1	Gsk3b	Mapk1	Prkar2b	Rps6kb1	Irs2	Phka1	Fasn	Slc2a4	Ptprf	Hras	Pik3r2	Prkaa1	Pygl	Pik3cd	Tsc2	Pik3cb	Phkb	Shc1	Tsc1	Flot1	Mtor	Mapk9	Calml4	Ppargc1a	Map2k2	Rps6kb2	Prkacb
rno04630 Jak-STAT signaling pathway	0.22	0.335714286	-0.228196003	-1.154674393	131	73	KEGG	Pik3r1	Pik3r3	Stat3	Sos1	Akt3	Socs5	Pik3ca	Stam2	Egfr	Jak2	Il6st	Raf1	Ifnar1	Il3ra	Ptpn11	Hras	Pik3r2	Pik3cd	Pias2	Pik3cb	Tyk2	Pdgfrb	Ccnd3	Mtor	Ifngr2	Ccnd1	Il7r	Cdkn1a	Lepr	Ccnd2	Jak1	Lifr	Sos2	Stat5b	Jak3	Crebbp	Ptpn6
rno04150 mTOR signaling pathway	0.212460064	0.33508802	-0.204789666	-1.153420705	132	123	KEGG	Clip1	Rps6ka6	Pik3r1	Wnt6	Pik3r3	Sos1	Pten	Fzd10	Eif4b	Akt3	Pik3ca	Slc7a5	Atp6v1a	Rragd	Fzd1	Mapkap1	Pdpk1	Raf1	Dvl1	Prkcb	Wnt7a	Igf1	Akt1s1	Rnf152	Gsk3b	Mapk1	Lrp6	Igf1r	Depdc5	Fnip2	Rps6kb1	Wnt16	Hras	Cab39	Pik3r2	Rhoa	Prkaa1	Pik3cd	Tsc2	Pik3cb	Castor2	Tnfrsf1a
rno04141 Protein processing in endoplasmic reticulum	0.228934817	0.344869757	-0.198993608	-1.144989539	143	140	KEGG	Hsp90b1	Canx	Capn1	Dnajc10	Dnajc3	Sec31a	Ngly1	Dnajb2	Uggt1	Hsp90ab1	Dnaja2	Sec63	Capn2	Sel1l	Lman1	Map3k5	Bag2	Calr	Atf6	Eif2ak2	Prkcsh	Hsph1	Man1a2	Hspa1a	Tusc3	Ckap4	Ppp1r15a	Sec24a	Os9	Hspa4l	Nploc4	Hsp90aa1	Hspa5	P4hb	Eif2ak4	Sec23a	Derl1	Nfe2l2	Svip	Mbtps1	Man1c1	Rad23b
rno04218 Cellular senescence	0.236421725	0.353879652	-0.202178646	-1.138714868	147	123	KEGG	Pik3r1	Cacna1d	Pik3r3	Hipk2	Trpm7	Pten	Capn1	Itpr2	Ppp3cb	Akt3	E2f4	Pik3ca	Foxo1	Capn2	Atm	Fbxw11	Raf1	Mapk1	RT1-N3	Mras	Sqstm1	Hras	Hipk1	Mcu	Pik3r2	Pik3cd	Rras2	Cdk2	RT1-T24-3	Tsc2	Gadd45a	Pik3cb	Hus1	Mre11a	Rb1	Ccnd3	Tsc1	Cdc25a	Mapk14	Mtor	Smad3	Calml4
rno03008 Ribosome biogenesis in eukaryotes	0.245033113	0.3637939	-0.227010391	-1.136590685	147	67	KEGG	Xrn1	Drosha	Utp14a	Pop1	Xpo1	Gnl3l	Nop58	Csnk2a1	Pop5	Imp3	Wdr75	Bms1	Gtpbp4	Fbll1	Spata5	Utp15	Gar1	Lsg1	Utp18	Efl1	Rbm28	Tcof1	Heatr1	Gnl2
rno04922 Glucagon signaling pathway	0.277128548	0.400659614	-0.224209936	-1.114669023	165	66	KEGG	Plcb4	Itpr2	Ppp3cb	Akt3	Acaca	Foxo1	Camk2b	Creb1	Ppp4r3a	Plcb1	Gys1	Creb3l2	Ppp4r3b	Gnas	Atf2	Phka1	Creb5	Adcy2	Prkaa1	Pygl	Phkb	Camk2d	Calml4	Ppp3r1	Ppargc1a	Camk2a	Creb3l1	Prkacb	Itpr1
rno00290 Valine. leucine and isoleucine biosynthesis	0.345419847	0.477492142	-0.602563207	-1.11296736	180	3	KEGG	Sdsl
rno04512 ECM-receptor interaction	0.29248366	0.418191987	-0.240657768	-1.111792843	178	46	KEGG	Hmmr	Lamc1	Col6a2	Itgb5	Itga6	Itga1	Reln	Tnc	Dag1	Col2a1	Tnr	Sv2b	Lama4	Fn1	Itga7	Cd47	Col1a1	Itgb8	Col1a2	Agrn	Sv2a
rno00564 Glycerophospholipid metabolism	0.293624161	0.418191987	-0.222151224	-1.106923489	174	68	KEGG	Dgkb	Plpp3	Mboat2	Gpd2	Pcyt1a	Pcyt2	Selenoi	Gpcpd1	Agpat5	Dgke	Crls1	Lpcat2	Cdipt	Etnk1	Lpin3	Plpp4	Ptdss1	Dgka	Pla2g6	Gnpat
rno04913 Ovarian steroidogenesis	0.354385965	0.487021648	-0.289684745	-1.081798042	201	22	KEGG	Adcy3	Adcy5	Adcy6	Igf1	Gnas	Igf1r	Adcy2
rno00534 Glycosaminoglycan biosynthesis - heparan sulfate / heparin	0.332746479	0.468236063	-0.314961735	-1.079748231	188	17	KEGG	Hs2st1	Ext2	Hs6st2	Ndst2
rno04350 TGF-beta signaling pathway	0.341059603	0.474254477	-0.218249242	-1.068595233	205	61	KEGG	E2f4	Sp1	Zfyve16	Bmpr1b	Bmpr1a	Smad1	Chrd	Zfyve9	Acvr2a	Mapk1	Rps6kb1	Nog	Acvr1b	Smad4	Rhoa	Rock1	Smad5	Smurf2	Smad3	Id3	Bmp7	Cul1	Rps6kb2	Bmpr2	Acvr2b	Tgfbr1	Acvr1c	Id1	Tgif2	Ppp2ca	Crebbp	Tgif1	Ppp2cb
rno04721 Synaptic vesicle cycle	0.360465116	0.492495944	-0.224111589	-1.059348989	216	52	KEGG	Unc13a	Slc18a2	Stx1b	Syt1	Ap2a2	Atp6v0a1	Cacna1b	Dnm2	Dnm3	Atp6v1a	Ap2b1	Cacna1a	Unc13b	Rims1	Clta
rno04650 Natural killer cell mediated cytotoxicity	0.367109635	0.498674937	-0.214762943	-1.048469006	220	60	KEGG	Pik3r1	Pik3r3	Sos1	Shc2	Ppp3cb	Pik3ca	Vav3	Raf1	Prkcb	Ifnar1	Pak1	Plcg1	Mapk1	Ptpn11	Hras	Pik3r2	Sh3bp2	Pik3cd
rno04614 Renin-angiotensin system	0.383802817	0.515392354	-0.302179906	-1.03592971	217	17	KEGG	Agtr1a	Nln	Mme	Cma1	Lnpep	Anpep	Atp6ap2	Enpep	Prep
rno03450 Non-homologous end-joining	0.429872495	0.564357745	-0.350523174	-1.031328108	235	11	KEGG	Dclre1c	Lig4	Mre11a	Poll	Xrcc6
rno04962 Vasopressin-regulated water reabsorption	0.413379074	0.551955013	-0.24011096	-1.027367218	240	35	KEGG	Dctn4	Dync1li2	Dctn1	Creb1	Adcy3	Dync1h1	Adcy6	Creb3l2	Dync2h1	Gnas
rno04657 IL-17 signaling pathway	0.417508418	0.554319085	-0.223106205	-1.012372044	247	44	KEGG	Hsp90b1	Jun	Hsp90ab1	Fos	Srsf1	Gsk3b	Mapk1	Map3k7	Hsp90aa1	Tradd	Traf4	Mapk6	Usp25	Mapk14	Mapk9	Mapk15	Tab2	Nfkb1	Mapk8	Traf3	Mapk4	Mapk7	Mapk10
rno04380 Osteoclast differentiation	0.479674797	0.606040738	-0.188239615	-0.986199402	294	82	KEGG	Pik3r1	Pik3r3	Ppp3cb	Akt3	Jun	Pik3ca	Creb1	Sirpa	Tec	Fos	Ifnar1	Gab2	Mapk1	Map3k7	Sqstm1	Fcgr1a	Pik3r2	Csf1	Pik3cd	Pik3cb	Tyk2	Camk4	Tnfrsf1a	Mapk14	Mapk9	Ppp3r1	Tab2	Ifngr2	Nfkb1	Ncf1	Csf1r	Syk	Oscar	Mapk8	Jak1	Mitf	Rac1	Tgfbr1	Trem2	Mapk10	Map3k14
rno04064 NF-kappa B signaling pathway	0.505804312	0.63225539	-0.203879573	-0.97683311	304	55	KEGG	Erc1	Irak1	Csnk2a1	Atm	Xiap	Lyn	Prkcb	Ripk1	Plcg1	Ddx58	Parp1	Map3k7
rno04140 Autophagy - animal	0.5	0.628342246	-0.175319969	-0.971629067	310	115	KEGG	Pik3r1	Pik3r3	Pten	Akt3	Pik3ca	Rb1cc1	Wipi2	Tp53inp2	Hmg1l1	Dapk1	Rragd	Pdpk1	Raf1	Sh3glb1	Akt1s1	Becn1	Camkk2	Mapk1	Map3k7	Igf1r	Rps6kb1	Irs2	Mras	Eif2ak4	Hras	Pik3r2	Prkaa1	Pik3cd	Rras2	Tsc2	Pik3cb	Supt20h	Mtmr3	Pik3r4	Tsc1	Mtor	Mapk9	Mtmr4	Dapk3	Rragc	Map2k2	Prkcq
rno04659 Th17 cell differentiation	0.552980132	0.680368226	-0.194022813	-0.949977424	333	61	KEGG	Stat3	Ppp3cb	Jun	Hsp90ab1	Jak2	Fos	Il6st	Plcg1	Mapk1	Hsp90aa1	Smad4	Rxrb	Tyk2	Mapk14	Mtor	Mapk9	Smad3	Ppp3r1	Ifngr2	Prkcq	Nfkb1	Zap70	Nfkbib	Mapk8	Jak1	Stat5b	Tgfbr1	Mapk10	Jak3	RT1-Da
rno04330 Notch signaling pathway	0.580589255	0.710617057	-0.218928097	-0.936552597	334	36	KEGG	Ncor2	Hdac2	Notch1	Ctbp2	Numb	Dvl1	Ctbp1	Psen1	Hes1	Kat2a	Dtx3	Aph1a	Notch2	Dtx2	Adam17	Psen2	Snw1
rno03460 Fanconi anemia pathway	0.618629174	0.741723755	-0.212115815	-0.890985609	351	32	KEGG	Rev3l	Atrip	Fancl	Fancd2	Brca1	Top3b	Polk	Fan1	Hes1	Mlh1	Usp1	Rpa1	Ube2t	Brca2
rno04114 Oocyte meiosis	0.701277955	0.807770845	-0.164253461	-0.887152357	438	92	KEGG	Rps6ka6	Slk	Itpr2	Ppp3cb	Cpeb4	Smc1a	Anapc1	Camk2b	Bub1	Fbxw11	Adcy3	Adcy5	Adcy6	Cdc25c	Igf1	Mapk1	Ppp2r5e	Igf1r	Ppp2r5b
rno00250 Alanine. aspartate and glutamate metabolism	0.626506024	0.747354902	-0.222039991	-0.878810302	363	26	KEGG	Glud1	Folh1	Aldh4a1	Ppat	Gfpt1	Gad1	Adss	Gpt	Gls2	Cad	Gls
rno00450 Selenocompound metabolism	0.616871705	0.741723755	-0.254556042	-0.862256835	350	16	KEGG	Mars	Sephs2	Papss2	Txnrd1	Kyat1	Mtr	Scly	Sepsecs
rno04977 Vitamin digestion and absorption	0.68245614	0.7939465	-0.255649277	-0.833502964	388	14	KEGG	Folh1	Abcc1	Slc5a6	Tcn2	Slc19a2
rno04976 Bile secretion	0.718430034	0.811687779	-0.191238379	-0.833229281	420	38	KEGG	Atp1a2	Atp1a1	Nceh1	Adcy3	Adcy5	Adcy6	Slc4a4	Gnas
rno04740 Olfactory transduction	0.73015873	0.817082389	-0.199586421	-0.830154077	413	31	KEGG	Camk2b	Gnb1	Slc8a3	Adcy3	Slc8a1	Gng13	Pde1c	Camk2d	Calml4	Camk2a	Pde1a	Pde2a	Prkacb
rno04066 HIF-1 signaling pathway	0.826513912	0.882867133	-0.154029529	-0.800010803	504	80	KEGG	Pik3r1	Pik3r3	Stat3	Egln2	Akt3	Hk1	Pik3ca	Camk2b	Egfr	Prkcb	Igf1	Cdkn1b	Plcg1	Mapk1	Igf1r	Rps6kb1	Eno4
rno04978 Mineral absorption	0.803163445	0.869785297	-0.187997893	-0.776572974	456	30	KEGG	Trpm7	Atp1a2	Atp1a1	S100g	Slc8a1	Atp1b2	Atp2b1	Mt1	Steap1	Trpv6	Atp7a	Atp1b1
rno00601 Glycosphingolipid biosynthesis - lacto and neolacto series	0.760213144	0.838732811	-0.231096895	-0.76545673	427	15	KEGG	B3galt5	B3galt2	St3gal4	Fut4	B4galt4	B3galt1
rno02010 ABC transporters	0.818181818	0.878646253	-0.185881039	-0.758147996	467	29	KEGG	Abca1	Abcb9	Abcc5	Abcb10	Abcb7	Abcc1	Abca8a
rno00500 Starch and sucrose metabolism	0.787456446	0.864357303	-0.21429695	-0.752538058	451	18	KEGG	Hk1	Ganc	Gys1	Enpp3	Pygl
rno03440 Homologous recombination	0.852372583	0.894230166	-0.178236664	-0.748677334	484	32	KEGG	Brcc3	Atm	Rad51d	Brca1	Top3b	Rad52	Rbbp8	Mre11a	Pold3	Rad54b	Rpa1
rno00561 Glycerolipid metabolism	0.895695364	0.923194783	-0.157818424	-0.723599008	540	45	KEGG	Dgkb	Plpp3	Mboat2	Lpl	Agpat5	Dgke	Akr1b10	Lpin3	Plpp4	Glyctk	Dgka	Aldh7a1	Mogat2	Dgat1	Aldh2	Mogat1	Agpat1
rno00532 Glycosaminoglycan biosynthesis - chondroitin sulfate / dermatan sulfate	0.87079646	0.905474195	-0.218947424	-0.675261353	491	12	KEGG	Dse	Chpf2	Chpf	B3galt6
rno04060 Cytokine-cytokine receptor interaction	0.977086743	0.989721485	-0.123139848	-0.653121095	596	86	KEGG	Ccr1	Bmpr1b	Bmpr1a	Acvr2a	Cx3cl1	Il6st	Il33	Eda	Ifnar1	Il3ra	Gdf11	Acvr1b	Relt	Ccl28	Csf1	Ackr3	Cxcr4	Tnfrsf1a	Gdf10	Bmp7	Ifngr2	Bmp3	Ccl5	Tnfrsf19	Il7r	Bmpr2	Csf1r
rno04710 Circadian rhythm	0.947368421	0.971193732	-0.164358669	-0.630500969	539	24	KEGG	Cry2	Creb1	Fbxw11	Prkaa1	Nr1d1	Rorb	Csnk1d	Cul1	Clock	Per2	Csnk1e	Per3	Bhlhe40	Prkaa2	Cry1
rno04658 Th1 and Th2 cell differentiation	0.988391376	0.992615271	-0.119862721	-0.574289383	595	55	KEGG	Maf	Ppp3cb	Jun	Notch1	Jak2	Fos
rno00910 Nitrogen metabolism	0.950530035	0.971193732	-0.199339938	-0.570790334	537	10	KEGG	Glud1
rno04610 Complement and coagulation cascades	1	1	-0.105678693	-0.452169384	582	35	KEGG	Cd46	C5ar1	Pros1	Thbd	F13a1	C1r	C1qc	A2m	F8	C1s	Cfd	Cfb	F2r	Vwf	Serpine1
rno00592 alpha-Linolenic acid metabolism	0.965357968	0.982074123	0.190458793	0.552338606	417	9	KEGG	Pla2g12a	Pla2g2c	Pla2g3	Pla2g16
rno04640 Hematopoietic cell lineage	0.988290398	0.992615271	0.131253444	0.581728334	421	33	KEGG	RT1-DMb	Cd36	RT1-Bb	Cd44	Cd9	RT1-Db1	Cd59	RT1-DMa	Il6r	Il4r	Il11ra1	Flt3	RT1-Ba
rno00410 beta-Alanine metabolism	0.877314815	0.908233399	0.17315839	0.689855976	378	23	KEGG	Ehhadh	Aldh1b1	Aldh9a1	Acadm	Hibch	Echs1	Aldh3a2	Abat	Gad2
rno00760 Nicotinate and nicotinamide metabolism	0.858796296	0.896965021	0.175446909	0.698973342	370	23	KEGG	Aox3	Qprt	Nt5c3a	Nt5c3b	Nadk2	Nmrk1	Nt5c
rno00514 Other types of O-glycan biosynthesis	0.834862385	0.883750723	0.217079797	0.7221007	363	13	KEGG	Poglut1	Pofut2	Mfng	B4galt3	Pomt1	Plod3
rno00785 Lipoic acid metabolism	0.790794979	0.864357303	0.377317364	0.740662557	377	3	KEGG	Lipt2	Lias
rno00072 Synthesis and degradation of ketone bodies	0.801385681	0.869785297	0.255781385	0.741776904	346	9	KEGG	Acat1	Hmgcl	Hmgcs2	Bdh2	Acat2
rno00270 Cysteine and methionine metabolism	0.844705882	0.890160907	0.165846548	0.751890282	358	36	KEGG	Mdh2	Ldhb	Mdh1	Ldha	Mat2b	Mpst	Got2
rno00600 Sphingolipid metabolism	0.818823529	0.878646253	0.170286435	0.772019176	347	36	KEGG	Asah1	Arsa	Acer2	Neu3	Degs1	Sgms1	Neu4	Cers5	B4galt6	Plpp2
rno04137 Mitophagy - animal	0.833333333	0.883750723	0.154234	0.784540102	339	57	KEGG	Ubb	Bnip3	Gabarap	Fundc1	Rab7a	Bnip3l	Fis1
rno00770 Pantothenate and CoA biosynthesis	0.727688787	0.817082389	0.248684558	0.795432032	317	12	KEGG	Ppcs	Aasdhppt	Ppcdc	Coasy	Pank4
rno00920 Sulfur metabolism	0.713625866	0.810154969	0.278754712	0.808400528	308	9	KEGG	Papss1	Bpnt1	Mpst
rno00603 Glycosphingolipid biosynthesis - globo and isoglobo series	0.711316397	0.810154969	0.279471193	0.810478353	307	9	KEGG	B3galnt1	Naga	Hexa	Gla
rno04122 Sulfur relay system	0.674418605	0.79244186	0.295548006	0.81891854	289	8	KEGG	Mocs2	Mpst	Mocs3	Tst	Urm1	Ctu1	Nfs1	Ctu2
rno04622 RIG-I-like receptor signaling pathway	0.750617284	0.834254619	0.174635847	0.826495699	303	42	KEGG	Atg12	Atg5	Pin1	Isg15	Tank	Irf7	Tmem173	Mapk13	Otud5	Dhx58	Mapk12	Mapk11	Irf3	Tkfc	Tbk1	Tbkbp1	Sike1
rno00565 Ether lipid metabolism	0.704651163	0.807770845	0.194841029	0.832055586	302	29	KEGG	Gdpd1	Pafah1b2	Pla2g12a	Pafah1b3	Pla2g2c	Pld3	Plpp2	Pla2g3	Tmem86b	Pla2g16	Pld4
rno00830 Retinol metabolism	0.67281106	0.79244186	0.233783663	0.850411329	291	17	KEGG	Aox3	Aox1	Cyp3a9	Cyp2c6v1	Rdh11	Dhrs3	Aldh1a2	Adh5	Retsat	Adh6	Adh1	Rdh12	Aldh1a1	Rpe65	Dgat1	Dhrs4	Cyp26b1
rno04612 Antigen processing and presentation	0.688888889	0.797482211	0.181562003	0.859274986	278	42	KEGG	RT1-DMb	Psme2	Psme1	Ctsb	RT1-Bb	RT1-T24-4	RT1-M3-1	Ctsl	Hspa8	Rfxank	RT1-Db1	Ifi30	Ctss	RT1-DMa	Cd74
rno04217 Necroptosis	0.752604167	0.834254619	0.153877728	0.860013785	288	94	KEGG	Slc25a4	Hmgb1	Bax	Vdac3	Vdac2	Slc25a5	Chmp2a	Rnf31	Irf9	H2afv	Chmp6	H2afj	Spata2L	Sharpin	Chmp1b	Ifngr1	Ppid	Fth1	Ftl1	Pycard	Glul
rno01040 Biosynthesis of unsaturated fatty acids	0.663484487	0.787468962	0.226476317	0.865590445	277	21	KEGG	Scp2	Tecr	Hsd17b12	Acot2	Acot1	Elovl1	Acot7	Scd	Elovl2	Elovl4	Acot3	Acox1	Hsd17b4	Hacd1
rno04744 Phototransduction	0.605080831	0.732958739	0.327620763	0.871345981	261	7	KEGG	Calm2	Calm1	Calm3	Slc24a1
rno04115 p53 signaling pathway	0.679012346	0.793870155	0.173540514	0.876836082	274	56	KEGG	Casp3	Bax	Cycs	Siva1	Shisa5	Rchy1	Gorab	Cdk4	Chek1	Steap3	Cd82	Apaf1	Ccnb1	Bcl2l1
rno00330 Arginine and proline metabolism	0.591346154	0.720032882	0.200081177	0.914286056	245	38	KEGG	Aldh1b1	Aldh9a1	Sat2	Pycr3	Gatm	Sat1	Lap3	Got2
rno00340 Histidine metabolism	0.514806378	0.636734205	0.275111763	0.960772542	225	15	KEGG	Aldh1b1	Aldh9a1	Carnmt1	Aspa	Aldh3a2
rno04975 Fat digestion and absorption	0.512528474	0.636734205	0.25449965	0.961667232	224	19	KEGG	Cd36	Scarb1	Pla2g12a	Got2	Pla2g2c	Plpp2	Pla2g3	Mttp	Acat2	Pnlip	Plpp1
rno00120 Primary bile acid biosynthesis	0.45034642	0.581491257	0.336873203	0.976946627	194	9	KEGG	Scp2	Cyp27a1	Ch25h	Hsd3b7	Acot8
rno00740 Riboflavin metabolism	0.445727483	0.578706953	0.369338852	0.982300147	192	7	KEGG	Acp1	Flad1	Rfk	Blvrb	Acp5
rno00220 Arginine biosynthesis	0.471526196	0.599685732	0.282257371	0.98572714	206	15	KEGG	Asl	Acy1	Got2	Glul	Nos3	Ass1	Got1
rno03410 Base excision repair	0.472093023	0.599685732	0.232870098	0.994456184	202	29	KEGG	Hmgb1	Tdg	Apex1	Pold2	Mutyh	Pcna	Ogg1
rno03018 RNA degradation	0.457286432	0.587225746	0.193994743	0.99520775	181	61	KEGG	Lsm1	Lsm7	C1d	Tob1	Lsm8	Exosc4	Wdr61	Lsm3	Lsm5	Cnot7	Exosc8	Cnot9	Eno1	Dhx36	Edc4	Exosc7
rno00650 Butanoate metabolism	0.436754177	0.570206842	0.261142947	0.998085993	182	21	KEGG	Acat1	Ehhadh	Hmgcl	Echs1	Hadh	Hmgcs2	Acsm3	Abat	Bdh2	Acat2	Gad2
rno01212 Fatty acid metabolism	0.376923077	0.509062776	0.219361441	1.056701789	146	46	KEGG	Acat1	Scp2	Tecr	Ehhadh	Hsd17b12	Acaa2	Acadm	Oxsm	Acadvl	Hadhb	Echs1	Hadh	Cpt1c	Cpt2	Elovl1
rno00400 Phenylalanine. tyrosine and tryptophan biosynthesis	0.427125506	0.563901651	0.649213724	1.06766711	210	2	KEGG	Got2	Got1
rno00140 Steroid hormone biosynthesis	0.330254042	0.467528312	0.307840999	1.092252988	142	16	KEGG	Hsd17b12	Sult2b1	Hsd17b7	Hsd17b1	Hsd11b2	Cyp2d4	Cyp3a9	Comt	Cyp2c6v1
rno00531 Glycosaminoglycan degradation	0.337209302	0.471691584	0.399106129	1.105862336	144	8	KEGG	Hyal2	Gusb	Hexa	Gns
rno00052 Galactose metabolism	0.277904328	0.400659614	0.302057745	1.141373027	121	19	KEGG	Akr1b1	Galt	Galm	Gaa	G6pc3	Gale	Gla	Pfkm	Pgm1	Pfkl
rno00040 Pentose and glucuronate interconversions	0.272311213	0.397472888	0.36817195	1.177619408	118	12	KEGG	Akr1b1	Akr1a1	Rpe	Gusb	Cryl1
rno00730 Thiamine metabolism	0.247139588	0.3637939	0.373720072	1.195365401	107	12	KEGG	Acp1	Ntpcr	Thtpa	Ak2	Ak1
rno04120 Ubiquitin mediated proteolysis	0.162303665	0.272438295	0.204571542	1.199745039	61	113	KEGG	Ube2n	Ppil2	Elob	Anapc13	Eloc	Ube2a	Ube2i	Ube2l3	Ube2f	Ube2b	Skp1	Rnf7	Wwp2	Anapc11	Vhl	Ube2k	Uba3	Rchy1	Anapc5	Cdc23	Trim32	Cdc26	Anapc2	Skp2	Pias1
rno04672 Intestinal immune network for IgA production	0.219399538	0.335714286	0.339174851	1.203428868	94	16	KEGG	RT1-DMb	RT1-Bb	RT1-Db1	Madcam1	RT1-DMa	Cd40	Itgb7	Tnfsf13	RT1-Ba
rno03320 PPAR signaling pathway	0.208542714	0.33338461	0.250122066	1.207020593	82	45	KEGG	Scp2	Ehhadh	Cd36	Ppard	Cyp27a1	Dbi	Acadm	Slc27a1	Angptl4	Fabp3	Hmgcs2	Cpt1c	Fabp7	Plin2	Cpt2	Ilk	Ubc
rno04621 NOD-like receptor signaling pathway	0.151282051	0.264115145	0.215098811	1.213948467	58	98	KEGG	Vdac3	Vdac2	Gabarap	Atg12	Rnf31	Sugt1	Irf9	Ctsb	Myd88	Casp4	Atg5	Sharpin	Oas1b	Tank	Tab1	Camp	Irf7	Pycard	Gabarapl2	Mapk3	Tmem173	Bcl2l1	Trip6	Mapk13	Panx1	Pstpip1	Rnasel	Ccl2	Nlrp3	Irak4	Txn2	Rbck1	Card9	Mapk12	Mfn2	Mapk11	Nek7	Irf3
rno04110 Cell cycle	0.1484375	0.264115145	0.211721109	1.217484094	56	106	KEGG	Ccnh	Anapc13	Ywhae	Bub3	Skp1	Ywhaz	Anapc11	Mcm7	Tfdp1	Anapc5	Cdc23	Cdc26	Orc6	Mad2l2	Cdk4	Ttk	Anapc2	Skp2	Cdc6	Myc	Orc5	Chek1	Cdc14b	Ywhaq	Pcna	Mcm6	Pttg1	Ccnb1	Orc3	Cdkn1c	Tgfb2	Mad2l1
rno00430 Taurine and hypotaurine metabolism	0.217090069	0.335714286	0.458136443	1.218467794	93	7	KEGG	Ggt7	Ggt5	Ggt1	Csad	Gad2	Cdo1
rno04215 Apoptosis - multiple species	0.196721311	0.318824194	0.300073959	1.219586356	83	25	KEGG	Casp3	Bax	Cycs	Birc5	Birc7	Apaf1	Bcl2l1	Bak1	Birc6	Ngfr	Casp9
rno03013 RNA transport	0.129032258	0.240655402	0.200034985	1.223687047	47	139	KEGG	Clns1a	Sumo1	Eif4a3	Thoc5	Ube2i	Sap18	Eif2s1	Gemin2	Rbm8a	Sumo2	Paip1	Nmd3	Eif2b1	Sec13	Rpp21	Eif3el1	Rpp14	Pop7	Eif4e	Sumo3	Eif3g	Prmt5	Gemin7	Magohb	Gemin6	Nup93	Eif4ebp1	Rpp30	Eif3i	Rpp25	Snupn	Eif4a1	Gemin4	Eif3d	Nup43	Pop4	Eif1b
rno00053 Ascorbate and aldarate metabolism	0.210161663	0.33370264	0.462131582	1.229093335	90	7	KEGG	Aldh1b1	Aldh9a1	Rgn	Aldh3a2
rno00900 Terpenoid backbone biosynthesis	0.207373272	0.33338461	0.319995785	1.229652	89	20	KEGG	Acat1	Pmvk	Icmt	Mvk	Fnta	Ggps1	Hmgcs2	Rce1	Acat2	Dhdds	Fntb	Fdps
rno00062 Fatty acid elongation	0.18735363	0.305750716	0.304937929	1.23935492	79	25	KEGG	Tecr	Hsd17b12	Acaa2	Hadhb	Echs1	Acot2	Hadh	Acot1	Elovl1	Acot7
rno00591 Linoleic acid metabolism	0.218543046	0.335714286	0.39647999	1.241230788	98	11	KEGG	Pla2g12a	Pla2g2c	Cyp2j4	Pla2g3	Pla2g16	Cyp3a9	Cyp2c6v1
rno00071 Fatty acid degradation	0.134117647	0.248170449	0.278638373	1.263248994	56	36	KEGG	Acat1	Ehhadh	Aldh1b1	Aldh9a1	Acaa2	Acadm	Acadvl	Hadhb	Echs1	Hadh	Cpt1c	Cpt2	Aldh3a2	Eci1
rno03420 Nucleotide excision repair	0.145238095	0.264115145	0.273524563	1.265692827	60	39	KEGG	Ccnh	Gtf2h5	Rfc4	Gtf2h3	Rfc2	Pold2	Gtf2h2	Rfc3	Ercc1	Pcna	Ercc2	Rpa2
rno03430 Mismatch repair	0.178997613	0.296228445	0.333081164	1.273033214	74	21	KEGG	Rfc4	Ssbp1	Rfc2	Pold2	Rfc3	Pcna	Pms2	Rpa2
rno04130 SNARE interactions in vesicular transport	0.158139535	0.267358206	0.298438005	1.274459547	67	29	KEGG	Stx8	Vamp8	Use1	Gosr2	Vamp3	Stx4	Vti1a	Bet1l	Sec22b	Bet1	Stx7	Vamp7	Stx2
rno00780 Biotin metabolism	0.151821862	0.264115145	0.796763327	1.310320418	74	2	KEGG	Oxsm	Btd
rno00970 Aminoacyl-tRNA biosynthesis	0.108173077	0.205005428	0.288201277	1.316957508	44	38	KEGG	Gatc	Hars	Rars	Pars2	Fars2	Dars	Vars2	Mtfmt	Qrsl1	Aars	Wars2	Rars2	Yars
rno04260 Cardiac muscle contraction	0.08478803	0.168857517	0.26791012	1.333476264	33	53	KEGG	Uqcrq	Uqcrc2	Cox5b	Uqcrb	Uqcrh	Cox7a2	Uqcr10	Cox7a2l	Uqcrc1	Cox7c	Uqcr11	Cox5a	Cox4i2	Cox6b1	Cox6c	Atp1b3	Cox4i1	Cox7b	Tnnc1	Cox6a2
rno00510 N-Glycan biosynthesis	0.09798995	0.191596541	0.276563534	1.334619874	38	45	KEGG	Ddost	Man1b1	Dpm3	Alg11	Dpm2	Dad1	Alg5	Dolpp1	Dpagt1	Stt3a	Dolk	Alg14	Mgat4d	Alg8	Mgat4b	Man2a2	Mgat1	B4galt3
rno00360 Phenylalanine metabolism	0.141860465	0.260446948	0.48245654	1.336813636	60	8	KEGG	Mif	Got2	Ddc	Got1	Aoc3
rno03030 DNA replication	0.100702576	0.192399231	0.302013405	1.338553489	42	33	KEGG	Rfc4	Ssbp1	Mcm7	Rfc2	Pold2	Prim1	Rfc3	Pcna	Mcm6	Rpa2
rno03040 Spliceosome	0.051948052	0.110979929	0.22764373	1.353152148	19	119	KEGG	U2af1	Hnrnpk	Lsm7	Hnrnpa1	Snrpc	Snrnp27	Eif4a3	Bcas2	Rbm8a	Ccdc12	Tra2b	U2af1l4	Lsm8	Snrpb2	Snrpa	Sf3b6	Srsf7	Cwc15	Srsf5	Snrpa1	Magohb	Sf3b5	Lsm3	Bud31	Lsm5	Syf2	Plrg1	Ppil1	Snrpf	Snrpd1	Cherp	Snrpg	Xab2	Hspa8	Sf3a3	Sf3b4	Ddx39b	Srsf2	Phf5a	Lsm6	Thoc1	Puf60
rno00860 Porphyrin and chlorophyll metabolism	0.122119816	0.229585253	0.352536885	1.35469811	52	20	KEGG	Fxn	Cox15	Urod	Blvra	Alad	Gusb	Ppox	Hccs	Alas1	Heph
rno01210 2-Oxocarboxylic acid metabolism	0.099307159	0.191596541	0.392014042	1.390908002	42	16	KEGG	Idh3a	Idh3g	Aco2	Acy1	Got2	Idh2	Idh3B
rno04136 Autophagy - other	0.07852194	0.157715008	0.323035059	1.399059513	33	30	KEGG	Gabarap	Atg12	Atg101	Atg4b	Atg5	Mlst8	Igbp1b	Igbp1	Gabarapl2
rno04623 Cytosolic DNA-sensing pathway	0.062052506	0.131372423	0.31209465	1.399214015	25	35	KEGG	Polr2e	Polr2k	Polr2f	Trex1	Polr3k	Polr3h	Irf7	Pycard	Polr2h	Polr2l	Tmem173	Polr3gl
rno00670 One carbon pool by folate	0.07852194	0.157715008	0.405096115	1.437324606	33	16	KEGG	Amt	Mthfs	Dhfr	Aldh1l1	Mtfmt	Shmt2	Mthfd1
rno04146 Peroxisome	0.032019704	0.076572173	0.278041767	1.45523183	12	68	KEGG	Prdx1	Abcd3	Scp2	Pex19	Ehhadh	Pex11b	Ephx2	Cat	Slc25a17	Pex16	Prdx5	Pmvk	Ech1	Pex12	Mvk	Sod2	Pex14	Hmgcl	Mpv17	Idh2	Abcd4	Abcd2	Pxmp2	Pecr
rno00563 Glycosylphosphatidylinositol (GPI)-anchor biosynthesis	0.066820276	0.140203259	0.379939242	1.459997508	28	20	KEGG	Pigp	Pigh	Dpm2	Pigc	Pigw	Gpld1	Pigs	Pigb	Pigk
rno00240 Pyrimidine metabolism	0.027848101	0.071915426	0.269254605	1.465170815	10	83	KEGG	Polr2i	Polr2j	Polr2e	Polr2k	Nme1	Polr2c	Polr2d	Polr2f	Dctd	Nme6	Dctpp1	Pold2	Prim1	Nme3	Polr3k	Nt5c3a	Polr3h	Rrm1	Nt5c3b	Polr2h	Polr2l	Cda	Polr3gl	Polr1e	Polr2g	Nt5c	Polr3c	Cmpk1	Nme2	Tymp	Dut	Pnpt1	Rrm2	Entpd3	Nme7	Dhodh	Uck2	Polr1c
rno00051 Fructose and mannose metabolism	0.034965035	0.079007531	0.363123186	1.509983624	14	27	KEGG	Tsta3	Aldoa	Akr1b1	Fbp2	Tpi1	Gmppa	Mpi	Fuk	Khk	Pmm2	Pfkm	Gmppb	Tkfc	Pfkl	Aldoc
rno04723 Retrograde endocannabinoid signaling	0.013262599	0.037550733	0.25816994	1.516245052	4	114	KEGG	Ndufb8	Ndufb4	Ndufab1	Ndufa4	Ndufa5	Ndufa7	Ndufa1	Ndufa13	Ndufa12	Ndufa2	Ndufv2	Ndufb7	Ndufa10	Ndufb5	Ndufb2	Ndufb3	Ndufb10	Ndufs3	Ndufa8	Ndufa9	Ndufb9	Ndufb11	Ndufs8	Gng3	Ndufc2	Ndufv3	Gng10	Ndufa11	Ndufa6	Ndufs7	Abhd6	Mgll	Ndufs6	Gng7	Gng12
rno04216 Ferroptosis	0.035799523	0.080122741	0.343428018	1.53969091	14	35	KEGG	Vdac3	Vdac2	Sat2	Ncoa4	Atg5	Slc3a2	Map1lc3b	Sat1	Fth1	Gpx4	Ftl1	Steap3	Slc7a11	Slc40a1	Tf
rno00511 Other glycan degradation	0.046728972	0.102224708	0.418281503	1.54158418	19	18	KEGG	Fuca2	Neu3	Aga	Neu4	Hexa	Fuca1	Man2b2	Man2b1	Engase	Gba
rno03022 Basal transcription factors	0.032941176	0.077411765	0.349142352	1.582889391	13	36	KEGG	Taf6	Ccnh	Gtf2h5	Taf9	Tbp	Gtf2a2	Taf13	Gtf2e2	Gtf2h3	Taf9b	Tbpl1	Taf12	Gtf2h2
rno04145 Phagosome	0.007894737	0.025071124	0.281900825	1.597237664	2	101	KEGG	Atp6ap1	RT1-DMb	Atp6v1g1	Atp6v1c1	Sec61b	Atp6v0d1	Cd36	Rab7a	Atp6v0b	Atp6v0e1	Sec61g	Atp6v1f	Atp6v1g2	RT1-Bb	Scarb1	LOC498276	Atp6v0c	RT1-T24-4	Atp6v1d	Atp6v1h	Rab7b	Lamp2	Tubb4a	Vamp3	Rab5c	Atp6v1c2	RT1-M3-1	Ctsl	Coro1a	Tuba1a	Atp6v1e1	RT1-Db1	Sec22b	Ctss	Thbs3	RT1-DMa	Fcgr3a	Stx7	Ncf4	C3	Actg1	Tuba1b
rno00230 Purine metabolism	0.002688172	0.013160842	0.267064329	1.610916682	0	133	KEGG	Polr2i	Polr2j	Polr2e	Polr2k	Nme1	Polr2c	Polr2d	Hprt1	Adsl	Pde9a	Polr2f	Pkm	Adk	Guk1	Ntpcr	Papss1	Prps1	Ampd2	Dguok	Nme6	Gmpr	Nudt5	Ak6	Aprt	Pold2	Prim1	LOC314140	Paics	Nme3	Polr3k	Nt5c3a	Ak2	Polr3h	Rrm1	Gda	Nt5c3b	Polr2h	Polr2l	Polr3gl	Pde6d	Polr1e	Enpp4
rno00350 Tyrosine metabolism	0.030373832	0.075468332	0.442627192	1.631310666	12	18	KEGG	Aox3	Gstz1	Mif	Got2	Fahd1	Ddc	Fah	Aox1	Comt	Got1
rno00750 Vitamin B6 metabolism	0.034642032	0.079007531	0.615221717	1.636254568	14	7	KEGG	Aox3	Psat1	Aox1	Pdxk	Pdxp	Phospho2	Pnpo
rno04966 Collecting duct acid secretion	0.030373832	0.075468332	0.44425124	1.637296124	12	18	KEGG	Atp6v1g1	Atp6v1c1	Atp6v0d1	Atp6v0e1	Atp6v1f	Atp6v1g2	Atp6v0c	Atp6v1d	Atp6v1c2	Atp6v1e1
rno00260 Glycine. serine and threonine metabolism	0.021276596	0.056179775	0.390064144	1.640038691	8	28	KEGG	Bpgm	Amt	Dld	Gcat	Gcsh	Gatm	Phgdh	Tdh	Shmt2	Pgam2	Grhpr	Psat1	Psph	Alas1
rno00790 Folate biosynthesis	0.031890661	0.076572173	0.474410956	1.656784919	13	15	KEGG	Akr1b1	Mocs2	Pts	Dhfr	Ggh	Pcbd1	Fpgs	Spr
rno00520 Amino sugar and nucleotide sugar metabolism	0.004854369	0.017655014	0.356535189	1.708606918	1	43	KEGG	Tsta3	Galt	Cyb5r3	Cyb5r1	Nans	Gnpnat1	Uxs1	Gmppa	Mpi	Pgm3	Gnpda1	Nagk	Fuk	Hexa	Gale	Cmas	Gpi	Pmm2
rno00380 Tryptophan metabolism	0.009367681	0.028589677	0.423369546	1.720694872	3	25	KEGG	Acat1	Aox3	Ehhadh	Aldh1b1	Aldh9a1	Cat	Afmid	Echs1	Hadh	Ddc	Kyat3	Aldh3a2	Aox1	Acat2
rno00590 Arachidonic acid metabolism	0.009546539	0.02876201	0.386090905	1.730961442	3	35	KEGG	Gpx8	Ephx2	Gpx7	Cyp2u1	Pla2g12a	Ggt5	Pla2g2c	Ltc4s	Gpx3	Hpgds	Fam213b	Gpx2	Ptges	Ggt1	Cyp2j4	Pla2g3	Cyp4f6	Pla2g16
rno01230 Biosynthesis of amino acids	0.002487562	0.013160842	0.354595398	1.79965878	0	58	KEGG	Idh3a	Aldoa	Idh3g	Asl	Taldo1	Pkm	Aco2	Prps1	Pycr3	Pgk1	LOC314140	Mat2b	Tpi1	Acy1	Eno1	Phgdh	Got2	Idh2	Shmt2	Glul	Rpe	Eno3	Idh3B
rno00280 Valine. leucine and isoleucine degradation	0.002427184	0.013160842	0.376440111	1.803996348	0	43	KEGG	Acat1	Aox3	Ehhadh	Aldh1b1	Pccb	Dld	Aldh9a1	Hsd17b10	Acaa2	Acadm	Hibch	Mccc2	Hmgcl	Pcca	Hadhb	Echs1	Hadh	Hmgcs2	Aldh3a2	Bckdha	Aox1	Abat	Acat2	Hibadh
rno00030 Pentose phosphate pathway	0.009259259	0.028589677	0.44607043	1.805978737	3	24	KEGG	Aldoa	G6pd	Taldo1	Fbp2	Prps1	H6pd	Rbks	LOC314140	Rpe	Pgls	Gpi	Rgn	Idnk	Pfkm	Tkt	Pgm1	Pfkl	Aldoc
rno04142 Lysosome	0.002564103	0.013160842	0.330252683	1.861775882	0	97	KEGG	Atp6ap1	Atp6v0d1	Ap1m1	Atp6v0b	Asah1	Ctsb	Ap3m2	Tpp1	Naga	Cln3	Ctsc	Atp6v0c	Arsa	Ctsd	Ap1s1	Atp6v1h	Slc11a1	Lamp2	Cd63	Ctsa	Gaa	Ap3s2	Ap3s1	Aga	Ap4s1	Ctsl	Laptm4a	Ap3m1	Gm2a	Cd164	Gusb	Psap	Hexa	Gns	Ap4m1	Pla2g15	Fuca1	Litaf	Ctss	Lipa	Laptm5	Npc2
rno00010 Glycolysis / Gluconeogenesis	0.002518892	0.013160842	0.396757762	1.911630174	0	47	KEGG	Bpgm	Aldoa	Aldh1b1	Dld	Aldh9a1	Akr1a1	Pkm	Fbp2	Pdhb	Ldhb	Ldha	Pgk1	Tpi1	Galm	Eno1	Eno3	G6pc3	Gpi	Pgam2	Aldh3a2	Pfkm
rno00640 Propanoate metabolism	0.004750594	0.017655014	0.469376968	1.924461113	1	26	KEGG	Acat1	Sucla2	Ehhadh	Pccb	Dld	Ldhb	Echdc1	Ldha	Suclg1	Acadm	Hibch	Pcca	Echs1
rno03060 Protein export	0.006944444	0.022665895	0.499389112	1.939774881	2	22	KEGG	Spcs2	Sec61b	Sec61g	Spcs1	Srp9	Srp19	Srp14	Sec62	Srp54a	Sec11a	Oxa1l	MGC109340
rno03020 RNA polymerase	0.004750594	0.017655014	0.474463795	1.945317271	1	26	KEGG	Polr2i	Polr2j	Polr2e	Polr2k	Polr2c	Polr2d	Polr2f	Polr3k	Polr3h	Polr2h	Polr2l	Polr3gl	Polr1e	Polr2g	Polr3c
rno00620 Pyruvate metabolism	0.002309469	0.013160842	0.450815289	1.982429138	0	32	KEGG	Acat1	Fh	Aldh1b1	Dld	Aldh9a1	Mdh2	Pkm	Pdhb	Ldhb	Mdh1	Ldha
rno00630 Glyoxylate and dicarboxylate metabolism	0.00462963	0.017655014	0.491804407	1.991139159	1	24	KEGG	Acat1	Amt	Pccb	Dld	Mdh2	Cat	Aco2	Mdh1	Gcsh	Afmid	Pcca	Shmt2	Glul
rno00130 Ubiquinone and other terpenoid-quinone biosynthesis	0.004618938	0.017655014	0.693328252	2.010681438	1	9	KEGG	Coq7	Coq5	Nqo1	Vkorc1l1	Coq3	Coq6	Vkorc1	Coq2
rno00983 Drug metabolism - other enzymes	0.002564103	0.013160842	0.425365275	2.04905769	0	46	KEGG	Mgst3	Gsta6	Nme1	Hprt1	Gsto1	Gstm5	Gstm6	Nme6	Gstm7	Gsta4	Gstt2	Nme3	Gstt1	Rrm1	Gstm1	Cda	Mgst1	Gstp1	Gusb	Gstm4	Cmpk1	Ces1d	Nme2	Tymp	Dut	Rrm2	Gstm2	Nme7	Uck2
rno00100 Steroid biosynthesis	0.00228833	0.013160842	0.654906639	2.094756999	0	12	KEGG	Msmo1	Tm7sf2	Sc5d	Lss	Fdft1	Nsdhl	Ebp	Dhcr7	Hsd17b7	Lipa
rno00020 Citrate cycle (TCA cycle)	0.002364066	0.013160842	0.52573556	2.210474026	0	28	KEGG	Sdhb	Idh3a	Sucla2	Fh	Sdhd	Dld	Idh3g	Mdh2	Sdhc	Pdhb	Aco2	Mdh1	Suclg1
rno00980 Metabolism of xenobiotics by cytochrome P450	0.002364066	0.013160842	0.52771647	2.218802834	0	28	KEGG	Mgst3	Gsta6	Gsto1	Gstm5	Gstm6	Gstm7	Gsta4	Gstt2	Gstt1	Gstm1	Hpgds	Mgst1	Gstp1	Ephx1	Gstm4	Gstk1
rno01200 Carbon metabolism	0.002564103	0.013160842	0.397442618	2.24055434	0	97	KEGG	Sdhb	Acat1	Idh3a	Sucla2	Ehhadh	Fh	Aldoa	Amt	Pccb	Sdhd	G6pd	Dld	Idh3g	Taldo1	Mdh2	Pkm	Sdhc	Cat	Fbp2	Pdhb	Aco2	Esd	Prps1	Mdh1	Gcsh	H6pd	Pgk1	Suclg1	LOC314140	Tpi1	Acadm	Eno1	Hibch	Phgdh	Got2	Pcca	Idh2	Shmt2	Rpe	Eno3	Echs1	Idh3B
rno00480 Glutathione metabolism	0.002518892	0.013160842	0.492844117	2.393634574	0	48	KEGG	Mgst3	Txndc12	Gsta6	G6pd	Gpx8	Gsto1	Ggt7	Gpx7	Gstm5	Gstm6	Gstm7	Gsta4	Gstt2	Ggt5	Lap3	Gstt1	Gpx4	Rrm1	Gstm1	Idh2	Gpx3	Hpgds	Mgst1	Gstp1	Gpx2	Oplah	Gstm4	Gstk1	Ggct	Ggt1
rno00982 Drug metabolism - cytochrome P450	0.002325581	0.013160842	0.60930669	2.602003485	0	29	KEGG	Mgst3	Aox3	Gsta6	Gsto1	Gstm5	Gstm6	Gstm7	Gsta4	Gstt2	Gstt1	Gstm1	Hpgds	Mgst1	Gstp1	Fmo4	Gstm4	Gstk1	Aox1
rno03010 Ribosome	0.002659574	0.013160842	0.524147504	3.139500264	0	123	KEGG	Mrps11	Rps19	Mrpl17	Mrps18c	Mrpl27	Mrpl35	Mrpl30	Mrpl22	Mrps16	Mrps21	Rpl18a	Rsl24d1	Mrpl14	Rpl6	Mrps14	Rpl17	Rpl35	Mrpl23	Rpl3	Mrps17	Mrps7	Mrpl20	Mrpl10	Rpl34	mrpl9	Mrps12	Mrps18a	Mrpl34	Mrps15	Rpl41	Rpl36	Mrpl2	Mrpl32	Rpl5	Mrpl1	Rps18	Mrps9	Mrpl21	Uba52	Rpl27	Mrpl36	Rpl18
rno03050 Proteasome	0.00245098	0.013160842	0.680097328	3.253090998	0	44	KEGG	Psmc4	Psma7	Psma6	Pomp	Psmf1	Psmb3	Psmb2	Psmb1	Psma5	Psme2	Psmd1	Psmc5	Psmb6	Psmb4	Psma1	Psmd13	Psma2	Psme1	Psmc1	Psma3	Psmd4	Psmd11	Psmc2	Sem1	Psmd14	Psmc6	Psmb9	Psmb10	Psmc3	Psmb11	Psma4	Psmd12
rno00190 Oxidative phosphorylation	0.002631579	0.013160842	0.67401865	3.818959995	0	101	KEGG	Sdhb	Atp5f1	Ndufb8	Ndufb4	Ndufab1	Ndufa4	Uqcrq	Atp6ap1	Ndufa5	Atp5f1c	Ndufa7	Atp5pf	Atp5mf	Ndufa1	Ndufa13	Ndufa12	Ndufa2	Uqcrc2	Ndufv2	Atp6v1g1	Ndufb7	Ndufa10	Ndufb5	Ndufb2	Atp6v1c1	Atp6v0d1	Atp5f1e	Ndufb3	Ndufb10	Ndufs3	Ndufa8	Cox5b	Uqcrb	Sdhd	Atp5po	Atp6v0b	Cox15	Ndufa9	Atp6v0e1	Uqcrh	Ndufb9	Atp5mc1
GO:0016358 dendrite development	0.001552795	0.049162312	-0.420118008	-2.614286592	0	229	GO Biological Process	Fxr1	Nedd4	Iqgap1	Robo1	Map2	Fat3	Cask	Clip1	App	Camsap2	Kalrn	Nlgn1	Ptprz1	Strn	Ppp1r9a	Flrt1	Nrp1	Pak3	Itsn1	Hecw1	Zmynd8	Pten	Tnik	Asap1	Map1b	Abl2	Nedd4l	Opa1	Rock2	Git1	Hdac2	Ntrk2	Shank1	Slc12a5	Epha4	Pdlim5	Btbd3	Numb	Gsk3a	Smad1	Camk2b	Ppp1r9b
GO:0007215 glutamate receptor signaling pathway	0.001628664	0.049162312	-0.515328037	-2.612712353	0	72	GO Biological Process	Unc13a	Gria2	App	Kalrn	Nlgn1	Gria4	Grm8	Cpeb4	Shank1	Gria1	Grm1	Kcnb1	Nrxn1	Ephb2	Mink1	Plcb1	Tiam1	Dapk1	Shank2	Grm5	Necab2	Neto2	Gria3	Shisa7	Nlgn3	Homer1	Grm2	Dagla	Grik1	Rasgrf1	Grin2b	Grm3	Reln	Nlgn2	Grm7	Klhl24	Sstr1	Neto1	Grm4	Oprm1	Dlg4	Grik5
GO:0048813 dendrite morphogenesis	0.001589825	0.049162312	-0.444524393	-2.584281189	0	142	GO Biological Process	Fxr1	Nedd4	Robo1	Map2	Cask	Kalrn	Nlgn1	Ptprz1	Ppp1r9a	Nrp1	Pak3	Hecw1	Pten	Tnik	Abl2	Nedd4l	Opa1	Rock2	Shank1	Epha4	Pdlim5	Btbd3	Numb	Smad1	Camk2b	Map6	Rere	Dcx	Stau2	Ephb2	Dnm3	Epha5	Kidins220	Mink1	Taok2	Sema3a	Tiam1	2007-09-01	Caprin1	Shank2	Ephb3	Dnm1l
GO:0060997 dendritic spine morphogenesis	0.001647446	0.049162312	-0.542067695	-2.557903205	0	54	GO Biological Process	Cask	Kalrn	Nlgn1	Ppp1r9a	Pak3	Pten	Opa1	Shank1	Epha4	Pdlim5	Camk2b	Stau2	Ephb2	Dnm3	Epha5	Tiam1	2007-09-01	Caprin1	Shank2	Ephb3	Dnm1l	Ngef	Dvl1	Ephb1	Wnt7a	Ctnnd2	Nlgn3	Mfn1	Sipa1l1	Pafah1b1	Reln	Ube3a	Eef2k	Dlg4	Srcin1	Bhlhb9
GO:0060996 dendritic spine development	0.0016	0.049162312	-0.470953811	-2.523752978	0	95	GO Biological Process	Fxr1	Cask	Kalrn	Nlgn1	Ppp1r9a	Pak3	Itsn1	Zmynd8	Pten	Asap1	Opa1	Git1	Hdac2	Shank1	Slc12a5	Epha4	Pdlim5	Camk2b	Stau2	Ephb2	Dnm3	Epha5	Plk2	Tiam1	2007-09-01	Caprin1	Pak2	Shank2	Ephb3	Dnm1l	Ngef	Dvl1	Ephb1	Wnt7a	Ctnnd2	Nlgn3	Mfn1	Nr3c1	Sipa1l1	Pak1	Pafah1b1	Ptprs
GO:0106027 neuron projection organization	0.001597444	0.049162312	-0.48218834	-2.470905005	0	74	GO Biological Process	Cask	App	Kalrn	Nlgn1	Ppp1r9a	Pak3	Zmynd8	Pten	Abl2	Opa1	Shank1	Epha4	Pdlim5	Camk2b	Stau2	Ephb2	Dnm3	Epha5	Tiam1	2007-09-01	Caprin1	Shank2	Ephb3	Tanc1	Dnm1l	Ngef	Dvl1	Ephb1	Wnt7a	Ctnnd2	Nlgn3	Mfn1	Sipa1l1	Pafah1b1	Grin2b	Igf1r	Reln
GO:0097061 dendritic spine organization	0.001639344	0.049162312	-0.48517592	-2.449974555	0	71	GO Biological Process	Cask	Kalrn	Nlgn1	Ppp1r9a	Pak3	Zmynd8	Pten	Abl2	Opa1	Shank1	Epha4	Pdlim5	Camk2b	Stau2	Ephb2	Dnm3	Epha5	Tiam1	2007-09-01	Caprin1	Shank2	Ephb3	Tanc1	Dnm1l	Ngef	Dvl1	Ephb1	Wnt7a	Ctnnd2	Nlgn3	Mfn1	Sipa1l1	Pafah1b1	Grin2b	Igf1r	Reln
GO:0050773 regulation of dendrite development	0.001587302	0.049162312	-0.414811016	-2.418864935	0	144	GO Biological Process	Fxr1	Nedd4	Iqgap1	Robo1	Fat3	Cask	Clip1	Camsap2	Kalrn	Nlgn1	Ptprz1	Ppp1r9a	Pak3	Itsn1	Hecw1	Zmynd8	Pten	Tnik	Asap1	Nedd4l	Opa1	Hdac2	Ntrk2	Shank1	Epha4	Pdlim5	Numb	Gsk3a	Smad1	Camk2b	Stau2	Cyfip1	Dnm3	Plk2	Tiam1	Caprin1	Shank2	Dnm1l	Ngef	Sh3glb1	Nlgn3	Abl1
GO:0060078 regulation of postsynaptic membrane potential	0.001597444	0.049162312	-0.448877728	-2.415053696	0	97	GO Biological Process	Gria2	App	Nlgn1	Gria4	Ppp1r9a	Kcnd2	Zmynd8	Pten	Stx1b	Gabra4	Shank1	Gria1	Grm1	Gabra2	Nrxn1	Cacna1c	Slc8a3	Cx3cl1	Shank2	Gabrg3	Grm5	Gabrg1	Gria3	Slc8a1	Dvl1	Unc13b	Wnt7a	Rims1	Nlgn3	Gsk3b	Grik1	Gabrg2	Grin2b	Glrb	Rims2	Reln	Celf4	Nlgn2	Stx1a	Neto1	Oprm1	Dlg4
GO:0048013 ephrin receptor signaling pathway	0.001694915	0.049162312	-0.622352601	-2.413490608	0	26	GO Biological Process	Git1	Efnb3	Epha4	Efna4	Ephb6	Ephb2	Epha5	Tiam1	Ephb3	Ngef	Ephb1	Sipa1l1	Epha3	Ptpn11	Chn1	Epha7	Ptk2
GO:0035249 synaptic transmission. glutamatergic	0.001602564	0.049162312	-0.469222326	-2.405377672	0	76	GO Biological Process	Unc13a	Gria2	Kalrn	Nlgn1	Gria4	Clcn3	Cdh8	Ophn1	Ntrk2	Nf1	Grm8	Shank1	Gria1	Grm1	Syt1	Egfr	Nrxn1	Shank2	Grm5	Gria3	Cacna1a	Unc13b	Ror2	Nlgn3	Cnr1	Grm2	Pak1	Grik1	Cacnb4	Grm3	Reln	Napb	Nlgn2	Cdh2	Grm7	Grm4	Tnr	Clstn3	Grik5	Pla2g6	Psen1	Grik2
GO:0099173 postsynapse organization	0.0016	0.049162312	-0.447145047	-2.396166281	0	95	GO Biological Process	Cask	Kalrn	Nlgn1	Ppp1r9a	Etv5	Pak3	Zmynd8	Pten	Lrrc4	Magi2	Abl2	Opa1	Shank1	Epha4	Pdlim5	Camk2b	Stau2	Nrxn1	Ephb2	Dnm3	Epha5	Tiam1	2007-09-01	Caprin1	Snx27	Shank2	Ephb3	Tanc1	Dnm1l	Ngef	Dvl1	Ephb1	Wnt7a	Shisa7	Ctnnd2	Nlgn3	Mfn1	Sipa1l1	Pafah1b1	Grin2b	Igf1r	Glrb
GO:0060998 regulation of dendritic spine development	0.001605136	0.049162312	-0.467976561	-2.369495798	0	70	GO Biological Process	Fxr1	Cask	Kalrn	Nlgn1	Ppp1r9a	Pak3	Itsn1	Zmynd8	Pten	Asap1	Opa1	Hdac2	Shank1	Epha4	Pdlim5	Camk2b	Stau2	Dnm3	Plk2	Tiam1	Caprin1	Shank2	Dnm1l	Ngef	Nlgn3	Mfn1	Nr3c1	Sipa1l1	Pafah1b1	Ptprs	Reln	Nlgn2	Mapkapk5	Ube3a	Eif4g2	Eef2k	Nrg1	Srcin1	Bhlhb9	Tsc2	Psen1	Mapk6
GO:0050808 synapse organization	0.001529052	0.049162312	-0.371153302	-2.3428432	0	258	GO Biological Process	Pclo	Fxr1	Myo5a	Nedd4	Myh10	Cask	Unc13a	App	Utrn	Kalrn	Nlgn1	Ppp1r9a	Flrt1	Erc2	Etv5	Pak3	Cadm1	Mapt	Zmynd8	Pten	Lrrc4	Magi2	Sptbn2	Map1b	Abl2	Opa1	Ntrk2	Shank1	Epha4	Cacnb2	Pdlim5	Camk2b	Stau2	Cyfip1	Nrxn1	Ephb2	Dnm3	Epha5	Pcdhb12	Tiam1	2007-09-01	Caprin1
GO:0048667 cell morphogenesis involved in neuron differentiation	0.001390821	0.049162312	-0.341659403	-2.341024101	0	462	GO Biological Process	Fxr1	Nedd4	Robo1	Mycbp2	Myh10	Map2	Brsk1	Top2b	Macf1	Cask	Nin	Rufy3	Apc	App	Kalrn	Nlgn1	Ptprz1	Ppp1r9a	Nrp1	Pak3	Nrcam	Mapt	Cdhr1	Golga4	Hecw1	Ssh2	Pten	Tnik	Zeb2	Nr4a3	Map1b	Plxna2	Abl2	Nedd4l	Opa1	Dcc	Rock2	Ophn1	Ptprm	Ptpro	Ntrk2	Zswim8
GO:1900006 positive regulation of dendrite development	0.001592357	0.049162312	-0.439960738	-2.320055035	0	87	GO Biological Process	Iqgap1	Cask	Clip1	Kalrn	Nlgn1	Ptprz1	Ppp1r9a	Pak3	Itsn1	Zmynd8	Tnik	Opa1	Shank1	Epha4	Numb	Smad1	Camk2b	Stau2	Cyfip1	Tiam1	Caprin1	Shank2	Dnm1l	Sh3glb1	Nlgn3	Abl1	Mfn1	Nr3c1	Pafah1b1	Reln	Nlgn2	Il1rapl1	Mapkapk5	Ptprf	Akap5	Eif4g2	Dab2ip	Eef2k	Nrg1	Bhlhb9	Pias2	Tsc2
GO:0030010 establishment of cell polarity	0.001610306	0.049162312	-0.425285073	-2.31836775	0	104	GO Biological Process	Myo18a	Map2	Brsk1	Rufy3	Myo9a	Cdh5	Arfgef1	Sdccag8	Map1b	Ophn1	Prkci	Kif26b	Wee1	Dctn1	Wdpcp	Pard3	Gbf1	Shtn1	Spry2	Mark4	Map4	Mark3	Cdk5rap2	Exoc4	Bcas3	Ephb1	Wnt7a	Gsk3b	Rab10	Pak1	Scrib	Foxj1	Pafah1b1	Igf1r	Pard3b	Gsn	Mark1	Mpp5	Msn	Rhoa	Rock1	Cyp26b1
GO:0086010 membrane depolarization during action potential	0.001697793	0.049162312	-0.569153747	-2.311149499	0	31	GO Biological Process	Slmap	Cacna1d	Scn9a	Scn3a	Cacna1e	Cacnb2	Cacna1b	Cacna1c	Nalcn	Scn2a	Cacna1g	Cacna1a	Scn3b	Scn1a
GO:0099565 chemical synaptic transmission. postsynaptic	0.001574803	0.049162312	-0.431328816	-2.288886112	0	89	GO Biological Process	Gria2	App	Nlgn1	Gria4	Ppp1r9a	Zmynd8	Pten	Stx1b	Gabra4	Shank1	Gria1	Gabra2	Nrxn1	Cx3cl1	Shank2	Gabrg3	Gabrg1	Gria3	Dvl1	Unc13b	Wnt7a	Rims1	Nlgn3	Gsk3b	Grik1	Gabrg2	Grin2b	Glrb	Rims2	Reln	Celf4	Nlgn2	Stx1a	Neto1	Oprm1	Dlg4	Mpp2	Chrne	Grik5	Atxn1	Grik2	Gabra3
GO:0061564 axon development	0.001420455	0.049162312	-0.339960857	-2.28686876	0	384	GO Biological Process	Robo1	Mycbp2	Myh10	Map2	Brsk1	Top2b	Macf1	Nin	Rufy3	Apc	App	Camsap2	Kalrn	Ptprz1	Nrp1	Vcan	Pak3	Nrcam	Mapt	Golga4	Ssh2	Ncam2	Pten	Zeb2	Nr4a3	Map1b	Plxna2	Dcc	Ptprm	Ptpro	Ntrk2	Jun	Zswim8	Notch1	Ttl	Kif5b	Efnb3	Epha4	Nefl	Bmpr1b	Numb	Srf
GO:0010769 regulation of cell morphogenesis involved in differentiation	0.001492537	0.049162312	-0.356985102	-2.277626557	0	268	GO Biological Process	Fxr1	Nedd4	Robo1	Map2	Macf1	Cask	Nin	Rufy3	Kalrn	Nlgn1	Ptprz1	Ppp1r9a	Nrp1	Pak3	Mapt	Golga4	Hecw1	Ssh2	Pten	Tnik	Zeb2	Map1b	Plxna2	Nedd4l	Opa1	Dock1	Ntrk2	Zswim8	Ttl	Efnb3	Epha4	Nefl	Pdlim5	Ttc3	Numb	Srf	Clasp2	Smad1	Camk2b	Robo2	Map6	Dcx
GO:0070507 regulation of microtubule cytoskeleton organization	0.001628664	0.049162312	-0.387753647	-2.254702625	0	154	GO Biological Process	Taok1	Map2	Ttbk2	Nin	Clip1	Apc	Camsap2	Chmp3	Camsap1	Mapt	Cep131	Hdgfl3	Xpo1	Tpr	Map1b	Bicd1	Rock2	Smc1a	Dctn1	Cep120	Stag1	Clasp2	Map6	Map9	Stag2	Cdk2ap2	Pdcd6ip	Nek2	Map1a	Trim36	Pde4dip	Kif11	Tpx2	Ranbp2	Spef1	Plk2	Hnrnpu	Dync1h1	Gnai1	Eml2	Cdk5rap2	Rnf4
GO:0051966 regulation of synaptic transmission. glutamatergic	0.001689189	0.049162312	-0.48263736	-2.239103435	0	51	GO Biological Process	Gria2	Kalrn	Nlgn1	Gria4	Ophn1	Ntrk2	Grm8	Shank1	Grm1	Syt1	Egfr	Nrxn1	Shank2	Grm5	Ror2	Nlgn3	Cnr1	Grm2	Grik1	Grm3	Reln	Nlgn2	Cdh2	Grm7	Grm4	Tnr	Pla2g6	Psen1	Grik2	Cacng2
GO:2000463 positive regulation of excitatory postsynaptic potential	0.001689189	0.049162312	-0.561706345	-2.237370381	0	29	GO Biological Process	Nlgn1	Pten	Stx1b	Shank1	Nrxn1	Shank2	Dvl1	Wnt7a	Rims1	Nlgn3	Gsk3b	Rims2	Reln	Nlgn2	Stx1a	Neto1	Dlg4
GO:0072583 clathrin-dependent endocytosis	0.001686341	0.049162312	-0.543121816	-2.236402258	0	32	GO Biological Process	Canx	Sh3gl2	Ap2a2	Syt11	Fcho2	Hip1	Dnm2	Inpp5f	Gak	Fnbp1l	Clta	Hip1r	Sh3gl3	Dnm1	Picalm	Tnk2	Cltb	Cltc	Dab2	Scyl2
GO:0051056 regulation of small GTPase mediated signal transduction	0.001589825	0.049162312	-0.368464076	-2.234797749	0	194	GO Biological Process	Robo1	Dennd1a	Ralgapa1	Kalrn	Cdc42bpa	Arfgef1	Nrp1	Itsn1	Sos1	Asap1	Abl2	Ophn1	Git1	Nf1	Arhgef11	Notch1	Vav3	Fgd4	Arhgef12	Abca1	Ogt	Arhgap12	Gbf1	Dnm2	Spry2	Ephb2	Cul3	Arhgap18	Psd	Tiam1	Akap13	Madd	Mcf2l	Sipa1l2	Ralgps2	Rasa1	Mapkap1	Ngef	Gpr4	Igf1	Acap2	Arhgap20
GO:0050806 positive regulation of synaptic transmission	0.001607717	0.049162312	-0.384838208	-2.229024229	0	140	GO Biological Process	Unc13a	Gria2	Hap1	App	Kalrn	Nlgn1	Gria4	Ppp1r9a	Pten	Stx1b	Ntrk2	Nf1	Stau1	Kif5b	Shank1	Epha4	Gria1	Syt1	Camk2b	Creb1	Egfr	Cacna1b	Tacr1	Nrxn1	Ephb2	Slc8a3	Plk2	Slc1a3	Shank2	Dnm1l	Clstn1	Dvl1	Unc13b	Ror2	Wnt7a	Rims1	Shisa7	Nlgn3	Abl1	Nptn	Gsk3b	Htr2c
GO:0070970 interleukin-2 secretion	0.001814882	0.050687344	-0.832664169	-2.226588214	0	8	GO Biological Process	Sptbn1	Abl2	Ezr	Abl1	Pnp	Cd276	Trim27
GO:0007409 axonogenesis	0.001490313	0.049162312	-0.33744526	-2.226087171	0	347	GO Biological Process	Robo1	Mycbp2	Myh10	Map2	Brsk1	Top2b	Macf1	Nin	Rufy3	Apc	App	Kalrn	Ptprz1	Nrp1	Pak3	Nrcam	Mapt	Golga4	Ssh2	Pten	Zeb2	Nr4a3	Map1b	Plxna2	Dcc	Ptprm	Ptpro	Ntrk2	Zswim8	Notch1	Ttl	Kif5b	Efnb3	Epha4	Nefl	Bmpr1b	Numb	Srf	Clasp2	Efna4	Robo2	Map6
GO:0048266 behavioral response to pain	0.003577818	0.064251538	-0.696009225	-2.220397708	1	14	GO Biological Process	Kalrn	Scn9a	Cacna1e	Tacr1	Cacna1a	Git2	Grik1	Grin2b
GO:0010975 regulation of neuron projection development	0.001412429	0.049162312	-0.324840971	-2.22017137	0	457	GO Biological Process	Qk	Fxr1	Nedd4	Iqgap1	Robo1	Tenm3	Map2	Macf1	Fat3	Cask	Unc13a	Nin	Rufy3	Clip1	Hap1	Camsap2	Map4k4	Kalrn	Nlgn1	Ptprz1	Ppp1r9a	Nrp1	Pak3	Enc1	Itsn1	Nrcam	Mapt	Cbfa2t2	Golga4	Hecw1	Zmynd8	Ssh2	Pten	Tnik	Asap1	Zeb2	Ptprg	Cntn1	Magi2	Map1b	Plxna2	Abl2
GO:0007411 axon guidance	0.001615509	0.049162312	-0.379054242	-2.200411787	0	146	GO Biological Process	Robo1	Mycbp2	Myh10	App	Nrp1	Nrcam	Nr4a3	Plxna2	Dcc	Ptprm	Ptpro	Zswim8	Kif5b	Efnb3	Epha4	Bmpr1b	Efna4	Robo2	Etv1	Enah	Cyfip1	Tenm2	Sema3c	Evl	Ephb2	Otx2	Epha5	Unc5d	Sema3a	Nfib	Ephb3	Unc5c	Mapk8ip3	Usp33	Sema4a	Cyfip2	Kif3a	Ryk	Dvl1	Ephb1	Bcl11b	Arhgap35
GO:0050803 regulation of synapse structure or activity	0.001628664	0.049162312	-0.378364599	-2.200107364	0	154	GO Biological Process	Fxr1	Nedd4	Cask	App	Kalrn	Nlgn1	Gria4	Ppp1r9a	Flrt1	Etv5	Pak3	Zmynd8	Pten	Lrrc4	Opa1	Stx1b	Ntrk2	Epha4	Pdlim5	Camk2b	Stau2	Dnm2	Nrxn1	Ephb2	Dnm3	Tiam1	Caprin1	Snx27	Ephb3	Gripap1	Dnm1l	Ngef	Clstn1	Ephb1	Wnt7a	Ctnna2	Shisa7	Nlgn3	Abl1	Mfn1	Sipa1l1	Pafah1b1
GO:0046834 lipid phosphorylation	0.001692047	0.049162312	-0.513746292	-2.196774388	0	37	GO Biological Process	Pik3r1	Pik3r3	Dgkb	Pik3c2a	Pik3ca	Cerk	Pip5k1a	Pi4k2a	Pip4k2b	Tmem150a	Impad1	Ttc7b	Dgke	Ip6k2	Pik3r2	Pik3c2b	Pip4k2c	Pik3cd	Pip5k1c	Dgka	Pik3cb
GO:0045666 positive regulation of neuron differentiation	0.001490313	0.049162312	-0.332940491	-2.19636973	0	347	GO Biological Process	Qk	Iqgap1	Robo1	Tenm3	Macf1	Cask	Unc13a	Nin	Rufy3	Kdm4a	Clip1	Hap1	Kalrn	Nlgn1	Ptprz1	Ppp1r9a	Nrp1	Prox1	Etv5	Pak3	Enc1	Itsn1	Mapt	Cbfa2t2	Golga4	Zmynd8	Pten	Tnik	Sox11	Zeb2	Cntn1	Magi2	Map1b	Plxna2	Abl2	Nedd4l	Opa1	Dcc	Prkci	Ntrk2	Nf1	Spag9
GO:0061001 regulation of dendritic spine morphogenesis	0.001697793	0.049162312	-0.512930214	-2.195531979	0	38	GO Biological Process	Cask	Kalrn	Nlgn1	Ppp1r9a	Pak3	Pten	Opa1	Epha4	Pdlim5	Camk2b	Stau2	Dnm3	Tiam1	Caprin1	Dnm1l	Ngef	Nlgn3	Mfn1	Sipa1l1	Pafah1b1	Reln	Ube3a	Eef2k	Srcin1	Bhlhb9
GO:0021953 central nervous system neuron differentiation	0.001602564	0.049162312	-0.380458638	-2.189456389	0	136	GO Biological Process	Robo1	Mycbp2	Map2	Nin	Nrp1	Prox1	Slc4a10	Pten	Zeb2	Dcc	Ophn1	Nf1x	Ntrk2	Epha4	Robo2	Gabrb1	Dcx	Nrxn1	Ephb2	Unc5d	Sfrp1	Sema3a	Lmo4	Nfib	Ephb3	Sall1	Ift172	Ryk	Cacna1a	Dync2h1	Ephb1	Wnt7a	Top2a	Atp2b2	Bcl11b	Fgfr1	Arhgap35	Pafah1b1	Bhlhe22	Pou3f4	Dclk1	Mdga2
GO:0097485 neuron projection guidance	0.001607717	0.049162312	-0.376292638	-2.185883637	0	147	GO Biological Process	Robo1	Mycbp2	Myh10	App	Nrp1	Nrcam	Nr4a3	Plxna2	Dcc	Ptprm	Ptpro	Zswim8	Kif5b	Efnb3	Epha4	Bmpr1b	Efna4	Robo2	Etv1	Enah	Cyfip1	Tenm2	Sema3c	Evl	Ephb2	Otx2	Epha5	Unc5d	Sema3a	Nfib	Ephb3	Unc5c	Mapk8ip3	Usp33	Sema4a	Cyfip2	Kif3a	Ryk	Dvl1	Ephb1	Bcl11b	Arhgap35
GO:1990089 response to nerve growth factor	0.001639344	0.049162312	-0.441521375	-2.18572814	0	66	GO Biological Process	Apc	App	Nts	Pten	Magi2	Kif1b	Ntrk2	Nf1	Dync1li2	Sh3gl2	Eef1a1	Creb1	Kcnc1	Sort1	Kidins220	Snx27	Wasf1	Dync1h1	Pdpk1	Cdc5l	Optn	Acap2	Kcnc2	Fgfr1	Usp8	Hspa5	Ube3a	Eef2k	Cib1	Ehd1	Hes1	Rapgef2	Crnkl1	Kat2a	Csnk1d	L1cam	Mapk9	Elavl4	Dync1i2	Nfkb1
GO:0051962 positive regulation of nervous system development	0.001396648	0.049162312	-0.317459592	-2.183013076	0	483	GO Biological Process	Qk	Iqgap1	Robo1	Tenm3	Macf1	Cask	Unc13a	Nin	Rufy3	Kdm4a	Clip1	Hap1	App	Kalrn	Nlgn1	Ptprz1	Ppp1r9a	Flrt1	Nrp1	Prox1	Etv5	Pak3	Enc1	Itsn1	Mapt	Ptpra	Cbfa2t2	Golga4	Zmynd8	Pten	Tnik	Sox11	Zeb2	Tp73	Cntn1	Zfp609	Magi2	Map1b	Plxna2	Abl2	Nedd4l	Opa1
GO:0051705 multi-organism behavior	0.001672241	0.049162312	-0.464368269	-2.180249022	0	53	GO Biological Process	App	Kalrn	Pten	Pcm1	Abl2	Ppp3cb	Shank1	Tacr1	Vps13a	Nrxn1	Eif4ebp2	Shank2	Nrxn3	Dvl1	Nlgn3	Aplp2	Brinp1	Grin2b	Reln	Ptchd1	Cln8	Nlgn2	Gad1	Ube2q1	Dlg4	Atxn1	Tsc2	Penk	Oxt	Htt	Mtor
GO:0007416 synapse assembly	0.001607717	0.049162312	-0.390277965	-2.179087763	0	116	GO Biological Process	Pclo	App	Nlgn1	Ppp1r9a	Flrt1	Erc2	Cadm1	Mapt	Pten	Magi2	Sptbn2	Map1b	Ntrk2	Shank1	Pdlim5	Stau2	Nrxn1	Ephb2	Dnm3	Pcdhb12	Shank2	Ephb3	Nrxn3	Clstn1	Cacna1a	Ephb1	Wnt7a	Nlgn3	Nptn	Lrrn3	Adgrl2	Dscam	Slitrk4	Flrt2	Nlgn2	Pcdh17	Il1rapl1	Cdh2	Asic2	Adgre5	Slitrk2	Farp1
GO:0060509 Type I pneumocyte differentiation	0.001751313	0.049638374	-0.839431291	-2.173878152	0	7	GO Biological Process	Thra	Ncor2	Creb1	Nfib	Igf1
GO:0007216 G-protein coupled glutamate receptor signaling pathway	0.003552398	0.064251538	-0.696783097	-2.173349654	1	13	GO Biological Process	Grm8	Grm1	Grm5	Homer1	Grm2	Dagla	Grm3	Grm7	Grm4
GO:0014897 striated muscle hypertrophy	0.001639344	0.049162312	-0.430245927	-2.172596641	0	71	GO Biological Process	Akap6	Kdm4a	Nr4a3	Hdac2	Igfbp5	Pdlim5	Gsk3a	Foxo1	Ryr2	Cdk9	Inpp5f	Tomm70	Tiam1	Akap13	Pak2	Sorbs2	Igf1	Atp2b4	Nr3c1	Gsk3b	Pak1	Becn1	Parp1	Mef2a	Atp2a2	Adra1b	Fbxo32	Smad4	Foxp1	Pde5a	Lmna	Ptk2	Ezh2	Col14a1	Npm1	Map2k4	Camk2d	Akap1	Camta2	Mtor	Smad3	Slc9a1
GO:0000226 microtubule cytoskeleton organization	0.001424501	0.049162312	-0.321617425	-2.169412	0	405	GO Biological Process	Fgfr1op	Taok1	Ap1g1	Ift88	Map2	Brsk1	Ttbk2	Nin	Clip1	Apc	Camsap2	Kpnb1	Kif3b	Cdc42bpa	Vps4a	Chmp3	Ncor1	Camsap1	Tubgcp2	Mapt	Cep131	Hdgfl3	Xpo1	Zfp207	Sdccag8	Setd2	Slk	Tpr	Pcm1	Map1b	Bicd1	Rock2	Hook3	Ccdc40	Ttl	Dync1li2	Wee1	Smc1a	Dctn1	Nefl	Pibf1	Cep120
GO:0014896 muscle hypertrophy	0.001628664	0.049162312	-0.425328835	-2.156416535	0	72	GO Biological Process	Akap6	Kdm4a	Nr4a3	Hdac2	Igfbp5	Pdlim5	Gsk3a	Foxo1	Ryr2	Cdk9	Inpp5f	Tomm70	Tiam1	Akap13	Pak2	Sorbs2	Igf1	Atp2b4	Nr3c1	Gsk3b	Pak1	Becn1	Parp1	Mef2a	Atp2a2	Adra1b	Fbxo32	Smad4	Foxp1	Pde5a	Lmna	Ptk2	Ezh2	Col14a1	Npm1	Map2k4	Camk2d	Akap1	Camta2	Mtor	Smad3	Slc9a1
GO:0099068 postsynapse assembly	0.003610108	0.064251538	-0.712960878	-2.155521764	1	12	GO Biological Process	Nlgn1	Pten	Magi2	Shank1	Nrxn1	Shank2	Nlgn3	Nlgn2	Cdh2
GO:0090148 membrane fission	0.001760563	0.049773897	-0.722939566	-2.150736416	0	11	GO Biological Process	Opa1	Sh3gl2	Slc25a46	Dnm2	Dnm3	Dnm1l	Sh3glb1	Dnm1	Spast
GO:0031346 positive regulation of cell projection organization	0.001485884	0.049162312	-0.325201017	-2.150434079	0	352	GO Biological Process	Qk	Iqgap1	Robo1	Tenm3	Macf1	Ttbk2	Cask	Unc13a	Nin	Rufy3	Clip1	Apc	Hap1	Kalrn	Nlgn1	Ptprz1	Ppp1r9a	Nrp1	Pak3	Enc1	Itsn1	Mapt	Cbfa2t2	Golga4	Zmynd8	Tnik	Zeb2	Cntn1	Magi2	Map1b	Plxna2	Abl2	Nedd4l	Opa1	Dcc	Prkci	Ntrk2	Nf1	Shank1	Epha4	Nefl	Cep120
GO:0048265 response to pain	0.001675042	0.049162312	-0.562961923	-2.146772558	0	24	GO Biological Process	Kalrn	Scn9a	Cacna1e	Cacna1b	Tacr1	Cacna1a	Git2	Grik1	Grin2b	Reln	Ednrb
GO:0048814 regulation of dendrite morphogenesis	0.001592357	0.049162312	-0.406923485	-2.14583893	0	87	GO Biological Process	Fxr1	Nedd4	Robo1	Cask	Kalrn	Nlgn1	Ptprz1	Ppp1r9a	Pak3	Hecw1	Pten	Tnik	Nedd4l	Opa1	Epha4	Pdlim5	Numb	Smad1	Camk2b	Stau2	Dnm3	Tiam1	Caprin1	Dnm1l	Ngef	Sh3glb1	Nlgn3	Mfn1	Gsk3b	Sipa1l1	Pafah1b1	Reln	Il1rapl1	Ube3a	Ptprf	Akap5	Eef2k	Srcin1	Bhlhb9	Pias2	Rapgef2	Actr3
GO:0032886 regulation of microtubule-based process	0.0016	0.049162312	-0.357926718	-2.145652203	0	182	GO Biological Process	Taok1	Map2	Macf1	Ttbk2	Nin	Clip1	Apc	Hap1	Camsap2	Chmp3	Camsap1	Mapt	Cep131	Hdgfl3	Xpo1	Tpr	Map1b	Bicd1	Rock2	Ccdc40	Smc1a	Dctn1	Cep120	Stag1	Clasp2	Map6	Tacc1	Map9	Stag2	Cdk2ap2	Pdcd6ip	Nek2	Map1a	Trim36	Pde4dip	Tacc2	Kif11	Tpx2	Ranbp2	Spef1	Plk2	Hnrnpu
GO:0022604 regulation of cell morphogenesis	0.001422475	0.049162312	-0.318232942	-2.145343136	0	401	GO Biological Process	Fxr1	Nedd4	Robo1	Myh10	Map2	Macf1	Ttbk2	Cask	Unc13a	Nin	Rufy3	Gas7	Kalrn	Nlgn1	Ptprz1	Ppp1r9a	Nrp1	Pak3	Camsap1	Mapt	Golga4	Hecw1	Ssh2	Pten	Tnik	Zeb2	Map1b	Plxna2	Nedd4l	Opa1	Dock1	Ntrk2	Zmym4	Zswim8	Ttl	Efnb3	Epha4	Nefl	Pdlim5	Ttc3	Csnk1g2	Fgd4
GO:0050769 positive regulation of neurogenesis	0.001422475	0.049162312	-0.316702777	-2.143967266	0	428	GO Biological Process	Qk	Iqgap1	Robo1	Tenm3	Macf1	Cask	Unc13a	Nin	Rufy3	Kdm4a	Clip1	Hap1	App	Kalrn	Nlgn1	Ptprz1	Ppp1r9a	Nrp1	Prox1	Etv5	Pak3	Enc1	Itsn1	Mapt	Ptpra	Cbfa2t2	Golga4	Zmynd8	Pten	Tnik	Sox11	Zeb2	Tp73	Cntn1	Zfp609	Magi2	Map1b	Plxna2	Abl2	Nedd4l	Opa1	Dcc
GO:0001771 immunological synapse formation	0.003603604	0.064251538	-0.774462289	-2.139725065	1	9	GO Biological Process	Git1	Lgals3	Havcr2	Ephb1	Dlg1	Msn
GO:0003300 cardiac muscle hypertrophy	0.001633987	0.049162312	-0.426115476	-2.138533909	0	69	GO Biological Process	Akap6	Kdm4a	Nr4a3	Hdac2	Pdlim5	Gsk3a	Foxo1	Ryr2	Cdk9	Inpp5f	Tomm70	Tiam1	Akap13	Pak2	Sorbs2	Igf1	Atp2b4	Nr3c1	Gsk3b	Pak1	Becn1	Parp1	Mef2a	Atp2a2	Adra1b	Fbxo32	Smad4	Foxp1	Pde5a	Lmna	Ptk2	Ezh2	Col14a1	Npm1	Map2k4	Camk2d	Akap1	Camta2	Mtor	Smad3	Slc9a1	Ctdp1
GO:0010977 negative regulation of neuron projection development	0.001594896	0.049162312	-0.366607886	-2.133894645	0	145	GO Biological Process	Fat3	Rufy3	Map4k4	Nlgn1	Ptprz1	Nrp1	Pten	Asap1	Ptprg	Stx1b	Hdac2	Efnb3	Epha4	Gsk3a	Sema3c	Rtn4	Ephb2	Dnm3	Thoc2	Inpp5f	Plk2	Sema3a	Gak	Sema4a	Adcy6	Ryk	Ngef	Rgma	Nlgn3	Prkcsh	Gsk3b	Lrp1	Pafah1b1	Sema7a	Dab1	Ptprs	Bag5	Thy1	Epha3	Trak2	Plxna3	Itm2c
GO:0050807 regulation of synapse organization	0.001594896	0.049162312	-0.366555325	-2.133588706	0	145	GO Biological Process	Fxr1	Nedd4	Cask	Kalrn	Nlgn1	Ppp1r9a	Flrt1	Etv5	Pak3	Zmynd8	Pten	Lrrc4	Opa1	Ntrk2	Epha4	Pdlim5	Camk2b	Stau2	Nrxn1	Ephb2	Dnm3	Tiam1	Caprin1	Snx27	Ephb3	Gripap1	Dnm1l	Ngef	Clstn1	Ephb1	Wnt7a	Ctnna2	Shisa7	Nlgn3	Abl1	Mfn1	Sipa1l1	Pafah1b1	Lrrn3	Adgrl2	Grin2b	Reln
GO:0050890 cognition	0.001533742	0.049162312	-0.34066714	-2.129920082	0	231	GO Biological Process	App	Kalrn	Ptprz1	Cacna1d	Nts	Tmod2	Mapt	Thra	Trpm7	Pten	Pak7	Atp1a2	Abl2	Dopey2	Ntrk2	Nf1	Jun	Cacna1e	Pak6	Shank1	Slc12a5	Gria1	Srf	Ppp1r9b	Creb1	Egfr	Cyfip1	Glud1	Tacr1	Nrxn1	Cacna1c	Ephb2	Fos	Eif4ebp2	Slc8a3	Plcb1	Jph3	Plk2	Kcnk10	Amph	Adcy3	Ncam1
GO:0010770 positive regulation of cell morphogenesis involved in differentiation	0.001602564	0.049162312	-0.36734078	-2.129901761	0	141	GO Biological Process	Robo1	Macf1	Cask	Nin	Rufy3	Kalrn	Nrp1	Pak3	Mapt	Golga4	Tnik	Zeb2	Map1b	Plxna2	Opa1	Dock1	Ntrk2	Epha4	Nefl	Numb	Srf	Smad1	Camk2b	Robo2	Map6	Dcx	Stau2	Cyfip1	Dnm2	Shtn1	Rtn4	Tiam1	Caprin1	Crkl	Dnm1l	Calr	Sh3glb1	Abl1	Trpv2	Mfn1	Gsk3b	Pak1
GO:0099175 regulation of postsynapse organization	0.001655629	0.049162312	-0.448387277	-2.129713688	0	55	GO Biological Process	Cask	Kalrn	Nlgn1	Ppp1r9a	Pak3	Zmynd8	Pten	Opa1	Epha4	Pdlim5	Camk2b	Stau2	Dnm3	Tiam1	Caprin1	Snx27	Dnm1l	Ngef	Shisa7	Nlgn3	Mfn1	Sipa1l1	Pafah1b1	Grin2b	Reln	Cdh2	Ube3a	Eef2k	Srcin1	Bhlhb9
GO:0048854 brain morphogenesis	0.001692047	0.049162312	-0.53721508	-2.127161591	0	28	GO Biological Process	Ift88	Sos1	Slc4a10	Pten	Akt3	Nf1	Shank1	Otx2	Gak	Shank2	Afdn	Fancd2	Ctnna2	Pafah1b1	Spef2	Cdh2	Sox2
GO:0010720 positive regulation of cell development	0.001416431	0.049162312	-0.311297232	-2.1270409	0	470	GO Biological Process	Akap6	Qk	Iqgap1	Robo1	Tenm3	Macf1	Cask	Unc13a	Nin	Rufy3	Kdm4a	Clip1	Hap1	App	Kalrn	Nlgn1	Ptprz1	Cdh5	Ppp1r9a	Nrp1	Prox1	Etv5	Pak3	Enc1	Itsn1	Mapt	Ptpra	Cbfa2t2	Golga4	Zmynd8	Pten	Tnik	Sox11	Zeb2	Tp73	Cntn1	Zfp609	Magi2	Map1b	Plxna2	Abl2	Nedd4l
GO:0032185 septin cytoskeleton organization	0.003610108	0.064251538	-0.652854751	-2.126653203	1	15	GO Biological Process	Wdpcp	2009-09-01	2007-09-01	2010-09-01	2011-09-01	2008-09-01	2006-09-01	Rtkn2	2003-09-01	Rtkn
GO:0021952 central nervous system projection neuron axonogenesis	0.001730104	0.049162312	-0.577405524	-2.125354859	0	22	GO Biological Process	Mycbp2	Nin	Zeb2	Dcc	Epha4	Dcx	Ephb2	Nfib	Ephb3	Ephb1	Pafah1b1	Bhlhe22	Dclk1	Cdh11
GO:0098815 modulation of excitatory postsynaptic potential	0.001697793	0.049162312	-0.491991529	-2.123482844	0	39	GO Biological Process	App	Nlgn1	Zmynd8	Pten	Stx1b	Shank1	Nrxn1	Shank2	Dvl1	Wnt7a	Rims1	Nlgn3	Gsk3b	Rims2	Reln	Celf4	Nlgn2	Stx1a	Neto1	Dlg4
GO:0060079 excitatory postsynaptic potential	0.001602564	0.049162312	-0.412926573	-2.116788362	0	76	GO Biological Process	Gria2	App	Nlgn1	Gria4	Ppp1r9a	Zmynd8	Pten	Stx1b	Shank1	Gria1	Nrxn1	Shank2	Gria3	Dvl1	Wnt7a	Rims1	Nlgn3	Gsk3b	Grik1	Grin2b	Glrb	Rims2	Reln	Celf4	Nlgn2	Stx1a	Neto1	Oprm1	Dlg4	Mpp2	Chrne	Grik5	Atxn1	Grik2	Sez6	Tbc1d24
GO:0021872 forebrain generation of neurons	0.001655629	0.049162312	-0.438421164	-2.116732498	0	59	GO Biological Process	Robo1	Nrp1	Prox1	Mettl14	Slc4a10	Numb	Robo2	Dcx	Sema3a	Sall1	Bcl11b	Fgfr1	Lrp6	Aspm	Pou3f4	Plxna3	Tbr1	Satb2	Sox2	Rhoa	Lef1	Nrp2	Lhx8	Mettl3	Hes1	Rapgef2	Ascl1	Pax6	Atp7a	Drd2	Shank3	Slit2	Arx	Wnt5a	Csf1r	Erbb4	Fgfr2	Nkx2-1	Cntn2	Rac1
GO:2001222 regulation of neuron migration	0.001669449	0.049162312	-0.502321331	-2.111892918	0	34	GO Biological Process	Ptprz1	Stat3	Nexmif	Zfp609	Shtn1	Unc5d	Sema3a	Gsk3b	Reln	Srgap2	Flrt2	Olfm1	Dab2ip	Nrg1	Rapgef2	Tbc1d24	Pax6	Col3a1	Flna	Fbxo31	Erbb4	Adam17	Mapk8	Plaa	Nsmf	Kif20b	Lrig2	Cdh1
GO:0007163 establishment or maintenance of cell polarity	0.001610306	0.049162312	-0.357246948	-2.111814454	0	165	GO Biological Process	Rpgrip1l	Myo18a	Map2	Brsk1	Macf1	Rufy3	Apc	Myo9a	Cdh5	Arfgef1	Sdccag8	Map1b	Ophn1	Prkci	Kif26b	Dlg2	Wee1	Dctn1	Clasp2	Ezr	Wdpcp	Pard3	Gbf1	Pdcd6ip	Shtn1	Spry2	Mark4	Atn1	Map4	Nckap1	Lrch4	Mark3	Mapkap1	Kif3a	Rhobtb3	Cdk5rap2	Exoc4	Bcas3	Cep290	Ephb1	Wnt7a	Igf1
GO:0046854 phosphatidylinositol phosphorylation	0.001703578	0.049162312	-0.536884826	-2.109254848	0	27	GO Biological Process	Pik3r1	Pik3r3	Pik3c2a	Pik3ca	Pip5k1a	Pi4k2a	Pip4k2b	Tmem150a	Impad1	Ttc7b	Ip6k2	Pik3r2	Pik3c2b	Pip4k2c	Pik3cd	Pip5k1c	Pik3cb
GO:0031122 cytoplasmic microtubule organization	0.001712329	0.049162312	-0.467054845	-2.108154514	0	47	GO Biological Process	Ift88	Apc	Camsap2	Kpnb1	Vps4a	Camsap1	Tubgcp2	Slk	Pcm1	Hook3	Dctn1	Cep120	Ezr	Tubgcp3	Hook1	Pde4dip	Tacc2	Dync1h1	Ift172	Dvl1	Dlg1	Tacc3	Pafah1b1	Map10	Spast	Katnal1	Cib1	Hook2	Fign	Numa1	Slain2
GO:1990090 cellular response to nerve growth factor stimulus	0.001639344	0.049162312	-0.430746913	-2.104274227	0	62	GO Biological Process	Apc	App	Nts	Pten	Magi2	Kif1b	Ntrk2	Nf1	Dync1li2	Sh3gl2	Eef1a1	Creb1	Sort1	Kidins220	Snx27	Wasf1	Dync1h1	Pdpk1	Cdc5l	Optn	Acap2	Fgfr1	Usp8	Hspa5	Ube3a	Eef2k	Cib1	Ehd1	Hes1	Rapgef2	Crnkl1	Kat2a	Csnk1d	L1cam	Elavl4	Dync1i2	Nfkb1
GO:0051642 centrosome localization	0.00170068	0.049162312	-0.562043877	-2.103577152	0	23	GO Biological Process	Nin	Cep83	Plxna2	Dync1li2	Kif5b	Ezr	Pard3	Ranbp2	Dlg1	Pafah1b1	Aspm	Bicd2	Akap9	Ints13
GO:0035725 sodium ion transmembrane transport	0.001584786	0.049162312	-0.397548875	-2.102025267	0	88	GO Biological Process	Nedd4	Slmap	Hecw1	Scn9a	Scn3a	Atp1a2	Nedd4l	Atp1a1	Kif5b	Wnk3	Dnm2	Slc8a3	Nalcn	Scn2a	Cacna1g	Cnksr3	Neto2	Slc8a1	Fxyd7	Scn3b	Scn1a	Slc24a2	Klhl24	Asic1	Slc12a2	Stk39	Neto1	Asic2	Fxyd3	Atp1b2	Slc20a2	Slc8b1	Camk2d	Slc24a3	Scn1b	Gpd1l	Scn2b	Atp1b1	Stom	Slc9a1	Pkd2	Agrn
GO:0035637 multicellular organismal signaling	0.001605136	0.049162312	-0.396120714	-2.099465047	0	90	GO Biological Process	Dpp6	Cacna1d	Kcnma1	Nrcam	Kcnd2	Scn9a	Scn3a	Kcnh6	Cacna1e	Cacnb2	Gria1	Ryr2	Jup	Cacna1c	Scn2a	Nup155	Cacna1g	Slc8a1	Cacna1a	Scn3b	Kcnd3	Cacnb4	Scn1a	Pafah1b1	Tmem65	Nfasc	Ehd3	Grm7	Mef2a	Akap9	Cacna2d1	Tnr	Cxadr	Grik2	Cacng2	Sod1	Camk2d	Fmr1	Scn1b	Scn2b	Slc9a1	Kcnj5
GO:0021955 central nervous system neuron axonogenesis	0.001672241	0.049162312	-0.51917826	-2.093490334	0	30	GO Biological Process	Mycbp2	Nin	Pten	Zeb2	Dcc	Epha4	Dcx	Ephb2	Nfib	Ephb3	Ephb1	Arhgap35	Pafah1b1	Bhlhe22	Dclk1	Cdh11
GO:0060999 positive regulation of dendritic spine development	0.001692047	0.049162312	-0.455435107	-2.092685889	0	49	GO Biological Process	Cask	Kalrn	Nlgn1	Ppp1r9a	Pak3	Itsn1	Zmynd8	Opa1	Shank1	Camk2b	Stau2	Tiam1	Caprin1	Shank2	Dnm1l	Nlgn3	Mfn1	Nr3c1	Pafah1b1	Reln	Nlgn2	Mapkapk5	Eif4g2	Eef2k	Nrg1	Bhlhb9	Tsc2	Psen1	Mapk6	Actr3	Palm	Fmr1	Mtor	Dbn1
GO:0021510 spinal cord development	0.001602564	0.049162312	-0.400143937	-2.09191654	0	82	GO Biological Process	Robo1	Ift88	Ptbp2	Sox11	Dcc	Nf1	Notch1	Nefl	Gria1	Chrd	Robo2	Dcx	Zic1	Lmo4	Ift172	Cacna1a	Dync2h1	Ift122	Zpr1	Mdga2	Dab1	Ptprs	Reln	Gdf11	Cln8	Nog	Nefm	Actl6a	Akap5	Foxb1	Foxp1	Gli2	Lhx1	Loxl3	Nova1	Bag3	Ascl1	Pax6	Mtor	Rab23	Actl6b	Pkd2
GO:1905114 cell surface receptor signaling pathway involved in cell-cell signaling	0.00147929	0.049162312	-0.315957149	-2.090972365	0	350	GO Biological Process	Ctnnd1	Macf1	Apc	Gria2	App	Mgat3	Nlgn1	Gria4	Strn	Ppp1r9a	Wnt6	Amer1	Usp47	Zmynd8	Pten	Tnks2	Zeb2	Usp34	Fzd10	Abl2	Stx1b	Cdc73	Cdk14	Cby1	Hdac2	Ptpro	Mllt3	Ddx3x	Chd8	Notch1	Gabra4	Shank1	Nkd2	Gria1	Csnk1g2	Tnks	Ankrd6	Dact3	Gsk3a	Rspo1	Foxo1	Ryr2
GO:0007160 cell-matrix adhesion	0.001579779	0.049162312	-0.368133565	-2.090447172	0	127	GO Biological Process	Iqgap1	Macf1	Cask	Epb41l5	Pik3r1	Utrn	Nrp1	Trpm7	Pten	Nexmif	Slk	Nf1	Srf	Clasp2	Wdpcp	Adamts12	Jup	Itgb5	Itga6	Sirpa	Bcl2l11	Mink1	Taok2	Pip5k1a	Tiam1	Col16a1	Fermt2	Rasa1	Pdpk1	Bcas3	Eda	Abl1	Sned1	Gsk3b	Pcsk5	Ldb1	Itga1	Thy1	Epha3	Dag1	Zyx	Ccl28
GO:0007612 learning	0.001579779	0.049162312	-0.367376219	-2.086146583	0	127	GO Biological Process	App	Kalrn	Ptprz1	Nts	Pak7	Atp1a2	Abl2	Ntrk2	Nf1	Jun	Cacna1e	Pak6	Shank1	Slc12a5	Srf	Ppp1r9b	Creb1	Tacr1	Nrxn1	Cacna1c	Ephb2	Fos	Slc8a3	Plcb1	Jph3	Amph	Adcy3	Shank2	Grm5	Nrxn3	Tanc1	Ctnnd2	Nlgn3	Abl1	Nptn	Pak1	Grin2b	Prkar2b	Reln	Cln8	Nog	Grm7
GO:0061000 negative regulation of dendritic spine development	0.003577818	0.064251538	-0.652149251	-2.08047631	1	14	GO Biological Process	Nlgn1	Pten	Asap1	Hdac2	Dnm3	Plk2	Ngef	Nlgn3	Ptprs	Ube3a
GO:0046578 regulation of Ras protein signal transduction	0.001597444	0.049162312	-0.34944103	-2.076213802	0	172	GO Biological Process	Robo1	Dennd1a	Kalrn	Arfgef1	Nrp1	Itsn1	Sos1	Asap1	Abl2	Ophn1	Git1	Nf1	Arhgef11	Notch1	Vav3	Fgd4	Arhgef12	Abca1	Ogt	Gbf1	Dnm2	Spry2	Ephb2	Cul3	Psd	Tiam1	Akap13	Madd	Mcf2l	Ralgps2	Rasa1	Mapkap1	Ngef	Gpr4	Igf1	Acap2	Arhgap20	Abl1	Git2	Arap2	Ssx2ip	Arhgap35
GO:0044380 protein localization to cytoskeleton	0.001709402	0.049162312	-0.471935486	-2.075508257	0	42	GO Biological Process	Ttbk2	Apc	Cep83	Cep131	Pcm1	Bicd1	Snx10	Golgb1	Hook3	Pibf1	Ppp1r9b	Abhd17a	Hnrnpu	Mid2	C2cd3	Dvl1	Fam83h	Gsk3b	Nudcd3	Rtkn2	Klhl21	Rtkn	Dctn2	Nedd1	Htt	Numa1	Csnk1d	Mid1	Abhd17b	Champ1	Diaph1
GO:0021575 hindbrain morphogenesis	0.001686341	0.049162312	-0.472223403	-2.073261735	0	41	GO Biological Process	Prox1	Sptbn2	Abl2	Ophn1	Nf1x	Nrxn1	Cacna1a	Wnt7a	Abl1	Top2a	Atp2b2	Lrp6	Dab1	Ldb1	Hspa5	Whrn	Ptpn11	Gli2	Usp9x	Gli1	Gnpat	Lhx1	Hes1	Atp7a	Grid2
GO:0010976 positive regulation of neuron projection development	0.001492537	0.049162312	-0.321975019	-2.072985182	0	282	GO Biological Process	Qk	Iqgap1	Robo1	Tenm3	Macf1	Cask	Unc13a	Nin	Rufy3	Clip1	Hap1	Kalrn	Nlgn1	Ptprz1	Ppp1r9a	Nrp1	Pak3	Enc1	Itsn1	Mapt	Cbfa2t2	Golga4	Zmynd8	Tnik	Zeb2	Cntn1	Magi2	Map1b	Plxna2	Abl2	Nedd4l	Opa1	Dcc	Prkci	Ntrk2	Nf1	Shank1	Epha4	Nefl	Syt1	Numb	Srf
GO:0007613 memory	0.001584786	0.049162312	-0.38413752	-2.072750018	0	98	GO Biological Process	Kalrn	Cacna1d	Mapt	Trpm7	Pten	Pak7	Ntrk2	Pak6	Shank1	Gria1	Srf	Creb1	Glud1	Tacr1	Eif4ebp2	Slc8a3	Plcb1	Jph3	Plk2	Kcnk10	Shank2	Igf1	Shisa7	Cnr1	Brinp1	Grin2b	Reln	Rps6kb1	Nog	Grm7	Slc24a2	Eif2ak4	Asic1	Neto1	Pde5a	Nrg1	Kcnk2	Pja2	Ehmt2	Atxn1	Pla2g6	Psen1
GO:0043547 positive regulation of GTPase activity	0.001533742	0.049162312	-0.331480377	-2.072482576	0	231	GO Biological Process	Dennd1a	Gnao1	Ralgapa1	Kalrn	Myo9a	Tbc1d9	Arhgap21	Nrp1	Rabgap1l	Evi5	Asap1	Fzd10	Srgap3	Dock1	Ophn1	Git1	Rabep1	Nf1	Arhgef11	Jun	Srgap1	Tbc1d10b	Arhgef12	Dock11	Rabgap1	Arhgap12	Itga6	Ric8b	Dock9	Chm	Arhgap18	Plcb1	Pip5k1a	Ranbp2	Tiam1	Amph	Cx3cl1	Rgs9	Sipa1l2	Afdn	Rasa1	Bcas3
GO:0030900 forebrain development	0.001470588	0.049162312	-0.312582957	-2.070917549	0	351	GO Biological Process	Rpgrip1l	Robo1	Myh10	Ift88	Top2b	Ttbk2	Cask	Nin	Hap1	App	Gnao1	Ptprz1	Nrp1	Prox1	Ncor1	Mettl14	Slc4a10	Pgap1	Pten	Setd2	Myo1d	Zeb2	Nr4a3	Tp73	Eif2b5	Nr2f2	Pcm1	Ophn1	Ncor2	Hdac2	Ntrk2	Nf2	Nf1	Hook3	Notch1	Kif5b	Nefl	Cep120	Btbd3	Numb	Srf	Bmpr1a
GO:0007196 adenylate cyclase-inhibiting G-protein coupled glutamate receptor signaling pathway	0.001814882	0.050687344	-0.77276239	-2.066407675	0	8	GO Biological Process	Grm8	Grm1	Grm5	Grm2	Grm3	Grm7	Grm4
GO:0008543 fibroblast growth factor receptor signaling pathway	0.001686341	0.049162312	-0.459497362	-2.065644738	0	45	GO Biological Process	Iqgap1	Flrt1	Sos1	Ofd1	Nrxn1	Spry2	Nptn	Fgfr1	Fgfrl1	Rab14	Kif16b	Flrt2	Nog	Spry3	Dusp6	Frs2	Gpc1	Spry1	Tcf7l2	Sulf1	Dstyk	Fat4	Sulf2	Frs3	Fgfbp3
GO:0007214 gamma-aminobutyric acid signaling pathway	0.00172117	0.049162312	-0.569726767	-2.065180965	0	21	GO Biological Process	Gabra4	Gabrb1	Gabra2	Gabbr1	Gabrg3	Gabrg1	Cacna1a	Cacnb4	Gabrg2	Gnai2	Gabbr2	Slc12a2	Plcl1	Gabra3	Gabrb3
GO:0030048 actin filament-based movement	0.001639344	0.049162312	-0.408848127	-2.064544975	0	71	GO Biological Process	Akap6	Myo5a	Myh10	Epb41l5	Myo1b	Cacna1d	Atp1a2	Nedd4l	Atp1a1	Cacnb2	Pard3	Ryr2	Jup	Shtn1	Cacna1c	Nup155	Cacna1g	Fnbp1l	Dlg1	Scn3b	Kcnd3	Scn1a	Tpm1	Actn4	Cacna2d1	Rock1	Emp2	Acta2	Wipf3	Pde4b	Myrip	Wipf1	Camk2d	Scn1b	Gpd1l	Scn2b	Dbn1	Slc9a1	Kcnj8	Kcnj5	Pde4d	Snta1
GO:1905508 protein localization to microtubule organizing center	0.00170068	0.049162312	-0.551100457	-2.062618911	0	23	GO Biological Process	Apc	Cep83	Cep131	Pcm1	Bicd1	Snx10	Golgb1	Hook3	Pibf1	C2cd3	Gsk3b	Nudcd3	Dctn2	Nedd1	Htt	Numa1	Csnk1d
GO:0050770 regulation of axonogenesis	0.0016	0.049162312	-0.347924978	-2.061392201	0	166	GO Biological Process	Robo1	Map2	Macf1	Nin	Rufy3	Nrp1	Pak3	Mapt	Golga4	Ssh2	Pten	Zeb2	Map1b	Plxna2	Ntrk2	Zswim8	Ttl	Efnb3	Epha4	Nefl	Srf	Clasp2	Robo2	Map6	Dcx	Cyfip1	Dnm2	Sema3c	Shtn1	Rtn4	Ephb2	Sema3a	Tiam1	Ephb3	Sema4a	Ryk	Cacna1a	Wnt7a	Rgma	Abl1	Trpv2	Gsk3b
GO:0007266 Rho protein signal transduction	0.001602564	0.049162312	-0.357970868	-2.060044186	0	136	GO Biological Process	Robo1	Kalrn	Nrp1	Pak3	Itsn1	Sos1	Pak7	Abl2	Rock2	Ophn1	Arhgef11	Srgap1	Pak6	Vav3	Fgd4	Arhgef12	Agtr1a	Abca1	Shtn1	Cul3	Hacd3	Gna12	Tiam1	Akap13	Pak2	Mcf2l	Rhobtb3	Ngef	Gpr4	Arhgap20	Abl1	Arap2	Arhgap35	Pak1	Rasgrf1	Arhgef7	Ripor1	Fgd3	Cdc42ep4	Cdh2	Rhoj	Cdc42ep1
GO:0050804 modulation of chemical synaptic transmission	0.00149925	0.049162312	-0.319022644	-2.060043813	0	294	GO Biological Process	Fxr1	Unc13a	Syn2	Gria2	Hap1	App	Kalrn	Nlgn1	Gria4	Ppp1r9a	Mapt	Zmynd8	Pten	Scn9a	Usp46	Map1b	Stx1b	Ophn1	Ntrk2	Nf1	Grm8	Stau1	Bace1	Kif5b	Shank1	Epha4	Gria1	Grm1	Syt1	Kcnc3	Srf	Camk2b	Ppp1r9b	Creb1	Egfr	Stau2	Cacna1b	Tacr1	Gabbr1	Kcnb1	Nrxn1	Ephb2
GO:0099177 regulation of trans-synaptic signaling	0.00149925	0.049162312	-0.319022644	-2.060043813	0	294	GO Biological Process	Fxr1	Unc13a	Syn2	Gria2	Hap1	App	Kalrn	Nlgn1	Gria4	Ppp1r9a	Mapt	Zmynd8	Pten	Scn9a	Usp46	Map1b	Stx1b	Ophn1	Ntrk2	Nf1	Grm8	Stau1	Bace1	Kif5b	Shank1	Epha4	Gria1	Grm1	Syt1	Kcnc3	Srf	Camk2b	Ppp1r9b	Creb1	Egfr	Stau2	Cacna1b	Tacr1	Gabbr1	Kcnb1	Nrxn1	Ephb2
GO:0099536 synaptic signaling	0.001416431	0.049162312	-0.301468918	-2.059885707	0	470	GO Biological Process	Pclo	Fxr1	Myo5a	Brsk1	Unc13a	Syn2	Gria2	Hap1	App	Ric3	Kalrn	Nlgn1	Gria4	Ppp1r9a	Fchsd2	Clcn3	Tmod2	Etv5	Kcnma1	Mapt	Zmynd8	Pten	Scn9a	Usp46	Cdh8	Sptbn2	Map1b	Stx1b	Ophn1	Kif1b	Ntrk2	Nf1	Dlg2	Grm8	Stau1	Gabra4	Cacna1e	Bace1	Kif5b	Shank1	Slc12a5	Epha4
GO:0007611 learning or memory	0.001547988	0.049162312	-0.333469942	-2.05710134	0	214	GO Biological Process	App	Kalrn	Ptprz1	Cacna1d	Nts	Tmod2	Mapt	Thra	Trpm7	Pten	Pak7	Atp1a2	Abl2	Ntrk2	Nf1	Jun	Cacna1e	Pak6	Shank1	Slc12a5	Gria1	Srf	Ppp1r9b	Creb1	Egfr	Glud1	Tacr1	Nrxn1	Cacna1c	Ephb2	Fos	Eif4ebp2	Slc8a3	Plcb1	Jph3	Plk2	Kcnk10	Amph	Adcy3	Ncam1	Shank2	Grm5
GO:0086001 cardiac muscle cell action potential	0.001686341	0.049162312	-0.468437733	-2.056641034	0	41	GO Biological Process	Slmap	Cacna1d	Kcnd2	Nedd4l	Cacnb2	Ryr2	Jup	Cacna1c	Nup155	Cacna1g	Dlg1	Scn3b	Kcnd3	Scn1a	Akap9	Cacna2d1	Atp2a2	Cxadr	Camk2d	Scn1b	Gpd1l	Scn2b	Kcnj8	Kcnj5	Snta1	Flna
GO:0034968 histone lysine methylation	0.001605136	0.049162312	-0.405459141	-2.052952666	0	70	GO Biological Process	Kdm4a	Baz2a	Supt6h	Hist1h1d	Nsd3	Ash1l	Setd2	Hist1h1b	Zfp110	Hdac2	Setd6	Nsd1	Prdm2	Iws1	Ogt	Kdm1a	Ctr9	Kmt5b	Nsd2	Ncoa6	Bcor	Phf1	Kdm4c	Brca1	Pygo2	Kdm4b	Wdr82	Kmt5c	Paxip1	Smad4	Kmt2e	Ehmt1	Ehmt2	Kmt5a	Ezh2	Phf19	Smyd2	H2afy	Setd3
GO:0099537 trans-synaptic signaling	0.001420455	0.049162312	-0.300352434	-2.051936379	0	469	GO Biological Process	Pclo	Fxr1	Myo5a	Brsk1	Unc13a	Syn2	Gria2	Hap1	App	Ric3	Kalrn	Nlgn1	Gria4	Ppp1r9a	Fchsd2	Clcn3	Tmod2	Etv5	Kcnma1	Mapt	Zmynd8	Pten	Scn9a	Usp46	Cdh8	Sptbn2	Map1b	Stx1b	Ophn1	Kif1b	Ntrk2	Nf1	Dlg2	Grm8	Stau1	Gabra4	Cacna1e	Bace1	Kif5b	Shank1	Slc12a5	Epha4
GO:0008038 neuron recognition	0.001672241	0.049162312	-0.50830514	-2.049646487	0	30	GO Biological Process	Robo1	App	Ptprz1	Nrp1	Ncam2	Efnb3	Epha4	Robo2	Rtn4	Ephb2	Sema3a	Ncam1	Ephb3	Cnr1	Arhgap35	Dscam	Epha3
GO:0007268 chemical synaptic transmission	0.001408451	0.049162312	-0.29966954	-2.049066918	0	467	GO Biological Process	Pclo	Fxr1	Myo5a	Brsk1	Unc13a	Syn2	Gria2	Hap1	App	Ric3	Kalrn	Nlgn1	Gria4	Ppp1r9a	Fchsd2	Clcn3	Tmod2	Etv5	Kcnma1	Mapt	Zmynd8	Pten	Scn9a	Usp46	Cdh8	Sptbn2	Map1b	Stx1b	Ophn1	Kif1b	Ntrk2	Nf1	Dlg2	Grm8	Stau1	Gabra4	Cacna1e	Bace1	Kif5b	Shank1	Slc12a5	Epha4
GO:0098916 anterograde trans-synaptic signaling	0.001408451	0.049162312	-0.29966954	-2.049066918	0	467	GO Biological Process	Pclo	Fxr1	Myo5a	Brsk1	Unc13a	Syn2	Gria2	Hap1	App	Ric3	Kalrn	Nlgn1	Gria4	Ppp1r9a	Fchsd2	Clcn3	Tmod2	Etv5	Kcnma1	Mapt	Zmynd8	Pten	Scn9a	Usp46	Cdh8	Sptbn2	Map1b	Stx1b	Ophn1	Kif1b	Ntrk2	Nf1	Dlg2	Grm8	Stau1	Gabra4	Cacna1e	Bace1	Kif5b	Shank1	Slc12a5	Epha4
GO:0050775 positive regulation of dendrite morphogenesis	0.001692047	0.049162312	-0.461154438	-2.047680994	0	43	GO Biological Process	Cask	Kalrn	Pak3	Tnik	Opa1	Epha4	Numb	Smad1	Camk2b	Stau2	Tiam1	Caprin1	Dnm1l	Sh3glb1	Mfn1	Pafah1b1	Reln	Il1rapl1	Ptprf	Akap5	Eef2k	Bhlhb9	Pias2	Actr3	Tbc1d24	Sgk1	Dbn1
GO:0031106 septin ring organization	0.003577818	0.064251538	-0.641837002	-2.047578333	1	14	GO Biological Process	2009-09-01	2007-09-01	2010-09-01	2011-09-01	2008-09-01	2006-09-01	Rtkn2	2003-09-01	Rtkn
GO:0051647 nucleus localization	0.00172117	0.049162312	-0.564398036	-2.045865051	0	21	GO Biological Process	Myh10	Cdc42bpa	Dctn4	Pcm1	Hook3	Cep120	Tacc1	Tacc2	Bin1	Tacc3	Pafah1b1	Ptk2	Fhod1	Ntn1	Pax6
GO:0061029 eyelid development in camera-type eye	0.003521127	0.064251538	-0.68729595	-2.044697091	1	11	GO Biological Process	Sos1	Sox11	Hdac2	Jun	Srf	Egfr
GO:1902959 regulation of aspartic-type endopeptidase activity involved in amyloid precursor protein catabolic process	0.003502627	0.064251538	-0.787316803	-2.038917077	1	7	GO Biological Process	Rock2	Epha4	Lyn	Bin1	Sorl1	Picalm
GO:1905245 regulation of aspartic-type peptidase activity	0.003502627	0.064251538	-0.787316803	-2.038917077	1	7	GO Biological Process	Rock2	Epha4	Lyn	Bin1	Sorl1	Picalm
GO:0021587 cerebellum morphogenesis	0.001697793	0.049162312	-0.472379439	-2.038835175	0	39	GO Biological Process	Prox1	Sptbn2	Abl2	Ophn1	Nf1x	Nrxn1	Cacna1a	Wnt7a	Abl1	Top2a	Atp2b2	Lrp6	Dab1	Ldb1	Hspa5	Whrn	Ptpn11	Gli2	Usp9x	Gli1	Gnpat	Lhx1	Atp7a	Grid2
GO:0071869 response to catecholamine	0.001669449	0.049162312	-0.48463801	-2.037547515	0	34	GO Biological Process	Akap6	App	Nr4a3	Hdac2	Ryr2	Dnm2	Sin3a	Adcy6	Abl1	Atp2b4	Gsk3b	Gnas	Mapk1	Fcgr1a	Aplp1	Gabpa	Pde4b	Penk	Ppargc1a	Slc9a1	Col1a2	Pde4d
GO:0001952 regulation of cell-matrix adhesion	0.001628664	0.049162312	-0.401173964	-2.033951379	0	72	GO Biological Process	Iqgap1	Macf1	Cask	Epb41l5	Pik3r1	Utrn	Nrp1	Pten	Nexmif	Slk	Nf1	Clasp2	Wdpcp	Jup	Mink1	Col16a1	Rasa1	Bcas3	Abl1	Gsk3b	Pcsk5	Ldb1	Thy1	Epha3	Dag1	Ccl28	Rock1	Csf1	Emp2	Lims1	Ptk2	Cib1	Pik3cb	Sema3e	Postn	Ninj1	Tsc1	Kdr	Smad3	Dapk3
GO:0060019 radial glial cell differentiation	0.005347594	0.083661299	-0.710943572	-2.033548586	2	10	GO Biological Process	Stat3	Mettl14	Afdn	Lrp6	Cdh2	Rhoa	Lef1	Mettl3	Hes1
GO:2000649 regulation of sodium ion transmembrane transporter activity	0.001703578	0.049162312	-0.467516718	-2.030156627	0	40	GO Biological Process	Nedd4	Slmap	Hecw1	Atp1a2	Nedd4l	Kif5b	Wnk3	Dnm2	Cnksr3	Neto2	Fxyd7	Scn3b	Klhl24	Stk39	Neto1	Fxyd3	Camk2d	Scn1b	Gpd1l	Scn2b	Atp1b1	Stom	Slc9a1	Agrn
GO:0071379 cellular response to prostaglandin stimulus	0.003610108	0.064251538	-0.671239138	-2.02938284	1	12	GO Biological Process	Acaca	Sfrp1	Adcy6	Gnas	Akap8	Tnc	Prkaa1	Prkce	Fn1	Pax6
GO:0051932 synaptic transmission. GABAergic	0.001686341	0.049162312	-0.451381078	-2.029158434	0	45	GO Biological Process	Hap1	Nlgn1	Clcn3	Pten	Usp46	Nf1	Gabra4	Kif5b	Grm1	Gabra2	Tacr1	Gabrg3	Gabrg1	Cnr1	Pak1	Grik1	Gabrg2	Nlgn2	Dnm1	Grm4	Clstn3	Plcl1	Prkce	Gabra3	Gabrb3	Drd2	Gabra5	Erbb4	Stxbp1	Npy5r	Gabrb2	Gabra1	Rac1
GO:1900040 regulation of interleukin-2 secretion	0.003616637	0.064251538	-0.837593851	-2.028441535	1	6	GO Biological Process	Sptbn1	Abl2	Ezr	Abl1	Cd276	Trim27
GO:0035176 social behavior	0.001686341	0.049162312	-0.461506922	-2.026211822	0	41	GO Biological Process	Kalrn	Pten	Pcm1	Ppp3cb	Shank1	Vps13a	Nrxn1	Eif4ebp2	Shank2	Nrxn3	Dvl1	Nlgn3	Brinp1	Reln	Ptchd1	Cln8	Nlgn2	Gad1	Dlg4	Atxn1	Tsc2	Oxt	Htt	Mtor
GO:0051703 intraspecies interaction between organisms	0.001686341	0.049162312	-0.461506922	-2.026211822	0	41	GO Biological Process	Kalrn	Pten	Pcm1	Ppp3cb	Shank1	Vps13a	Nrxn1	Eif4ebp2	Shank2	Nrxn3	Dvl1	Nlgn3	Brinp1	Reln	Ptchd1	Cln8	Nlgn2	Gad1	Dlg4	Atxn1	Tsc2	Oxt	Htt	Mtor
GO:2000311 regulation of AMPA receptor activity	0.003577818	0.064251538	-0.634868222	-2.025346643	1	14	GO Biological Process	Nlgn1	Shank1	Nrxn1	Mink1	Shank2	Shisa7	Nlgn3	Reln	Nlgn2
GO:0051386 regulation of neurotrophin TRK receptor signaling pathway	0.003521127	0.064251538	-0.680662172	-2.024961683	1	11	GO Biological Process	Cyfip1	Spry2	Wasf1	Cyfip2	Sh3glb1	Ppp2r5b	Ptprf	Dok5	Spry1
GO:0070734 histone H3-K27 methylation	0.003610108	0.064251538	-0.621131999	-2.023317364	1	15	GO Biological Process	Supt6h	Hist1h1d	Nsd3	Hdac2	Ogt	Phf1	Ehmt1	Ehmt2	Ezh2	Phf19	H2afy	Chd5	Mtf2	Ezh1
GO:1902117 positive regulation of organelle assembly	0.001655629	0.049162312	-0.425420464	-2.020627771	0	55	GO Biological Process	Ttbk2	Hap1	Prox1	Asap1	Cnot6	Cep120	Ccp110	2009-09-01	Pdcd6ip	Cnot2	2007-09-01	Dync1h1	Pip4k2b	Sh3glb1	Arhgap35	Becn1	Cenpj	Rab3gap2	Cnot1	Plk4	Msn	Rhoa	Pip4k2c	Cnot6l	Mns1	Atmin	Htt	Numa1	Mapk9
GO:0007097 nuclear migration	0.00172117	0.049162312	-0.567940254	-2.018345633	0	19	GO Biological Process	Myh10	Cdc42bpa	Dctn4	Pcm1	Hook3	Cep120	Tacc1	Tacc2	Tacc3	Pafah1b1	Ptk2	Fhod1	Ntn1	Pax6
GO:0035050 embryonic heart tube development	0.001683502	0.049162312	-0.446085084	-2.018058946	0	46	GO Biological Process	Ccdc40	Notch1	Srf	Ryr2	Mib1	Tead2	Ccdc39	C2cd3	Nckap1	Mical2	Ift172	Kif3a	Slc8a1	Ift122	Lrp6	Invs	Kdm2a	Eng	Psen1	Folr1	Med1	Hes1	Sox17	Foxc1	Smad3	Pkd2	Dnaaf1	Notch2	Wnt5a
GO:0030902 hindbrain development	0.001605136	0.049162312	-0.346795413	-2.017657171	0	149	GO Biological Process	Rpgrip1l	Myh10	Ttbk2	Hap1	Prox1	Ptbp2	Ncor1	Cntn1	Sptbn2	Plxna2	Abl2	Ophn1	Nf1x	Ccr1	Smad1	Rere	Kcnc1	Glud1	Ncoa1	Nrxn1	Otx2	Nfib	Hnrnpd	Atrn	Nr2c2	Mafb	C5ar1	Cacna1a	Wnt7a	Ctnna2	Igf1	Abl1	Top2a	Atp2b2	Pak1	Scrib	Lrp6	Dab1	Igf1r	Ldb1	Ptprs	Kdm2b
GO:0043087 regulation of GTPase activity	0.001492537	0.049162312	-0.312763741	-2.013679829	0	282	GO Biological Process	Iqgap1	Dennd1a	Gnao1	Ralgapa1	Kalrn	Myo9a	Tbc1d9	Arhgap21	Arfgef1	Nrp1	Rabgap1l	Evi5	Asap1	Fzd10	Plxna2	Srgap3	Dock1	Ophn1	Git1	Rabep1	Ntrk2	Nf1	Arhgef11	Jun	Srgap1	Tbc1d10b	Epha4	Vav3	Arhgef12	Dock11	Rabgap1	Arhgap12	Itga6	Ric8b	Dock9	Chm	Spry2	Epha5	Arhgap18	Lrch1	Plcb1	Pip5k1a
GO:1901861 regulation of muscle tissue development	0.001584786	0.049162312	-0.372179976	-2.00822886	0	98	GO Biological Process	Akap6	Apc	Ybx3	Pten	Tp73	Hdac2	Igfbp5	Notch1	Gsk3a	Bmpr1a	Creb1	Hdac4	Nln	Tomm70	Ncam1	Ephb1	Igf1	Cenpf	Nr3c1	Gsk3b	Fgfr1	Pak1	Lrp6	Hdac9	Luc7l	Rps6kb1	Nog	Frs2	Smad4	Cxadr	Foxp1	Prkaa1	Nrg1	Gpc1	Cyp26b1	Lef1	Kcnk2	Usp19	Tcf7l2	Hdac5	Gli1	Sox6
GO:0071539 protein localization to centrosome	0.001730104	0.049162312	-0.54552005	-2.007988566	0	22	GO Biological Process	Apc	Cep83	Cep131	Pcm1	Bicd1	Snx10	Golgb1	Hook3	Pibf1	C2cd3	Gsk3b	Nudcd3	Dctn2	Nedd1	Htt	Csnk1d
GO:0061900 glial cell activation	0.001730104	0.049162312	-0.545256879	-2.007019867	0	22	GO Biological Process	App	Jun	Egfr	Atm	Tlr6	Cx3cl1	Ttbk1	Il33	Lrp1
GO:0051961 negative regulation of nervous system development	0.001497006	0.049162312	-0.312574934	-2.005351949	0	275	GO Biological Process	Fat3	Rufy3	Kdm4a	App	Map4k4	Nlgn1	Ptprz1	Nrp1	Stat3	Pten	Sox11	Asap1	Nexmif	Ptprg	Tp73	Pcm1	Stx1b	Hdac2	Nf1	Hook3	Notch1	Pbx1	Efnb3	Epha4	Ttc3	Gsk3a	Bmpr1a	Chrd	Mib1	Sema3c	Rtn4	Ephb2	Dnm3	Thoc2	Kdm1a	Inpp5f	Plk2	Ddx6	Sema3a	Gak	Sema4a	Adcy6
GO:0009952 anterior/posterior pattern specification	0.001633987	0.049162312	-0.36303446	-2.003874994	0	112	GO Biological Process	Ift88	Epb41l5	Apc	Hipk2	Pgap1	Zeb2	Nr2f2	Plxna2	Mllt3	Notch1	Pbx1	Srf	Bmpr1a	Mib1	Ofd1	Acvr2a	Sema3c	Otx2	Sfrp1	Atm	Ppp2r3a	Nckap1	Crkl	Kif3a	Ror2	Pcsk5	Lrp6	Ldb1	Kdm2b	Gdf11	Nog	Hipk1	Frs2	Pcsk6	Smad4	Foxb1	Gli2	Lef1	Nrarp	Ets2	Psen1	Lhx1
GO:0070252 actin-mediated cell contraction	0.001644737	0.049162312	-0.418683761	-2.002841757	0	57	GO Biological Process	Akap6	Epb41l5	Cacna1d	Atp1a2	Nedd4l	Atp1a1	Cacnb2	Pard3	Ryr2	Jup	Shtn1	Cacna1c	Nup155	Cacna1g	Dlg1	Scn3b	Kcnd3	Scn1a	Tpm1	Cacna2d1	Rock1	Emp2	Acta2	Pde4b	Camk2d	Scn1b	Gpd1l	Scn2b	Dbn1	Slc9a1	Kcnj8	Kcnj5	Pde4d	Snta1	Frmd6	Pln	Pdpn
GO:0050768 negative regulation of neurogenesis	0.00152207	0.049162312	-0.315598803	-1.995953332	0	259	GO Biological Process	Fat3	Rufy3	Kdm4a	App	Map4k4	Nlgn1	Ptprz1	Nrp1	Stat3	Pten	Sox11	Asap1	Nexmif	Ptprg	Tp73	Pcm1	Stx1b	Hdac2	Nf1	Hook3	Notch1	Pbx1	Efnb3	Epha4	Ttc3	Gsk3a	Bmpr1a	Mib1	Sema3c	Rtn4	Ephb2	Dnm3	Thoc2	Kdm1a	Inpp5f	Plk2	Ddx6	Sema3a	Gak	Sema4a	Adcy6	Ryk
GO:0050885 neuromuscular process controlling balance	0.001718213	0.049162312	-0.439563802	-1.994998343	0	48	GO Biological Process	Myo5a	Myh10	App	Kcnma1	Nr4a3	Abl2	Shank1	Nefl	Camk2b	Nrxn1	Jph3	Slc1a3	Adcy5	Cacna1a	Abl1	Aplp2	Atp2b2	Pafah1b1	Cln8	Nlgn2	Foxs1	Abr	Tnr	Sox2	Dlg4	Camta1
GO:0097104 postsynaptic membrane assembly	0.003629764	0.064382073	-0.745012875	-1.992203999	1	8	GO Biological Process	Nlgn1	Magi2	Nrxn1	Nlgn3	Nlgn2	Cdh2
GO:0045665 negative regulation of neuron differentiation	0.001567398	0.049162312	-0.325055641	-1.990897899	0	206	GO Biological Process	Fat3	Rufy3	App	Map4k4	Nlgn1	Ptprz1	Nrp1	Pten	Asap1	Ptprg	Tp73	Stx1b	Hdac2	Notch1	Pbx1	Efnb3	Epha4	Ttc3	Gsk3a	Mib1	Sema3c	Rtn4	Ephb2	Dnm3	Thoc2	Inpp5f	Plk2	Ddx6	Sema3a	Gak	Sema4a	Adcy6	Ryk	Calr	Cdk5rap2	Ngef	Rgma	Nlgn3	Prkcsh	Gsk3b	Lrp1	Cntn4
GO:0000921 septin ring assembly	0.007220217	0.102193129	-0.65842101	-1.990629306	3	12	GO Biological Process	2009-09-01	2007-09-01	2010-09-01	2011-09-01	2008-09-01	2006-09-01	2003-09-01
GO:1900449 regulation of glutamate receptor signaling pathway	0.001686341	0.049162312	-0.483114619	-1.989311775	0	32	GO Biological Process	Unc13a	Nlgn1	Shank1	Nrxn1	Ephb2	Mink1	Dapk1	Shank2	Necab2	Neto2	Shisa7	Nlgn3	Rasgrf1	Reln	Nlgn2	Klhl24	Neto1	Oprm1	Dlg4
GO:0022037 metencephalon development	0.001607717	0.049162312	-0.356193611	-1.988780327	0	116	GO Biological Process	Rpgrip1l	Myh10	Ttbk2	Hap1	Prox1	Ptbp2	Ncor1	Cntn1	Sptbn2	Abl2	Ophn1	Nf1x	Ccr1	Rere	Kcnc1	Glud1	Ncoa1	Nrxn1	Otx2	Hnrnpd	Atrn	Nr2c2	Cacna1a	Wnt7a	Abl1	Top2a	Atp2b2	Pak1	Scrib	Lrp6	Dab1	Igf1r	Ldb1	Ptprs	Hspa5	Whrn	Sstr1	Ptpn11	Gli2	Usp9x	Gli1	Gnpat
GO:0033523 histone H2B ubiquitination	0.003521127	0.064251538	-0.667898813	-1.986990846	1	11	GO Biological Process	Cdc73	Wac	Cdk9	Ctr9	Rnf20	Rnf40
GO:0071867 response to monoamine	0.001689189	0.049162312	-0.470575732	-1.986982737	0	35	GO Biological Process	Akap6	App	Nr4a3	Hdac2	Ryr2	Dnm2	Sin3a	Adcy6	Abl1	Atp2b4	Gsk3b	Gnas	Mapk1	Fcgr1a	Aplp1	Gabpa	Pde4b	Penk	Ppargc1a	Slc9a1	Col1a2	Pde4d
GO:0048016 inositol phosphate-mediated signaling	0.001689189	0.049162312	-0.4697019	-1.983293026	0	35	GO Biological Process	Akap6	Pik3r1	Itpr2	Ppp3cb	Nfat5	Rcan3	Igf1	Atp2b4	Gsk3b	Htr2c	Chp2	Adap1	Tmem110	Inpp5a	Akap5	Nrg1	Cib1	Adgrb2	Rcan1	Mtor	Ppp3r1	Slc9a1	Itpr1
GO:0061842 microtubule organizing center localization	0.001675042	0.049162312	-0.519974056	-1.982844647	0	24	GO Biological Process	Nin	Cep83	Plxna2	Dync1li2	Kif5b	Ezr	Pard3	Ranbp2	Dlg1	Pafah1b1	Aspm	Bicd2	Akap9	Ints13
GO:0098840 protein transport along microtubule	0.00525394	0.083214634	-0.765547852	-1.982541949	2	7	GO Biological Process	Myo5a	Cep131	Stau2	Kif3a	Kif5c
GO:0099118 microtubule-based protein transport	0.00525394	0.083214634	-0.765547852	-1.982541949	2	7	GO Biological Process	Myo5a	Cep131	Stau2	Kif3a	Kif5c
GO:0071380 cellular response to prostaglandin E stimulus	0.003521127	0.064251538	-0.666182704	-1.98188544	1	11	GO Biological Process	Acaca	Sfrp1	Adcy6	Gnas	Akap8	Prkaa1	Prkce	Fn1	Pax6
GO:0035418 protein localization to synapse	0.001697793	0.049162312	-0.462721707	-1.980620904	0	38	GO Biological Process	Pclo	Kalrn	Nlgn1	Mapt	Stx1b	Shank1	Stau2	Nrxn1	Gripap1	Nlgn3	Homer1	Klc1	Scrib	Reln	Snap23	Nlgn2	Asic2	Kif5c	Clstn3	Dlg4	Dlgap1
GO:2001166 regulation of histone H2B ubiquitination	0.001801802	0.050687344	-0.884148817	-1.978914426	0	5	GO Biological Process	Cdk9	Ctr9	Rnf20	Rnf40
GO:0034695 response to prostaglandin E	0.003502627	0.064251538	-0.57867558	-1.978852888	1	17	GO Biological Process	Acaca	Ppp1r9b	Sfrp1	Adcy6	Gnas	Akap8	Prkaa1	Prkce	Fn1	Oxt	Pax6	A2m
GO:0086002 cardiac muscle cell action potential involved in contraction	0.001692047	0.049162312	-0.499247884	-1.976826346	0	28	GO Biological Process	Cacna1d	Nedd4l	Cacnb2	Ryr2	Jup	Cacna1c	Nup155	Cacna1g	Dlg1	Scn3b	Kcnd3	Scn1a	Cacna2d1	Scn1b	Gpd1l	Scn2b	Kcnj8	Kcnj5	Snta1
GO:0097105 presynaptic membrane assembly	0.00525394	0.083214634	-0.763039841	-1.976046946	2	7	GO Biological Process	Nlgn1	Pten	Nrxn1	Nlgn3	Nlgn2	Il1rapl1
GO:0007528 neuromuscular junction development	0.001692047	0.049162312	-0.444990632	-1.975908254	0	43	GO Biological Process	Nedd4	Unc13a	App	Utrn	Kalrn	Etv5	Ntrk2	Shank1	Cacnb2	Shank2	Dvl1	Unc13b	Pak1	Cacnb4	Cacnb3	Tnc	Cacng2	Unc13c	Als2	Agrn	Shank3	Dnaja3	Snta1	Erbb2	Cacnb1	Col4a1	Lamb2	Fgfr2	F2r
GO:0086015 SA node cell action potential	0.003616637	0.064251538	-0.815750573	-1.975542614	1	6	GO Biological Process	Cacna1d	Ryr2	Cacna1g	Scn3b
GO:0086018 SA node cell to atrial cardiac muscle cell signaling	0.003616637	0.064251538	-0.815750573	-1.975542614	1	6	GO Biological Process	Cacna1d	Ryr2	Cacna1g	Scn3b
GO:0086070 SA node cell to atrial cardiac muscle cell communication	0.003616637	0.064251538	-0.815750573	-1.975542614	1	6	GO Biological Process	Cacna1d	Ryr2	Cacna1g	Scn3b
GO:0016202 regulation of striated muscle tissue development	0.0016	0.049162312	-0.368480722	-1.974618948	0	95	GO Biological Process	Akap6	Apc	Ybx3	Pten	Tp73	Hdac2	Notch1	Gsk3a	Bmpr1a	Creb1	Hdac4	Nln	Tomm70	Ncam1	Ephb1	Igf1	Cenpf	Nr3c1	Gsk3b	Fgfr1	Pak1	Lrp6	Hdac9	Luc7l	Rps6kb1	Nog	Frs2	Smad4	Cxadr	Foxp1	Prkaa1	Nrg1	Gpc1	Cyp26b1	Lef1	Kcnk2	Usp19	Tcf7l2	Hdac5	Gli1	Sox6	Col14a1
GO:0010452 histone H3-K36 methylation	0.007130125	0.102193129	-0.69034097	-1.974617901	3	10	GO Biological Process	Ash1l	Setd2	Nsd1	Iws1	Nsd2	Bcor	Paxip1	Smyd2	Setd3
GO:0021846 cell proliferation in forebrain	0.001675042	0.049162312	-0.517433232	-1.973155587	0	24	GO Biological Process	Zeb2	Pcm1	Ncor2	Hook3	Cep120	Numb	Tacc1	Tacc2	Wnt7a	Tacc3	Fgfr1	Pax6	Emx2	Pou3f3	Arx	Igf2bp1	Six3	Dixdc1	Pou3f2	Dock7	Fgfr2
GO:0061337 cardiac conduction	0.001686341	0.049162312	-0.448566857	-1.969399428	0	41	GO Biological Process	Cacna1d	Kcnh6	Cacnb2	Ryr2	Jup	Cacna1c	Nup155	Cacna1g	Slc8a1	Scn3b	Kcnd3	Tmem65	Ehd3	Mef2a	Akap9	Cacna2d1	Cxadr	Camk2d	Scn1b	Scn2b	Slc9a1	Kcnj5	Pln	Gjc1	Hrc	Sptbn4	Rangrf
GO:0070509 calcium ion import	0.001655629	0.049162312	-0.414228643	-1.967469765	0	55	GO Biological Process	Cask	Cacna1d	Opa1	Cacna1e	Cacnb2	Lgals3	Wnk3	Cacna1b	Cacna1c	Micu2	Slc8a3	Nalcn	Cacna1g	Slc8a1	Cacna1a	Trpv2	Homer1	Trim27	Atp2a2	Mcu	Orai1	Mcur1	Hes1	Trpv6	Cxcr4	Pdgfrb
GO:0021684 cerebellar granular layer formation	0.00528169	0.083214634	-0.661249227	-1.967208408	2	11	GO Biological Process	Prox1	Ophn1	Nf1x	Nrxn1	Wnt7a	Top2a	Atp2b2
GO:0021707 cerebellar granule cell differentiation	0.00528169	0.083214634	-0.661249227	-1.967208408	2	11	GO Biological Process	Prox1	Ophn1	Nf1x	Nrxn1	Wnt7a	Top2a	Atp2b2
GO:0060291 long-term synaptic potentiation	0.001605136	0.049162312	-0.388273744	-1.965938215	0	70	GO Biological Process	Unc13a	App	Kalrn	Nlgn1	Ppp1r9a	Pten	Ntrk2	Nf1	Stau1	Shank1	Epha4	Camk2b	Creb1	Ephb2	Slc8a3	Plk2	Shank2	Rims1	Shisa7	Nlgn3	Abl1	Nptn	Pak1	Mapk1	Grin2b	Reln	Slc24a2	Sqstm1	Eif2ak4	Tnr	Scgn	Mpp2	Lrrtm2	Syt12	Crhr1	Vamp2	Drd2	Snap47	Shank3	Tshz3	Apoe	Nrgn
GO:1903078 positive regulation of protein localization to plasma membrane	0.001686341	0.049162312	-0.440119605	-1.964410941	0	44	GO Biological Process	Myo5a	Sptbn1	Dpp6	Prkci	Kif5b	Nkd2	Ezr	Wnk3	Ppp1r9b	Egfr	Nrxn1	Ephb2	Pdpk1	Kcnj11	Dlg1	Lrp1	Dpp10	Epha3	Clip3	Acsl3	Sqstm1	Akap5
GO:0021683 cerebellar granular layer morphogenesis	0.007220217	0.102193129	-0.649378564	-1.963290936	3	12	GO Biological Process	Prox1	Ophn1	Nf1x	Nrxn1	Wnt7a	Top2a	Atp2b2
GO:0034332 adherens junction organization	0.001579779	0.049162312	-0.372569198	-1.962525418	0	85	GO Biological Process	Iqgap1	Macf1	Epb41l5	Cdh5	Nrp1	Pten	Cdh8	Slk	Mtss1	Numb	Cdh22	Clasp2	Wdpcp	Jup	Taok2	Pip5k1a	Afdn	Col16a1	Fermt2	Pdpk1	Bcas3	Abl1	Rab8b	Rassf8	Ldb1	Cdh11	Thy1	Epha3	Cdh2	Ramp2	Csk	Hipk1	Rock1	Add1	Lims1	Ptk2	Rdx	Tsc1	Kdr	Ajuba	Smad3	Dapk3
GO:0031023 microtubule organizing center organization	0.001605136	0.049162312	-0.370056066	-1.961320754	0	90	GO Biological Process	Brsk1	Nin	Chmp3	Tubgcp2	Cep131	Xpo1	Sdccag8	Pcm1	Rock2	Dctn1	Cep120	Ccp110	Clasp2	Tubgcp3	Map9	Pdcd6ip	Nek2	Kif11	Ranbp2	Plk2	C2cd3	Ppp1r12a	Usp33	Gcc2	Kif3a	Cdk5rap2	Bcas3	Slc16a1	Ssx2ip	Brca1	Pafah1b1	Cep85	Cenpj	Plk4	Pclaf	Mdm1	Haus3	Cntln	Chordc1	Plk1	Cdk2	Gadd45a
GO:0055119 relaxation of cardiac muscle	0.005366726	0.08372544	-0.614285021	-1.959682436	2	14	GO Biological Process	Akap6	Atp1a2	Atp1a1	Atp2a2	Pde5a	Chga	Pde4b	Camk2d	Atp1b1	Pde4d	Hrc
GO:0071875 adrenergic receptor signaling pathway	0.005300353	0.083346739	-0.566230392	-1.959647315	2	18	GO Biological Process	Gsk3a	Akap13	Atp2b4	Gnas	Gnai2	Arrdc3	Adra1b	Adra2a	Chga	Rapgef2	Drd2	Pde4d	Pln
GO:0031345 negative regulation of cell projection organization	0.001597444	0.049162312	-0.329237717	-1.956175247	0	172	GO Biological Process	Fat3	Rufy3	Map4k4	Nlgn1	Ptprz1	Nrp1	Pten	Asap1	Ptprg	Stx1b	Hdac2	Efnb3	Epha4	Ccp110	Gsk3a	Dnm2	Sema3c	Nrxn1	Evl	Rtn4	Spry2	Ephb2	Dnm3	Thoc2	Inpp5f	Plk2	Sema3a	Gak	Map4	Sema4a	Adcy6	Ryk	Ngef	Rgma	Nlgn3	Prkcsh	Gsk3b	Lrp1	Pafah1b1	Grin2b	Sema7a	Dab1
GO:2000171 negative regulation of dendrite development	0.001686341	0.049162312	-0.475004208	-1.955915694	0	32	GO Biological Process	Fat3	Nlgn1	Ptprz1	Pten	Asap1	Hdac2	Gsk3a	Dnm3	Plk2	Ngef	Nlgn3	Gsk3b	Ptprs	Ube3a	RGD1307443	Rapgef2	Sez6
GO:0048167 regulation of synaptic plasticity	0.001615509	0.049162312	-0.332981636	-1.95516706	0	160	GO Biological Process	Unc13a	App	Kalrn	Nlgn1	Ppp1r9a	Mapt	Pten	Map1b	Ntrk2	Nf1	Stau1	Shank1	Epha4	Gria1	Srf	Camk2b	Creb1	Stau2	Kcnb1	Ephb2	Eif4ebp2	Slc8a3	Jph3	Plk2	Syp	Shank2	Grm5	Unc13b	Rims1	Shisa7	Ctnnd2	Nlgn3	Abl1	Nptn	Atp2b2	Nr3c1	Gsk3b	Sipa1l1	Pak1	Grik1	Mapk1	Rasgrf1
GO:0030111 regulation of Wnt signaling pathway	0.001605136	0.049162312	-0.324376405	-1.954679227	0	190	GO Biological Process	Ctnnd1	Macf1	Apc	Amer1	Usp47	Tnks2	Zeb2	Usp34	Abl2	Cdc73	Cdk14	Cby1	Hdac2	Ptpro	Mllt3	Ddx3x	Chd8	Notch1	Nkd2	Tnks	Ankrd6	Dact3	Rspo1	Foxo1	Egfr	Csnk2a1	Mcc	Sfrp1	Ppp2r3a	Tiam1	Plpp3	Tbl1xr1	Fzd1	Sall1	Cxxc4	Jade1	Ruvbl1	Xiap	Dvl1	Ror2	Wnt7a	Ctnnd2
GO:0098742 cell-cell adhesion via plasma-membrane adhesion molecules	0.001620746	0.049162312	-0.355113507	-1.953573574	0	110	GO Biological Process	Robo1	Tenm3	Fat3	Nlgn1	Cdh5	Pcdh19	Cadm1	Cdhr1	Cdh8	Ptprm	Gypc	Cadm3	Cdh22	Robo2	Pcdh7	Tenm2	Nrxn1	Pcdhb12	Unc5d	Pcdha10	Cx3cl1	Ncam1	Cadm4	Clstn1	Kifap3	Scarf2	Nptn	Esam	Alcam	Dab1	Dscam	Fgfrl1	Cdh11	Pcdh17	Arvcf	Il1rapl1	Cdh2	Ptprf	Ptprt	Cxadr	Clstn3	Tenm4
GO:0060419 heart growth	0.001655629	0.049162312	-0.391343179	-1.948980376	0	68	GO Biological Process	Akap6	Apc	Prox1	Pten	Tp73	Hdac2	Notch1	Pdlim5	Gsk3a	Bmpr1a	Smad1	Tomm70	Ncam1	Sorbs2	Igf1	Nr3c1	Fgfr1	Pak1	Nog	Dusp6	Adra1b	Cxadr	Foxp1	Nrg1	Kcnk2	Rxrb	Tenm4	Gli1	Col14a1	Map2k4	Camk2d	Mapk14	Foxc1	Mtor
GO:0042220 response to cocaine	0.001655629	0.049162312	-0.409976901	-1.947275185	0	55	GO Biological Process	Kalrn	Nts	Slc18a2	Hdac2	Gria1	Hsp90ab1	Dnm2	Dnmt3a	Tiam1	Ncam1	Cnr1	Homer1	Ppp1r15a	Parp1	Grin2b	Hsp90aa1	Hspa5	Ube3a	Adra1b	Oprm1	Tacr3	Ehmt2	Hdac5	Crhr1	Oxt	Fmr1	Mtor	Drd2	Mdm2	Elavl4	Dpysl2
GO:0032011 ARF protein signal transduction	0.001692047	0.049162312	-0.491631626	-1.946668941	0	28	GO Biological Process	Arfgef1	Asap1	Git1	Gbf1	Psd	Acap2	Git2	Arap2	Agfg2	Appl2	Agap1	Agap2	Smap2	Arfgap1	Cyth4	Acap3
GO:0032012 regulation of ARF protein signal transduction	0.001692047	0.049162312	-0.491631626	-1.946668941	0	28	GO Biological Process	Arfgef1	Asap1	Git1	Gbf1	Psd	Acap2	Git2	Arap2	Agfg2	Appl2	Agap1	Agap2	Smap2	Arfgap1	Cyth4	Acap3
GO:0007616 long-term memory	0.001692047	0.049162312	-0.491068006	-1.944437225	0	28	GO Biological Process	Ntrk2	Shank1	Gria1	Srf	Glud1	Tacr1	Grin2b	Reln	Rps6kb1	Eif2ak4	Pja2	Ehmt2	Camk4	Sgk1	Kat2a	Mtor	Drd2	Apoe	Chst10	Ccnd2	Snap25
GO:0001774 microglial cell activation	0.003610108	0.064251538	-0.596860116	-1.944252493	1	15	GO Biological Process	App	Jun	Atm	Tlr6	Cx3cl1	Ttbk1	Il33
GO:0007156 homophilic cell adhesion via plasma membrane adhesion molecules	0.001639344	0.049162312	-0.392605474	-1.943572566	0	66	GO Biological Process	Robo1	Tenm3	Fat3	Cdh5	Pcdh19	Cadm1	Cdhr1	Cdh8	Ptprm	Gypc	Cadm3	Cdh22	Robo2	Pcdh7	Pcdhb12	Pcdha10	Cadm4	Clstn1	Nptn	Esam	Dscam	Cdh11	Pcdh17	Cdh2	Ptprf	Ptprt	Clstn3	Pik3cb	Ret	Fat1	Fat4	L1cam	Dscaml1	Cdh10	Celsr2	Pcdh20	Cdh6	PVR	Celsr3	Cdh7	Ceacam1	Igsf9
GO:1904377 positive regulation of protein localization to cell periphery	0.001718213	0.049162312	-0.428046009	-1.942723844	0	48	GO Biological Process	Myo5a	Sptbn1	Dpp6	Prkci	Kif5b	Nkd2	Ezr	Wnk3	Ppp1r9b	Egfr	Nrxn1	Ephb2	Gnai1	Pdpk1	Kcnj11	Dlg1	Lrp1	Dpp10	Epha3	Clip3	Acsl3	Sqstm1	Akap5
GO:2001224 positive regulation of neuron migration	0.007181329	0.102193129	-0.582750945	-1.938984845	3	16	GO Biological Process	Ptprz1	Zfp609	Shtn1	Sema3a	Reln	Dab2ip	Rapgef2	Tbc1d24	Pax6	Flna	Fbxo31	Mapk8	Plaa	Nsmf	Kif20b
GO:0071363 cellular response to growth factor stimulus	0.00140056	0.049162312	-0.282134864	-1.937344867	0	481	GO Biological Process	Nedd4	Iqgap1	Robo1	Cask	Epb41l5	Apc	Hap1	App	Cdh5	Glg1	Flrt1	Nts	Nrp1	Sos1	Hipk2	Pten	Sox11	Magi2	Map1b	Git1	Hdac2	Kif1b	Ntrk2	Nf1	Ncl	Jun	Notch1	Usp15	Dync1li2	Sh3gl2	Gria1	Mars	Bmpr1b	Ctdspl2	Eef1a1	Bmpr1a	Snrnp70	Smad1	Chrd	Adamts12	Ryr2	Zeb1
GO:0015701 bicarbonate transport	0.00528169	0.083214634	-0.651144384	-1.937146622	2	11	GO Biological Process	Slc4a10	Slc4a4	Slc26a2	Slc4a8	Slc4a1	Slc4a3	Slc26a1	Slc4a7
GO:0060560 developmental growth involved in morphogenesis	0.001589825	0.049162312	-0.318321995	-1.936358576	0	199	GO Biological Process	Iqgap1	Robo1	Macf1	Unc13a	Nin	Rufy3	Epb41l5	App	Flrt1	Nrp1	Cadm1	Mapt	Golga4	Zeb2	Map1b	Plxna2	Nedd4l	Kif26b	Notch1	Ttl	Epha4	Sh3gl2	Syt1	Srf	Clasp2	Dcx	Cyfip1	Dnm2	Sema3c	Shtn1	Rtn4	Spry2	Kdm1a	Sfrp1	Ppp2r3a	Sema3a	Tiam1	2007-09-01	Jade2	Nrn1l	Wasf1	Sall1
GO:1990138 neuron projection extension	0.001594896	0.049162312	-0.332432509	-1.934971882	0	145	GO Biological Process	Iqgap1	Macf1	Unc13a	Rufy3	Flrt1	Nrp1	Mapt	Golga4	Map1b	Plxna2	Nedd4l	Ttl	Epha4	Sh3gl2	Syt1	Srf	Clasp2	Dcx	Cyfip1	Dnm2	Sema3c	Shtn1	Rtn4	Kdm1a	Sema3a	Tiam1	Jade2	Nrn1l	Wasf1	Sema4a	Cyfip2	Ryk	Dvl1	Sh3glb1	Rims1	Nlgn3	Abl1	Trpv2	Gsk3b	Pak1	Pafah1b1	Alcam
GO:0034453 microtubule anchoring	0.003442341	0.064251538	-0.544194845	-1.933959215	1	19	GO Biological Process	Fgfr1op	Nin	Pcm1	Bicd1	Hook3	Dctn1	Clasp2	Gcc2	Kif3a	Bicd2	Dag1
GO:0097091 synaptic vesicle clustering	0.005328597	0.08348135	-0.620025492	-1.93393352	2	13	GO Biological Process	Nlgn1	Pten	Magi2	Nrxn1	Nlgn3	Nlgn2	Pcdh17	Cdh2	Picalm
GO:0010721 negative regulation of cell development	0.001510574	0.049162312	-0.300847668	-1.933769211	0	286	GO Biological Process	Fat3	Rufy3	Kdm4a	App	Map4k4	Nlgn1	Ptprz1	Nrp1	Stat3	Pten	Sox11	Asap1	Nexmif	Ptprg	Tp73	Pcm1	Stx1b	Hdac2	Nf1	Hook3	Notch1	Pbx1	Efnb3	Epha4	Ttc3	Gsk3a	Bmpr1a	Mib1	Sema3c	Rtn4	Ephb2	Dnm3	Thoc2	Kdm1a	Inpp5f	Tomm70	Plk2	Ddx6	Sema3a	Gak	Fbn1	Tjp2
GO:1903076 regulation of protein localization to plasma membrane	0.001582278	0.049162312	-0.372268549	-1.932872129	0	80	GO Biological Process	Myo5a	Sptbn1	Pik3r1	Kalrn	Dpp6	Vps4a	Prkci	Kif5b	Nkd2	Pkdcc	Grm1	Numb	Ezr	Wnk3	Camk2b	Ppp1r9b	Egfr	Csnk2a1	Nrxn1	Ephb2	Pdpk1	Kcnj11	Dlg1	Lrp1	Dpp10	Epha3	Clip3	Acsl3	Sqstm1	Csk	Akap5	Picalm	Pik3r2	Tmbim1	Gopc	Cib1	Ppp2r5a	Cltc	Ldlrap1	Dab2	Actr3	Camk2d
GO:0060004 reflex	0.005366726	0.08372544	-0.605799445	-1.932611886	2	14	GO Biological Process	Kcnma1	Usp46	Nr4a3	Shank1	Cacna1a	Glrb
GO:0007405 neuroblast proliferation	0.001672241	0.049162312	-0.412003594	-1.932550638	0	52	GO Biological Process	Nf1	Notch1	Numb	Cx3cl1	Dagla	Rab10	Fgfr1	Lrp6	Pafah1b1	Aspm	Acsl6	Eml1	Frs2	Sox2	Lef1	Sox5	Ascl1	Pax6	Tead3	Drd2	Vegfa	Dmrta2	Six3	Mapk8	Dock7	Fgfr2	Ctnna1	Bex1	Vax1	Cx3cr1	Fzd3	Arhgef2	Tp53	Ctnnb1	Foxg1	Bdnf	Daglb	Plxnb2	Id4	Ifrd1
GO:0021879 forebrain neuron differentiation	0.001672241	0.049162312	-0.411543566	-1.932232493	0	53	GO Biological Process	Robo1	Nrp1	Prox1	Slc4a10	Robo2	Dcx	Sema3a	Sall1	Bcl11b	Fgfr1	Pou3f4	Plxna3	Tbr1	Satb2	Sox2	Lef1	Nrp2	Lhx8	Hes1	Rapgef2	Ascl1	Pax6	Atp7a	Drd2	Shank3	Slit2	Arx	Wnt5a	Csf1r	Erbb4	Fgfr2	Nkx2-1	Cntn2	Rac1	Gbx2
GO:2000807 regulation of synaptic vesicle clustering	0.007130125	0.102193129	-0.674845484	-1.930295362	3	10	GO Biological Process	Nlgn1	Pten	Magi2	Nlgn3	Nlgn2	Pcdh17	Cdh2	Picalm
GO:0099504 synaptic vesicle cycle	0.001592357	0.049162312	-0.340754717	-1.929145187	0	122	GO Biological Process	Pclo	Dennd1a	Unc13a	Eps15	Nlgn1	Clcn3	Slc18a2	Canx	Pten	Magi2	Sptbn2	Stx1b	Ophn1	Sh3gl2	Syt1	Syt11	Fcho2	Cyfip1	Dnm2	Nrxn1	Dnm3	Ap3d1	Syp	Amph	Cadps	Apba2	Dnm1l	Cacna1a	Unc13b	Rims1	Nlgn3	Scrib	Rims2	Sh3gl3	Napb	Snap23	Nlgn2	Pcdh17	Cdh2	Stx1a	Dnm1	Mff
GO:0007413 axonal fasciculation	0.003460208	0.064251538	-0.538378569	-1.927423738	1	20	GO Biological Process	Ptprz1	Nrp1	Ncam2	Epha4	Rtn4	Ephb2	Sema3a	Ncam1	Ephb3	Cnr1	Arhgap35	Epha3	Sema5a
GO:0106030 neuron projection fasciculation	0.003460208	0.064251538	-0.538378569	-1.927423738	1	20	GO Biological Process	Ptprz1	Nrp1	Ncam2	Epha4	Rtn4	Ephb2	Sema3a	Ncam1	Ephb3	Cnr1	Arhgap35	Epha3	Sema5a
GO:0070571 negative regulation of neuron projection regeneration	0.005328597	0.08348135	-0.617456551	-1.925920686	2	13	GO Biological Process	Map4k4	Pten	Epha4	Rtn4	Inpp5f	Rgma	Ptprs	Thy1	Tnr	Rtn4rl1
GO:0006814 sodium ion transport	0.001582278	0.049162312	-0.334437433	-1.925757056	0	135	GO Biological Process	Nedd4	Slmap	Slc4a10	Hecw1	Scn9a	Scn3a	Cntn1	Atp1a2	Nedd4l	Akt3	Atp1a1	Kif5b	Wnk3	Dnm2	Slc8a3	Nalcn	Scn2a	Cacna1g	Slc5a5	Cnksr3	Neto2	Slc8a1	Slc4a4	Fxyd7	Ahcyl1	Slc4a8	Wnk1	Scn3b	Gnas	Scn1a	Slc24a2	Slc13a4	Klhl24	Asic1	Slc12a2	Stk39	Neto1	Asic2	Fxyd3	Atp1b2	Slc5a6	Slc20a2
GO:0008016 regulation of heart contraction	0.001592357	0.049162312	-0.340095032	-1.925410454	0	122	GO Biological Process	Akap6	Gnao1	Pik3r1	Cacna1d	Thra	Atp1a2	Atp1a1	Kcnh6	Cacna1e	Cacnb2	Gsk3a	Smtn	Ryr2	Jup	Hdac4	Cacna1b	Jak2	Cacna1c	Chrm2	Nup155	Sema3a	Cacna1g	Slc8a1	Dlg1	Scn3b	Atp2b4	Kcnd3	Tpm1	Tmem65	Hsp90aa1	Ehd3	Mef2a	Akap9	Cacna2d1	Atp2a2	Adra1b	Cxadr	Tacr3	Pde5a	Chga	Pde4b	Oxt
GO:0007169 transmembrane receptor protein tyrosine kinase signaling pathway	0.001453488	0.049162312	-0.288632241	-1.923952214	0	365	GO Biological Process	Nedd4	Iqgap1	Robo1	Ift88	Apc	Hap1	App	Pik3r1	Flrt1	Phf14	Nrp1	Pik3r3	Stat3	Sesn3	Sos1	Ptpra	Pten	Shc2	Smarcc1	Abl2	Git1	Gigyf1	Ntrk2	Igfbp5	Afap1l2	Osbpl8	Socs5	Efnb3	Epha4	Arid5b	Clasp2	Gsk3a	Efna4	Foxo1	Adamts12	Ofd1	Ogt	Egfr	Cyfip1	Hip1	Nrxn1	Jak2
GO:0034770 histone H4-K20 methylation	0.007207207	0.102193129	-0.695763395	-1.922291628	3	9	GO Biological Process	Baz2a	Nsd1	Kmt5b	Nsd2	Brca1	Kmt5c
GO:0007389 pattern specification process	0.001536098	0.049162312	-0.305481188	-1.921610735	0	255	GO Biological Process	Rpgrip1l	Ift88	Epb41l5	Apc	Nrp1	Wnt6	Hipk2	Pgap1	Zeb2	Nr2f2	Plxna2	Mllt3	Ccdc40	Notch1	Pbx1	Bmpr1b	Srf	Irx1	Bmpr1a	Smad1	Chrd	Mib1	Zeb1	Ofd1	Acvr2a	Sema3c	Otx2	Sfrp1	Atm	Ppp2r3a	Sema3a	Ccdc39	Dnai2	Zic1	C2cd3	Nckap1	Mical2	Ift172	Crkl	Mafb	Kif3a	Bcor
GO:0008037 cell recognition	0.001602564	0.049162312	-0.374817342	-1.921428749	0	76	GO Biological Process	Robo1	App	Ptprz1	Nrp1	Cadm1	Ncam2	Git1	Adam1a	Efnb3	Epha4	Gypc	Lgals3	Cadm3	Robo2	Havcr2	Sirpa	Rtn4	Ephb2	Sema3a	Ncam1	Ephb3	Cadm4	Clgn	Ephb1	Dlg1	Cnr1	Hspa1a	Arhgap35	Cct6a	Dscam	Epha3	Msn	Pear1	Sema5a	Fcgr1a
GO:0043507 positive regulation of JUN kinase activity	0.001683502	0.049162312	-0.424457701	-1.920218116	0	46	GO Biological Process	Tnik	Zeb2	Magi3	Fzd10	Spag9	Epha4	Irak1	Fgd4	Tiam1	Tlr6	Mapk8ip3	Map3k5	Taok3	Gab1	Ror2	Ripk1	Pak1	Map3k7
GO:0007635 chemosensory behavior	0.007259528	0.102359347	-0.717854008	-1.919579745	3	8	GO Biological Process	Kalrn	Shank1	Adcy3
GO:0046777 protein autophosphorylation	0.001610306	0.049162312	-0.320056899	-1.919431253	0	184	GO Biological Process	Ctnnd1	Taok1	Iqgap1	Brsk1	Cdk12	Trpm7	Tnik	Peak1	Slk	Lmtk2	Abl2	Ntrk2	Taf1	Brd4	Hk1	Jun	Map3k13	Epha4	Irak1	Csnk1g2	Wnk3	Camk2b	Egfr	Csnk2a1	Nek2	Jak2	Tec	Mink1	Atm	Alk	Dapk1	Pak2	Ephb3	Clk2	Taok3	Lyn	Matk	Ephb1	Eif2ak2	Ripk1	Dyrk1a	Wnk1
GO:0061003 positive regulation of dendritic spine morphogenesis	0.00172117	0.049162312	-0.529381783	-1.918935962	0	21	GO Biological Process	Cask	Kalrn	Pak3	Opa1	Camk2b	Stau2	Tiam1	Caprin1	Dnm1l	Mfn1	Pafah1b1	Reln	Eef2k	Bhlhb9	Actr3	Dbn1
GO:1901862 negative regulation of muscle tissue development	0.001709402	0.049162312	-0.436293864	-1.918761238	0	42	GO Biological Process	Apc	Ybx3	Pten	Tp73	Hdac2	Igfbp5	Gsk3a	Tomm70	Ephb1	Pak1	Lrp6	Luc7l	Nog	Frs2	Smad4	Cxadr	Foxp1	Lef1	Kcnk2	Usp19	Sox6
GO:0035051 cardiocyte differentiation	0.001620746	0.049162312	-0.353731211	-1.918704204	0	103	GO Biological Process	Akap6	Myh10	Ift88	Prox1	Cby1	Hdac2	Notch1	Pdlim5	Srf	Gsk3a	Rarb	Egfr	Sema3c	Tomm70	Hnrnpu	Akap13	Arid1a	Sorbs2	Slc8a1	Calr	Igf1	Timm44	Nr3c1	Gsk3b	Pak1	Prickle1	Mapk1	Lrp6	Myh11	Mef2a	Adra1b	Frs2	Smad4	Cxadr	Foxp1	Nrg1	Lmna	Rxrb	Spry1	Tenm4	Folr1	Sox6
GO:0008361 regulation of cell size	0.001597444	0.049162312	-0.324759094	-1.918499911	0	162	GO Biological Process	Macf1	Rufy3	Clcn3	Nrp1	Kcnma1	Mapt	Golga4	Pten	Tp73	Arhgap5	Map1b	Plxna2	Akt3	E2f4	Ttl	Slc12a5	Epha4	Rb1cc1	Vav3	Srf	Clasp2	Ogt	Creb1	Dcx	Cyfip1	Hsp90ab1	Dnm2	Sema3c	Shtn1	Rtn4	Kdm1a	Sema3a	Sema4a	Ryk	Rgma	Abl1	Trpv2	Akt1s1	Atp2b2	Gsk3b	Pak1	Pafah1b1
GO:0048634 regulation of muscle organ development	0.001597444	0.049162312	-0.356520179	-1.918151252	0	97	GO Biological Process	Akap6	Apc	Ybx3	Pten	Tp73	Hdac2	Notch1	Gsk3a	Bmpr1a	Creb1	Hdac4	Nln	Tomm70	Ncam1	Ephb1	Igf1	Cenpf	Nr3c1	Gsk3b	Fgfr1	Pak1	Lrp6	Hdac9	Luc7l	Rps6kb1	Nog	Frs2	Smad4	Cxadr	Foxp1	Prkaa1	Nrg1	Gpc1	Cyp26b1	Lef1	Kcnk2	Usp19	Tcf7l2	Hdac5	Gli1	Sox6	Col14a1
GO:0007264 small GTPase mediated signal transduction	0.001445087	0.049162312	-0.285970919	-1.915753588	0	374	GO Biological Process	Robo1	Dennd1a	Kpnb1	Ralgapa1	Kalrn	Cdc42bpa	Rapgef5	Arfgef1	Nrp1	Pak3	Itsn1	Sos1	Pak7	Asap1	Abl2	Rock2	Dock1	Ophn1	Git1	Nf1	Arhgef11	Jun	Srgap1	Notch1	Pak6	Rab6b	Vav3	Fgd4	Arhgef12	Agtr1a	Abca1	Ogt	Dock11	Arhgap12	Cyfip1	Gbf1	Dock9	Dnm2	Shtn1	Chm	Spry2	Ephb2
GO:0061053 somite development	0.001655629	0.049162312	-0.402992891	-1.914103095	0	55	GO Biological Process	Epb41l5	Sox11	Zeb2	Plxna2	Notch1	Bmpr1a	Mib1	Sema3c	Otx2	Sfrp1	Atm	Ppp2r3a	Nckap1	Ror2	Lrp6	Nog	Frzb	Smad4	Foxb1	Lef1	Nrarp	Psen1	Lhx1	Loxl3	Wdr19	Kat2a	Foxc1	Smad3
GO:0021549 cerebellum development	0.001597444	0.049162312	-0.347349017	-1.912351758	0	109	GO Biological Process	Rpgrip1l	Myh10	Ttbk2	Hap1	Prox1	Ptbp2	Ncor1	Cntn1	Sptbn2	Abl2	Ophn1	Nf1x	Ccr1	Rere	Kcnc1	Glud1	Ncoa1	Nrxn1	Hnrnpd	Atrn	Nr2c2	Cacna1a	Wnt7a	Abl1	Top2a	Atp2b2	Pak1	Lrp6	Dab1	Igf1r	Ldb1	Ptprs	Hspa5	Whrn	Sstr1	Ptpn11	Gli2	Usp9x	Gli1	Gnpat	Sdf4	Lhx1
GO:0032412 regulation of ion transmembrane transporter activity	0.001602564	0.049162312	-0.319419362	-1.912243865	0	181	GO Biological Process	Akap6	Myo5a	Nedd4	Hap1	Slmap	Nlgn1	Cacna1d	Hecw1	Pten	Oxsr1	Atp1a2	Nedd4l	Hk1	Kif5b	Shank1	Cacnb2	Wnk3	Ryr2	Kcnc1	Dnm2	Nrxn1	Ephb2	Mink1	Jph3	Dapk1	Snx27	Shank2	Grm5	Cnksr3	Neto2	Ahnak	Cacna1a	Kcnj11	Fxyd7	Ahcyl1	Ripk1	Dlg1	Shisa7	Nlgn3	Wnk1	Scn3b	Homer1
GO:0007507 heart development	0.001422475	0.049162312	-0.282472582	-1.912240791	0	428	GO Biological Process	Akap6	Rpgrip1l	Nedd4	Robo1	Myh10	Ift88	Kat6a	Apc	Trip11	Spred1	Cdh5	Cacna1d	Nrp1	Vcan	Prox1	Sos1	Pten	Setd2	Sox11	Tp73	Ppp3cb	Ncor2	Cby1	Hdac2	Nf1	Calcrl	Jun	Ccdc40	Notch1	Zmiz1	Rb1cc1	Pdlim5	Srf	Gsk3a	Bmpr1a	Rarb	Smad1	Agtr1a	Ryr2	Mib1	Creb1	Egfr
GO:0030177 positive regulation of Wnt signaling pathway	0.001605136	0.049162312	-0.360551555	-1.910946235	0	90	GO Biological Process	Macf1	Amer1	Usp47	Tnks2	Zeb2	Usp34	Abl2	Cdc73	Mllt3	Ddx3x	Tnks	Ankrd6	Rspo1	Egfr	Csnk2a1	Sfrp1	Ppp2r3a	Tbl1xr1	Sall1	Ruvbl1	Xiap	Dvl1	Ror2	Wnt7a	Eda	Wnk1	Abl1	Lrp6	Usp8	Aspm	Tbl1x	Sema5a	Lgr4	Nrarp	Dab2	Col1a1	Sulf1	Csnk1d	Sulf2	Ppm1a	Smad3	Atp6ap2
GO:0022027 interkinetic nuclear migration	0.007259528	0.102359347	-0.714397015	-1.910335561	3	8	GO Biological Process	Pcm1	Hook3	Cep120	Tacc1	Tacc2	Tacc3
GO:1900273 positive regulation of long-term synaptic potentiation	0.005163511	0.082519872	-0.537105748	-1.908765989	2	19	GO Biological Process	App	Kalrn	Stau1	Creb1	Ephb2	Shisa7	Nptn	Grin2b	Reln	Sqstm1	Eif2ak4
GO:0150003 regulation of spontaneous synaptic transmission	0.001808318	0.050687344	-0.921213683	-1.908688595	0	4	GO Biological Process	App	Ppp1r9a	Stx1b
GO:0051963 regulation of synapse assembly	0.001597444	0.049162312	-0.372215611	-1.907365525	0	74	GO Biological Process	Nlgn1	Ppp1r9a	Flrt1	Ntrk2	Pdlim5	Stau2	Nrxn1	Ephb2	Ephb3	Clstn1	Ephb1	Wnt7a	Nlgn3	Lrrn3	Adgrl2	Slitrk4	Flrt2	Nlgn2	Il1rapl1	Asic2	Adgre5	Slitrk2	Eef2k	Clstn3	Epha7	Ptk2	Bhlhb9	Adgrb2	Adgrl1	Lingo2	Lrrtm2	Actr3	Oxt	Grid2	Agrn	Lrrtm3	Tlr2	Wnt5a	Lrrn1	Lrrc4b
GO:1903522 regulation of blood circulation	0.001628664	0.049162312	-0.327599728	-1.904920748	0	154	GO Biological Process	Akap6	Gnao1	Pik3r1	Cacna1d	Thra	Add3	Atp1a2	Atp1a1	Kcnh6	Cacna1e	Cacnb2	Gsk3a	Smtn	Agtr1a	Ryr2	Jup	Egfr	Hdac4	Cacna1b	Tacr1	Jak2	Cacna1c	Chrm2	Nup155	Sema3a	Cx3cl1	Cacna1g	Slc8a1	Dlg1	Abl1	Scn3b	Atp2b4	Hspa1a	Kcnd3	Htr2c	Tpm1	Tmem65	Hsp90aa1	Ehd3	Mef2a	Akap9	Cacna2d1
GO:0001508 action potential	0.001602564	0.049162312	-0.354334426	-1.904473125	0	96	GO Biological Process	Slmap	Dpp6	Cacna1d	Kcnma1	Nrcam	Kcnd2	Scn9a	Scn3a	Nedd4l	Cacna1e	Cacnb2	Gria1	Ryr2	Jup	Cacna1b	Tacr1	Kcnb1	Cacna1c	Nalcn	Scn2a	Nup155	Cacna1g	Cacna1a	Dlg1	Cnr1	Scn3b	Kcnc2	Kcnd3	Cacnb4	Scn1a	Grin2b	Cacnb3	Akap9	Cacna2d1	Atp2a2	Cxadr	Grik2	Usp53	Camk2d	Fmr1	Scarb2	Scn1b
GO:0086012 membrane depolarization during cardiac muscle cell action potential	0.007220217	0.102193129	-0.584220379	-1.90307896	3	15	GO Biological Process	Slmap	Cacna1d	Cacnb2	Cacna1c	Cacna1g	Scn3b	Cacna2d1	Scn1b	Scn2b
GO:0099054 presynapse assembly	0.009009009	0.116416881	-0.688286694	-1.901634605	4	9	GO Biological Process	Nlgn1	Pten	Nrxn1	Nlgn3	Nlgn2	Pcdh17	Il1rapl1
GO:0071774 response to fibroblast growth factor	0.001597444	0.049162312	-0.368473551	-1.901294652	0	79	GO Biological Process	Iqgap1	Flrt1	Sos1	Ofd1	Kcnc1	Nrxn1	Spry2	Sfrp1	Rasa1	Kdm5b	Cdc5l	Nptn	Fgfr1	Fgfrl1	Rab14	Kif16b	Flrt2	Nog	Tnc	Spry3	Col2a1	Dusp6	Frs2	Gpc1	Gclm	Spry1	Tcf7l2	Postn	Lhx1	Col1a1	Sulf1	Dstyk	Pax6	Fat4	Sulf2	Frs3	Nr4a1	Fgfbp3	Vegfa	Ccl5	Wnt5a
GO:0035282 segmentation	0.001642036	0.049162312	-0.386668934	-1.898545561	0	64	GO Biological Process	Epb41l5	Nrp1	Zeb2	Plxna2	Mllt3	Notch1	Irx1	Bmpr1a	Mib1	Sema3c	Otx2	Sfrp1	Atm	Ppp2r3a	Sema3a	Nckap1	Mafb	Ror2	Lrp6	Irx2	Frs2	Pcsk6	Smad4	Foxb1	Lef1	Nrarp	Nrp2	Psen1	Lhx1	Kat2a	Foxc1	Smad3
GO:0048488 synaptic vesicle endocytosis	0.001686341	0.049162312	-0.422092738	-1.89749434	0	45	GO Biological Process	Dennd1a	Eps15	Nlgn1	Canx	Ophn1	Sh3gl2	Syt1	Syt11	Fcho2	Dnm2	Dnm3	Syp	Amph	Dnm1l	Nlgn3	Scrib	Sh3gl3	Nlgn2	Dnm1	Mff	Picalm	Synj1	Rock1	Cltb
GO:0021681 cerebellar granular layer development	0.007181329	0.102193129	-0.570255612	-1.897409175	3	16	GO Biological Process	Ttbk2	Prox1	Ophn1	Nf1x	Nrxn1	Wnt7a	Top2a	Atp2b2
GO:0007254 JNK cascade	0.001597444	0.049162312	-0.33054135	-1.897049763	0	133	GO Biological Process	Taok1	App	Map4k4	Ncor1	Hipk2	Tnik	Zeb2	Magi3	Tp73	Fzd10	Zmynd11	Zfp110	Map3k13	Spag9	Epha4	Rb1cc1	Irak1	Fgd4	Ankrd6	Egfr	Mink1	Mapk8ip1	Plcb1	Taok2	Sfrp1	Hacd3	Tiam1	Tlr6	Itch	Mapk8ip3	Sh3bp5	Map3k5	Taok3	Gab1	Ror2	Ephb1	Wnt7a	Ripk1	Phlpp1	Pak1	Pafah1b1	Map3k7
GO:0120034 positive regulation of plasma membrane bounded cell projection assembly	0.001602564	0.049162312	-0.369188644	-1.896556121	0	77	GO Biological Process	Ttbk2	Apc	Hap1	Nlgn1	Nrp1	Zmynd8	Cep120	Ccp110	Srf	Dock11	2009-09-01	Hdac4	Cyfip1	Tenm2	Dnm2	Dnm3	2007-09-01	Fnbp1l	Nckap1	Bcas3	Arhgap35	Cenpj	Hsp90aa1	Cdc42ep4	Hras	Cdc42ep1	Mns1	Atmin	Actr3	Palm	Fmr1	Htt	Atp7a	Mtor	Agrn	Prkcq	Cdc42ep5	Plekhm1
GO:0072698 protein localization to microtubule cytoskeleton	0.001692047	0.049162312	-0.443440153	-1.896145988	0	37	GO Biological Process	Ttbk2	Apc	Cep83	Cep131	Pcm1	Bicd1	Snx10	Golgb1	Hook3	Pibf1	Abhd17a	Hnrnpu	Mid2	C2cd3	Dvl1	Gsk3b	Nudcd3	Dctn2	Nedd1	Htt	Numa1	Csnk1d	Mid1	Abhd17b	Champ1	Diaph1
GO:0055026 negative regulation of cardiac muscle tissue development	0.003389831	0.064216349	-0.488864846	-1.895823542	1	26	GO Biological Process	Apc	Pten	Tp73	Hdac2	Gsk3a	Tomm70	Pak1	Lrp6	Nog	Frs2	Smad4	Cxadr	Foxp1	Kcnk2	Sox6
GO:0060038 cardiac muscle cell proliferation	0.001697793	0.049162312	-0.44277057	-1.895222623	0	38	GO Biological Process	Apc	Pten	Tp73	Hdac2	Notch1	Bmpr1a	Smad1	Ncam1	Fgfr1	Nog	Cxadr	Foxp1	Nrg1	Kcnk2	Rxrb	Tenm4	Gli1	Mapk14	Foxc1
GO:1904861 excitatory synapse assembly	0.007220217	0.102193129	-0.626773635	-1.894948592	3	12	GO Biological Process	Nlgn1	Pten	Shank1	Nrxn1	Shank2	Wnt7a	Nptn	Nlgn2
GO:1904375 regulation of protein localization to cell periphery	0.001584786	0.049162312	-0.359081352	-1.894846512	0	86	GO Biological Process	Myo5a	Sptbn1	Pik3r1	Kalrn	Dpp6	Vps4a	Prkci	Kif5b	Nkd2	Pkdcc	Grm1	Numb	Ezr	Wnk3	Camk2b	Ppp1r9b	Egfr	Csnk2a1	Nrxn1	Ephb2	Gnai1	Pdpk1	Kcnj11	Dlg1	Lrp1	Dpp10	Epha3	Clip3	Acsl3	Sqstm1	Csk	Akap5	Picalm	Pik3r2	Tmbim1	Gopc	Cib1	Ppp2r5a	Cltc	Ldlrap1	Dab2	Actr3
GO:0034694 response to prostaglandin	0.003442341	0.064251538	-0.522333718	-1.8933877	1	21	GO Biological Process	Acaca	Ppp1r9b	Sfrp1	Adcy6	Gnas	Akap8	Tnc	Prkaa1	Prkce	Fn1	Oxt	Pax6	A2m
GO:0060968 regulation of gene silencing	0.001709402	0.049162312	-0.430413485	-1.892900131	0	42	GO Biological Process	Fxr1	Stat3	Ncor1	Ncor2	Dhx9	Egfr	Sin3a	Phf2	Atad2	Pum2	Zc3h10	Uhrf1	Uhrf2	Ago2	Cdk2	Phf8	Xpo5	Fmr1	Atad2b	Ajuba	Pum1	Ddx5	Map2k2	Nfkb1
GO:0072347 response to anesthetic	0.001602564	0.049162312	-0.352170139	-1.892840534	0	96	GO Biological Process	Gnao1	Kalrn	Nts	Slc18a2	Hdac2	Hk1	Gria1	Ppp1r9b	Tacr1	Hsp90ab1	Dnm2	Dnmt3a	Pcsk1	Tiam1	Ncam1	Adcy5	Cnr1	Homer1	Plcg1	Ppp1r15a	Parp1	Grin2b	Ppp2r2a	Hsp90aa1	Hspa5	Slc4a1	Ube3a	Adra1b	Oprm1	Tacr3	Ehmt2	Prkce	Hdac5	Map1lc3a	Penk	Kcnj6	Crhr1	Oxt	Hpca	Cxcr4	Fmr1	A2m
GO:0090630 activation of GTPase activity	0.001689189	0.049162312	-0.407736298	-1.89161433	0	51	GO Biological Process	Ralgapa1	Tbc1d9	Rabgap1l	Evi5	Tbc1d10b	Rabgap1	Pip5k1a	Tiam1	Rasa1	Bcas3	Ralgapb	Sipa1l1	Scrib	Foxj1	Rasgrf1	Mtss1l	Apc2	Eif5	Sgsm2	Usp6nl	Tbc1d2b	Tsc1	Sgsm1	Tbc1d8	Rasgrp1	Wnt5a	Ndel1	Ccdc125	Tbck	Ptk2b	Dock7	Tbc1d14
GO:0086014 atrial cardiac muscle cell action potential	0.009009009	0.116416881	-0.684530463	-1.891256693	4	9	GO Biological Process	Cacnb2	Ryr2	Cacna1c	Nup155	Scn3b
GO:0086026 atrial cardiac muscle cell to AV node cell signaling	0.009009009	0.116416881	-0.684530463	-1.891256693	4	9	GO Biological Process	Cacnb2	Ryr2	Cacna1c	Nup155	Scn3b
GO:0086066 atrial cardiac muscle cell to AV node cell communication	0.009009009	0.116416881	-0.684530463	-1.891256693	4	9	GO Biological Process	Cacnb2	Ryr2	Cacna1c	Nup155	Scn3b
GO:0003015 heart process	0.001618123	0.049162312	-0.325764748	-1.890600063	0	148	GO Biological Process	Akap6	Gnao1	Pik3r1	Cacna1d	Thra	Atp1a2	Nedd4l	Atp1a1	Kcnh6	Cacna1e	Cacnb2	Gsk3a	Smtn	Ryr2	Jup	Hdac4	Cacna1b	Jak2	Cacna1c	Chrm2	Srsf1	Nup155	Sema3a	Akap13	Cacna1g	Dnm1l	Slc8a1	Dlg1	Scn3b	Atp2b4	Kcnd3	Scn1a	Tpm1	Gnai2	Tmem65	Hsp90aa1	Ehd3	Mef2a	Akap9	Cacna2d1	Atp2a2	Adra1b
GO:0050435 amyloid-beta metabolic process	0.001680672	0.049162312	-0.454705008	-1.890446862	0	33	GO Biological Process	Unc13a	Hap1	App	Adam10	Rock2	Bace1	Epha4	Gsk3a	Ide	Bin1	Dyrk1a	Mme	Becn1	Sorl1	Olfm1	Picalm	Rock1
GO:0045843 negative regulation of striated muscle tissue development	0.003407155	0.064251538	-0.435144443	-1.889582427	1	40	GO Biological Process	Apc	Ybx3	Pten	Tp73	Hdac2	Gsk3a	Tomm70	Ephb1	Pak1	Lrp6	Luc7l	Nog	Frs2	Smad4	Cxadr	Foxp1	Lef1	Kcnk2	Usp19	Sox6
GO:0032239 regulation of nucleobase-containing compound transport	0.007181329	0.102193129	-0.567361668	-1.887780168	3	16	GO Biological Process	Rbm26	Supt6h	Setd2	Tpr	Dhx9	Ncbp2	Iws1	Thoc2	Nup153	Ripk1
GO:0051388 positive regulation of neurotrophin TRK receptor signaling pathway	0.003603604	0.064251538	-0.843328269	-1.887549296	1	5	GO Biological Process	Cyfip1	Wasf1	Cyfip2	Sh3glb1	Ppp2r5b
GO:0008045 motor neuron axon guidance	0.003442341	0.064251538	-0.520574572	-1.88701104	1	21	GO Biological Process	Mycbp2	Nrp1	Plxna2	Epha4	Sema3a	Alcam	Nog	Plxna3	Kif5c	Chn1	Foxp1	Lhx1	Etv4	Cxcr4
GO:0033184 positive regulation of histone ubiquitination	0.007233273	0.102248006	-0.778065785	-1.88427954	3	6	GO Biological Process	Cdk9	Kdm1a	Ctr9	Rnf20	Rnf40	Kdm2a
GO:0061669 spontaneous neurotransmitter secretion	0.003603604	0.064251538	-0.841630172	-1.883748593	1	5	GO Biological Process	Ppp1r9a	Stx1b	Unc13b	Rims1	Rims2
GO:0046328 regulation of JNK cascade	0.001610306	0.049162312	-0.336631327	-1.882404341	0	117	GO Biological Process	Taok1	App	Map4k4	Ncor1	Hipk2	Tnik	Zeb2	Magi3	Tp73	Fzd10	Zmynd11	Zfp110	Spag9	Epha4	Rb1cc1	Irak1	Fgd4	Ankrd6	Egfr	Mink1	Mapk8ip1	Plcb1	Taok2	Sfrp1	Tiam1	Tlr6	Itch	Mapk8ip3	Map3k5	Taok3	Gab1	Ror2	Ephb1	Wnt7a	Ripk1	Phlpp1	Pak1	Pafah1b1	Map3k7	Igf1r	Wnt16	Hras
GO:0007026 negative regulation of microtubule depolymerization	0.003389831	0.064216349	-0.485087179	-1.881173709	1	26	GO Biological Process	Map2	Ttbk2	Apc	Camsap2	Camsap1	Hdgfl3	Map1b	Clasp2	Map1a	Spef1	Specc1l	Apc2	Nav3
GO:0002028 regulation of sodium ion transport	0.001655629	0.049162312	-0.377709443	-1.881081191	0	68	GO Biological Process	Nedd4	Slmap	Hecw1	Cntn1	Atp1a2	Nedd4l	Akt3	Atp1a1	Kif5b	Wnk3	Dnm2	Cnksr3	Neto2	Slc8a1	Fxyd7	Ahcyl1	Wnk1	Scn3b	Gnas	Klhl24	Stk39	Neto1	Fxyd3	Atp1b2	Camk2d	Sgk1	Scn1b	Gpd1l	Scn2b	Fgf14	Atp1b1	Drd2	Stom	Slc9a1	Agrn	Snta1	Arf1
GO:0055022 negative regulation of cardiac muscle tissue growth	0.005190311	0.082710842	-0.525319567	-1.880671822	2	20	GO Biological Process	Apc	Pten	Tp73	Hdac2	Gsk3a	Tomm70	Pak1	Nog	Cxadr	Foxp1	Kcnk2
GO:0061117 negative regulation of heart growth	0.005190311	0.082710842	-0.525319567	-1.880671822	2	20	GO Biological Process	Apc	Pten	Tp73	Hdac2	Gsk3a	Tomm70	Pak1	Nog	Cxadr	Foxp1	Kcnk2
GO:1900271 regulation of long-term synaptic potentiation	0.003338898	0.064216349	-0.447224816	-1.880252466	1	34	GO Biological Process	App	Kalrn	Ppp1r9a	Nf1	Stau1	Epha4	Creb1	Ephb2	Shisa7	Nlgn3	Abl1	Nptn	Pak1	Grin2b	Reln	Sqstm1	Eif2ak4
GO:2001168 positive regulation of histone H2B ubiquitination	0.003616637	0.064251538	-0.907327971	-1.879918397	1	4	GO Biological Process	Cdk9	Ctr9	Rnf20	Rnf40
GO:0022898 regulation of transmembrane transporter activity	0.001607717	0.049162312	-0.313451367	-1.879162037	0	183	GO Biological Process	Akap6	Myo5a	Nedd4	Hap1	Slmap	Nlgn1	Cacna1d	Hecw1	Pten	Oxsr1	Atp1a2	Nedd4l	Hk1	Kif5b	Shank1	Cacnb2	Wnk3	Ryr2	Kcnc1	Dnm2	Nrxn1	Ephb2	Mink1	Jph3	Dapk1	Snx27	Shank2	Grm5	Cnksr3	Neto2	Ahnak	Cacna1a	Kcnj11	Fxyd7	Ahcyl1	Ripk1	Dlg1	Shisa7	Nlgn3	Wnk1	Scn3b	Homer1
GO:0043502 regulation of muscle adaptation	0.001628664	0.049162312	-0.370561664	-1.878747063	0	72	GO Biological Process	Akap6	Nedd4	Utrn	Nr4a3	Igfbp5	Gsk3a	Foxo1	Cdk9	Hdac4	Tomm70	Akap13	Igf1	Atp2b4	Gtf2i	Nr3c1	Gsk3b	Pak1	Becn1	Parp1	Rps6kb1	Dag1	Mef2a	Atp2a2	Fbxo32	Smad4	Foxp1	Pde5a	Lmna	Ptk2	Gtf2ird1	Gtf2ird2	Col14a1	Camk2d	Akap1	Mtor	Smad3	Mtmr4	Ppargc1a	Slc9a1	Ctdp1
GO:0048635 negative regulation of muscle organ development	0.001686341	0.049162312	-0.427826111	-1.878338726	0	41	GO Biological Process	Apc	Ybx3	Pten	Tp73	Hdac2	Gsk3a	Tomm70	Ephb1	Pak1	Lrp6	Luc7l	Nog	Frs2	Smad4	Cxadr	Foxp1	Lef1	Kcnk2	Usp19	Sox6
GO:0016569 covalent chromatin modification	0.001459854	0.049162312	-0.283979953	-1.878059171	0	337	GO Biological Process	Jmjd1c	Kat6a	Kdm4a	Smarcad1	Kdm5a	Baz2a	Supt6h	Ubr2	Hist1h1d	Nsd3	Baz1b	Ash1l	Ncor1	Msl1	Zmynd8	Chd1	Setd2	Rps6ka4	Slk	Hist1h1b	Cdc73	Zfp110	Hdac2	Setd5	Taf1	Brd4	Brcc3	Taf7	Wac	Usp15	Cul4b	Tada2b	Eya3	Setd6	Usp7	Nsd1	Prdm2	Iws1	Ogt	Cdk9	Trip12	Hdac4
GO:0036465 synaptic vesicle recycling	0.001655629	0.049162312	-0.395302796	-1.877577303	0	55	GO Biological Process	Dennd1a	Eps15	Nlgn1	Canx	Stx1b	Ophn1	Sh3gl2	Syt1	Syt11	Fcho2	Cyfip1	Dnm2	Dnm3	Ap3d1	Syp	Amph	Dnm1l	Nlgn3	Scrib	Sh3gl3	Nlgn2	Dnm1	Mff	Picalm	Synj1	Rock1
GO:0016055 Wnt signaling pathway	0.00149925	0.049162312	-0.29465966	-1.877341755	0	264	GO Biological Process	Ctnnd1	Macf1	Apc	Mgat3	Strn	Wnt6	Amer1	Usp47	Pten	Tnks2	Zeb2	Usp34	Fzd10	Abl2	Cdc73	Cdk14	Cby1	Hdac2	Ptpro	Mllt3	Ddx3x	Chd8	Notch1	Nkd2	Csnk1g2	Tnks	Ankrd6	Dact3	Gsk3a	Rspo1	Foxo1	Ryr2	Egfr	Csnk2a1	Mcc	Cul3	Sfrp1	Ppp2r3a	Tiam1	Plpp3	Tbl1xr1	Fzd1
GO:0030953 astral microtubule organization	0.009009009	0.116416881	-0.679330727	-1.87689059	4	9	GO Biological Process	Kpnb1	Cep120	Ezr	Pde4dip	Tacc2	Dlg1	Tacc3
GO:0045616 regulation of keratinocyte differentiation	0.007220217	0.102193129	-0.576090048	-1.876594668	3	15	GO Biological Process	Rock2	Notch1	Rock1	Trim16	Srsf6	Med1	H2afy	Numa1	Foxc1
GO:0198738 cell-cell signaling by wnt	0.001503759	0.049162312	-0.294638632	-1.876164594	0	266	GO Biological Process	Ctnnd1	Macf1	Apc	Mgat3	Strn	Wnt6	Amer1	Usp47	Pten	Tnks2	Zeb2	Usp34	Fzd10	Abl2	Cdc73	Cdk14	Cby1	Hdac2	Ptpro	Mllt3	Ddx3x	Chd8	Notch1	Nkd2	Csnk1g2	Tnks	Ankrd6	Dact3	Gsk3a	Rspo1	Foxo1	Ryr2	Egfr	Csnk2a1	Mcc	Cul3	Sfrp1	Ppp2r3a	Tiam1	Plpp3	Tbl1xr1	Fzd1
GO:0051668 localization within membrane	0.001574803	0.049162312	-0.339934837	-1.876010604	0	106	GO Biological Process	Clip1	Kalrn	Nlgn1	Etv5	Magi2	Sec31a	Stx1b	Dlg2	Kif5b	Dnm2	Nrxn1	Dnm3	Ap3d1	Ap2b1	Snx27	Gripap1	Cacna1a	Dvl1	Anks1b	Ift122	Dlg1	Shisa7	Nptn	Arl6	Pak1	Scrib	Grin2b	Glrb	Sec24a	Reln	Gsn	Thy1	Mal2	Snap23	Cdh2	Dnm1	Dlg3	Sec23a	Neto1	Kif5c	Synj1	Dlg4
GO:0003002 regionalization	0.001587302	0.049162312	-0.307801797	-1.875497808	0	198	GO Biological Process	Rpgrip1l	Ift88	Epb41l5	Apc	Nrp1	Hipk2	Pgap1	Zeb2	Nr2f2	Plxna2	Mllt3	Notch1	Pbx1	Bmpr1b	Srf	Irx1	Bmpr1a	Chrd	Mib1	Ofd1	Acvr2a	Sema3c	Otx2	Sfrp1	Atm	Ppp2r3a	Sema3a	Nckap1	Ift172	Crkl	Mafb	Kif3a	Ror2	Dync2h1	Ift122	Wnt7a	Fgfr1	Foxj1	Pcsk5	Lrp6	Bhlhe22	Invs
GO:0060047 heart contraction	0.001594896	0.049162312	-0.322171757	-1.875247677	0	145	GO Biological Process	Akap6	Gnao1	Pik3r1	Cacna1d	Thra	Atp1a2	Nedd4l	Atp1a1	Kcnh6	Cacna1e	Cacnb2	Gsk3a	Smtn	Ryr2	Jup	Hdac4	Cacna1b	Jak2	Cacna1c	Chrm2	Srsf1	Nup155	Sema3a	Cacna1g	Dnm1l	Slc8a1	Dlg1	Scn3b	Atp2b4	Kcnd3	Scn1a	Tpm1	Tmem65	Hsp90aa1	Ehd3	Mef2a	Akap9	Cacna2d1	Atp2a2	Adra1b	Cxadr	Smad5
GO:1905477 positive regulation of protein localization to membrane	0.001628664	0.049162312	-0.369761198	-1.874688704	0	72	GO Biological Process	Myo5a	Sptbn1	Dpp6	Prkci	Kif5b	Nkd2	Ezr	Wnk3	Ppp1r9b	Egfr	Kcnb1	Nrxn1	Ephb2	Ap2b1	Snx27	Necab2	Pdpk1	Kcnj11	Sh3glb1	Dlg1	Lrp1	Pak1	Dpp10	Epha3	Nlgn2	Clip3	Acsl3	Sqstm1	Mff	Akap5
GO:0048011 neurotrophin TRK receptor signaling pathway	0.003344482	0.064216349	-0.486799795	-1.87450035	1	25	GO Biological Process	Hap1	Sos1	Cyfip1	Spry2	Sort1	Wasf1	Cyfip2	Raf1	Sh3glb1	Akt1s1	Ppp2r5b	Ptprf	Ptpn11	Dok5	Spry1
GO:0086016 AV node cell action potential	0.012704174	0.140632398	-0.700565423	-1.873349152	6	8	GO Biological Process	Cacnb2	Ryr2	Cacna1c	Cacna1g	Cxadr
GO:0086027 AV node cell to bundle of His cell signaling	0.012704174	0.140632398	-0.700565423	-1.873349152	6	8	GO Biological Process	Cacnb2	Ryr2	Cacna1c	Cacna1g	Cxadr
GO:0070933 histone H4 deacetylation	0.012323944	0.13981634	-0.629060419	-1.871447095	6	11	GO Biological Process	Smarcad1	Baz2a	Hdac2	Hdac4	Rcor1	Hdac9
GO:0140058 neuron projection arborization	0.007104796	0.102177037	-0.599974221	-1.871391213	3	13	GO Biological Process	Nlgn1	Nrp1	Taok2	Sema3a	Dvl1	Grip1	Rock1	Dlg4	Wnt5a	Fzd4	Lrp2
GO:0033173 calcineurin-NFAT signaling cascade	0.003378378	0.064216349	-0.469461418	-1.869943401	1	29	GO Biological Process	Akap6	Pik3r1	Ppp3cb	Nfat5	Rcan3	Igf1	Atp2b4	Gsk3b	Chp2	Tmem110	Akap5	Nrg1	Cib1	Adgrb2	Rcan1	Mtor	Ppp3r1	Slc9a1
GO:0097720 calcineurin-mediated signaling	0.003378378	0.064216349	-0.469461418	-1.869943401	1	29	GO Biological Process	Akap6	Pik3r1	Ppp3cb	Nfat5	Rcan3	Igf1	Atp2b4	Gsk3b	Chp2	Tmem110	Akap5	Nrg1	Cib1	Adgrb2	Rcan1	Mtor	Ppp3r1	Slc9a1
GO:0046330 positive regulation of JNK cascade	0.001589825	0.049162312	-0.356147642	-1.86889541	0	84	GO Biological Process	Taok1	App	Map4k4	Hipk2	Tnik	Zeb2	Magi3	Fzd10	Spag9	Epha4	Rb1cc1	Irak1	Fgd4	Ankrd6	Mink1	Plcb1	Taok2	Tiam1	Tlr6	Mapk8ip3	Map3k5	Taok3	Gab1	Ror2	Wnt7a	Ripk1	Pak1	Map3k7	Wnt16	Hras	Dab2ip	Gadd45a	Traf4	Dab2	Map3k9	Ripk2	Ercc6	Map2k4	Rasgrp1	Gadd45g	Ncf1	Tnfrsf19
GO:1905244 regulation of modification of synaptic structure	0.012704174	0.140632398	-0.698104774	-1.866769244	6	8	GO Biological Process	Fxr1	Epha4	Tiam1	Gripap1	Abl1	Rhoa	Fmr1	Fxr2
GO:0036092 phosphatidylinositol-3-phosphate biosynthetic process	0.010695187	0.129212245	-0.652131095	-1.865324224	5	10	GO Biological Process	Pik3r1	Pik3c2a	Pik3ca	Atm	Pik3c2b	Pik3cd	Pik3cb	Inpp4a
GO:0003143 embryonic heart tube morphogenesis	0.001692047	0.049162312	-0.436226094	-1.865298739	0	37	GO Biological Process	Ccdc40	Notch1	Srf	Ryr2	Mib1	Tead2	Ccdc39	C2cd3	Mical2	Ift172	Kif3a	Lrp6	Kdm2a	Eng	Psen1	Folr1	Hes1	Sox17	Smad3	Pkd2	Dnaaf1	Notch2	Wnt5a
GO:0038007 netrin-activated signaling pathway	0.003616637	0.064251538	-0.900268097	-1.865290843	1	4	GO Biological Process	Dcc	Shtn1	Unc5d	Unc5c
GO:0008306 associative learning	0.001605136	0.049162312	-0.364687031	-1.865023828	0	75	GO Biological Process	App	Ptprz1	Nts	Atp1a2	Abl2	Nf1	Cacna1e	Shank1	Srf	Creb1	Tacr1	Cacna1c	Fos	Adcy3	Tanc1	Nlgn3	Abl1	Nptn	Grin2b	Reln	Cln8	Nog	Grm7	Asic1	Tbr1	Neto1	Adra1b	Tnr	Foxb1	Ddhd2	Atxn1	Crhr1	Neurod2	Sgk1	Htt	Ppt1	Mtor	Drd2	Elavl4	Gabra5	Btg2	Nrgn
GO:0010810 regulation of cell-substrate adhesion	0.001607717	0.049162312	-0.321978075	-1.86493159	0	140	GO Biological Process	Iqgap1	Macf1	Cask	Epb41l5	Pik3r1	Utrn	Ptprz1	Nrp1	Pten	Nexmif	Slk	Dock1	Nf1	Notch1	Clasp2	Wdpcp	Jup	Itga6	Dnm2	Jak2	Mink1	Washc2c	Crkl	Col16a1	Rasa1	Calr	Bcas3	Abl1	Gsk3b	Pcsk5	Ldb1	Actn4	Thy1	Epha3	Dag1	Egfl6	Rreb1	Ccl28	Rhoa	Rock1	Csf1	Emp2
GO:0060828 regulation of canonical Wnt signaling pathway	0.001618123	0.049162312	-0.321271269	-1.864521821	0	148	GO Biological Process	Ctnnd1	Apc	Amer1	Usp47	Tnks2	Usp34	Cdk14	Cby1	Hdac2	Ptpro	Mllt3	Ddx3x	Chd8	Notch1	Nkd2	Tnks	Ankrd6	Dact3	Rspo1	Foxo1	Egfr	Mcc	Sfrp1	Ppp2r3a	Tbl1xr1	Fzd1	Jade1	Ruvbl1	Xiap	Dvl1	Ror2	Wnt7a	Ctnnd2	Eda	Wnk1	Prickle1	Lrp6	Usp8	Aspm	Lats1	Invs	Apc2
GO:0046620 regulation of organ growth	0.001639344	0.049162312	-0.369140634	-1.864035546	0	71	GO Biological Process	Akap6	Apc	Ybx3	Prox1	Pten	Tp73	Hdac2	Notch1	Gsk3a	Bmpr1a	Cacna1c	Bcl2l11	Tomm70	Ncam1	Igf1	Nr3c1	Fgfr1	Pak1	Lats1	Nog	Dusp6	Cxadr	Foxp1	Nrg1	Ptk2	Kcnk2	Tcf7l2	Rag2	Gli1	Col14a1	Mapk14	Foxc1	Mtor	Wwc2	Ctdp1	Men1	Arx
GO:0016570 histone modification	0.001455604	0.049162312	-0.283005825	-1.86374324	0	329	GO Biological Process	Jmjd1c	Kat6a	Kdm4a	Smarcad1	Kdm5a	Baz2a	Supt6h	Ubr2	Hist1h1d	Nsd3	Baz1b	Ash1l	Ncor1	Msl1	Zmynd8	Setd2	Rps6ka4	Slk	Hist1h1b	Cdc73	Zfp110	Hdac2	Setd5	Taf1	Brd4	Brcc3	Taf7	Wac	Usp15	Cul4b	Tada2b	Eya3	Setd6	Usp7	Nsd1	Prdm2	Iws1	Ogt	Cdk9	Trip12	Hdac4	Ncoa1
GO:0071880 adenylate cyclase-activating adrenergic receptor signaling pathway	0.008976661	0.116416881	-0.559954585	-1.863134608	4	16	GO Biological Process	Akap13	Atp2b4	Gnas	Gnai2	Arrdc3	Adra1b	Adra2a	Chga	Rapgef2	Drd2	Pde4d	Pln
GO:0009880 embryonic pattern specification	0.003395586	0.064216349	-0.431283319	-1.861460362	1	39	GO Biological Process	Epb41l5	Nrp1	Pgap1	Smad1	Otx2	Sema3a	C2cd3	Nckap1	Wnt7a	Lrp6	Satb2	Frs2	Pcsk6	Smad4	Smad5	Nrarp	Nrp2	Lhx1	Smad3	Efnb1	Bmp7	Disp1	Wnt5a	Erbb4
GO:0040029 regulation of gene expression. epigenetic	0.001597444	0.049162312	-0.323296606	-1.85735671	0	134	GO Biological Process	Fxr1	Drosha	Tnrc6b	Baz2a	Supt6h	Ubr2	Zc3h7b	Stat3	Ncor1	Ncor2	Hdac2	Dhx9	Ubtf	Gsk3a	Egfr	Hdac4	Dnmt3a	Msl3	Hnrnpu	Sin3a	Hnrnpa2b1	Arid1a	Rlim	Phf2	Pcgf5	Snip1	Atad2	Nr3c1	Gsk3b	Brca1	Pum2	Zc3h10	H2afx	Epc1	Trim27	Zc3h7a	Cnot1	Uhrf1	Uhrf2	Fam172a	Smarca5	Ago2
GO:0007158 neuron cell-cell adhesion	0.012259194	0.139342007	-0.717171717	-1.857262104	6	7	GO Biological Process	Nlgn1	Nrxn1	Astn1	Nlgn3	Nlgn2	Tnr	Ret
GO:0031103 axon regeneration	0.001666667	0.049162312	-0.400812428	-1.856585738	0	50	GO Biological Process	Vcan	Pten	Map1b	Jun	Epha4	Nefl	Jak2	Rtn4	Inpp5f	Ncam1	Rgma	Igf1r	Ptprs	Stk24	Tnc	Cspg5	Dag1	Ptprf	Nefm	Tnr	Nrg1	Nrep	Folr1	Rtn4rl1	Map2k2	Mtr	Apoe	Ndel1	Adam17	Lamb2	Calu	Ctnna1	Lrig2	Ocm2	Klf4
GO:0097120 receptor localization to synapse	0.005093379	0.081750928	-0.457168497	-1.856413579	2	31	GO Biological Process	Kalrn	Nlgn1	Stx1b	Dlg2	Kif5b	Nrxn1	Gripap1	Anks1b	Dlg1	Nptn	Scrib	Reln	Snap23	Dlg3	Neto1	Kif5c	Dlg4	Cacng2	Vamp2	Snap47	Camk2a
GO:0071868 cellular response to monoamine stimulus	0.001692047	0.049162312	-0.468640261	-1.855632129	0	28	GO Biological Process	Akap6	App	Nr4a3	Hdac2	Ryr2	Dnm2	Sin3a	Adcy6	Atp2b4	Gsk3b	Gnas	Mapk1	Aplp1	Gabpa	Pde4b
GO:0071870 cellular response to catecholamine stimulus	0.001692047	0.049162312	-0.468640261	-1.855632129	0	28	GO Biological Process	Akap6	App	Nr4a3	Hdac2	Ryr2	Dnm2	Sin3a	Adcy6	Atp2b4	Gsk3b	Gnas	Mapk1	Aplp1	Gabpa	Pde4b
GO:0055017 cardiac muscle tissue growth	0.001642036	0.049162312	-0.377703452	-1.854525021	0	64	GO Biological Process	Akap6	Apc	Pten	Tp73	Hdac2	Notch1	Pdlim5	Gsk3a	Bmpr1a	Smad1	Tomm70	Ncam1	Sorbs2	Igf1	Nr3c1	Fgfr1	Pak1	Nog	Adra1b	Cxadr	Foxp1	Nrg1	Kcnk2	Rxrb	Tenm4	Gli1	Col14a1	Map2k4	Camk2d	Mapk14	Foxc1	Mtor
GO:0043406 positive regulation of MAP kinase activity	0.001615509	0.049162312	-0.315692519	-1.854131099	0	159	GO Biological Process	Taok1	Iqgap1	Robo1	Map4k4	Pak3	Shc2	Tnik	Zeb2	Magi3	Tp73	Fzd10	Map3k13	Spag9	Epha4	Grm1	Irak1	Fgd4	Egfr	Jak2	Mink1	Taok2	Tiam1	Alk	Tlr6	Akap13	Madd	Grm5	Mapk8ip3	Map3k5	Taok3	Gab1	Raf1	Ror2	Eif2ak2	Ripk1	Igf1	Fgfr1	Pak1	Mapk1	Gnai2	Map3k7	Itga1
GO:0086045 membrane depolarization during AV node cell action potential	0.005405405	0.084093311	-0.828334084	-1.8539891	2	5	GO Biological Process	Cacnb2	Cacna1c	Cacna1g
GO:1990778 protein localization to cell periphery	0.001536098	0.049162312	-0.296414066	-1.853418041	0	238	GO Biological Process	Myo5a	Sptbn1	Macf1	Cask	Clip1	Pik3r1	Slmap	Kalrn	Dpp6	Vps4a	Golga4	Tnik	Rock2	Stx1b	Efr3a	Prkci	Kif1b	Kif13a	Kif5b	Nkd2	Pkdcc	Cacnb2	Grm1	Numb	Clasp2	Ezr	Wnk3	Camk2b	Ppp1r9b	Jup	Fcho2	Egfr	Csnk2a1	Kcnb1	Nrxn1	Ephb2	Rab15	Pip5k1a	Pacs1	Snx27	Gak	Gnai1
GO:0021537 telencephalon development	0.001517451	0.049162312	-0.294366363	-1.853187981	0	247	GO Biological Process	Rpgrip1l	Robo1	Myh10	Ift88	Cask	Nin	Ptprz1	Nrp1	Prox1	Pten	Zeb2	Nr4a3	Tp73	Eif2b5	Ncor2	Hdac2	Ntrk2	Nf2	Nf1	Kif5b	Nefl	Cep120	Btbd3	Numb	Srf	Rarb	Robo2	Ppp1r9b	Tacc1	Egfr	Csnk2a1	Dcx	Ncoa1	Rtn4	Ephb2	Otx2	Epha5	Tacc2	Slc8a3	Kdm1a	Plcb1	Sema3a
GO:0060024 rhythmic synaptic transmission	0.005405405	0.084093311	-0.827902474	-1.853023063	2	5	GO Biological Process	Pten	Scn9a	Cacna1a	Nlgn3
GO:0019827 stem cell population maintenance	0.001569859	0.049162312	-0.335266125	-1.852434896	0	108	GO Biological Process	Jmjd1c	Kat6a	Apc	Trim8	Prox1	Stat3	Mettl14	Pcm1	Cdc73	Hook3	Notch1	Smc1a	Setd6	Dis3l2	Bmpr1a	Cnot3	Foxo1	Stag2	Cnot2	Zfp322a	Sfrp1	Lig4	Ctr9	Med14	Ddx6	Arid1a	Sall1	Fancd2	Raf1	Wnt7a	Kdm4c	Bcl9l	Fgfr1	Ascl2	Aspm	Ldb1	Kdm2b	Cnot1	Nog	Cdh2	Nfya
GO:0061162 establishment of monopolar cell polarity	0.007005254	0.101603546	-0.541285804	-1.850993912	3	17	GO Biological Process	Myo9a	Map1b	Ophn1	Prkci	Gbf1	Scrib	Foxj1	Msn	Rhoa
GO:0061339 establishment or maintenance of monopolar cell polarity	0.007005254	0.101603546	-0.541285804	-1.850993912	3	17	GO Biological Process	Myo9a	Map1b	Ophn1	Prkci	Gbf1	Scrib	Foxj1	Msn	Rhoa
GO:0040036 regulation of fibroblast growth factor receptor signaling pathway	0.005016722	0.081123006	-0.480523655	-1.850333069	2	25	GO Biological Process	Ofd1	Nrxn1	Spry2	Nptn	Nog	Spry3	Dusp6	Gpc1	Spry1	Tcf7l2	Sulf1	Dstyk	Sulf2	Fgfbp3	Wnt5a	Fgfr2	Prkd2
GO:0001764 neuron migration	0.001592357	0.049162312	-0.32827126	-1.849771225	0	120	GO Biological Process	Myh10	Top2b	Fat3	Ptprz1	Nrp1	Stat3	Mapt	Sdccag8	Nexmif	Zfp609	Nr2f2	Pcm1	Dcc	Ntrk2	Srf	Dcx	Shtn1	Unc5d	Sema3a	Astn1	Gsk3b	Pafah1b1	Aspm	Dclk1	Dab1	Reln	Srgap2	Flrt2	Mark1	Hsp90aa1	Olfm1	Satb2	Pex2	Dab2ip	RGD1307443	Nrg1	Ptk2	Usp9x	Pex5	Nrp2	Psen1	Trim46
GO:0043201 response to leucine	0.007104796	0.102177037	-0.59285281	-1.849178681	3	13	GO Biological Process	Ubr2	Sesn3	Ubr1	Pik3ca	Rragd	Rps6kb1	Lars	Sesn2	Mtor	Ppargc1a
GO:0001947 heart looping	0.001680672	0.049162312	-0.444727307	-1.848964337	0	33	GO Biological Process	Ccdc40	Notch1	Srf	Mib1	Ccdc39	C2cd3	Mical2	Ift172	Kif3a	Lrp6	Kdm2a	Eng	Psen1	Folr1	Sox17	Smad3	Pkd2	Dnaaf1	Notch2	Wnt5a
GO:0006376 mRNA splice site selection	0.003460208	0.064251538	-0.50174559	-1.846860456	1	22	GO Biological Process	Ptbp2	Ythdc1	Celf2	Slu7	Srsf10	Srsf1	Sfswap	Rbmx	Luc7l3	Luc7l	Celf4	Luc7l2
GO:0036010 protein localization to endosome	0.008833922	0.11631331	-0.533578735	-1.846644315	4	18	GO Biological Process	Nrp1	Rock2	Ezr	Abhd17a	Pacsin2	Acap2	Scrib	Msn	Sorl1	Rdx	Abhd17b	Vegfa
GO:1902692 regulation of neuroblast proliferation	0.005016722	0.081123006	-0.479505787	-1.846413604	2	25	GO Biological Process	Nf1	Notch1	Cx3cl1	Aspm	Sox2	Pax6	Drd2	Vegfa	Dmrta2	Six3	Mapk8	Ctnna1	Bex1	Vax1	Cx3cr1	Fzd3	Tp53	Ctnnb1	Foxg1	Bdnf
GO:0051261 protein depolymerization	0.001605136	0.049162312	-0.348138453	-1.845156004	0	90	GO Biological Process	Add2	Sptbn1	Map2	Ttbk2	Apc	Camsap2	Sptan1	Vps4a	Tmod2	Camsap1	Nes	Hdgfl3	Sptbn2	Map1b	Sh3gl2	Clasp2	Mical3	Ppp1r9b	Map1a	Spef1	Gak	Washc2c	Mical2	Specc1l	Tpm1	Apc2	Sh3gl3	Gsn	Nav3	Stmn4	Spast	Sema5a	Lima1	Synj1	Swap70	Add1	Kif2c	Carmil1	Cib1	Sptb
GO:0031114 regulation of microtubule depolymerization	0.003384095	0.064216349	-0.465796362	-1.844371401	1	28	GO Biological Process	Map2	Ttbk2	Apc	Camsap2	Camsap1	Hdgfl3	Map1b	Clasp2	Map1a	Spef1	Specc1l	Apc2	Nav3	Spast
GO:0044057 regulation of system process	0.001464129	0.049162312	-0.278530373	-1.843429989	0	341	GO Biological Process	Akap6	Nedd4	Gnao1	Pik3r1	Utrn	Nlgn1	Cacna1d	Kcnma1	Thra	Add3	Pten	Nr4a3	Atp1a2	Ptpro	Igfbp5	Atp1a1	Kcnh6	Cry2	Calcrl	Cacna1e	Cacnb2	Grm1	Srf	Gsk3a	Pard3	Smtn	Agtr1a	Wnk3	Foxo1	Ryr2	Jup	Egfr	Cdk9	Acvr2a	Hdac4	Cacna1b	Tacr1	Jak2	Cacna1c	Chrm2	Rtn4	Slc8a3
GO:0086003 cardiac muscle cell contraction	0.003372681	0.064216349	-0.419501758	-1.841791271	1	41	GO Biological Process	Akap6	Cacna1d	Atp1a2	Nedd4l	Atp1a1	Cacnb2	Ryr2	Jup	Cacna1c	Nup155	Cacna1g	Dlg1	Scn3b	Kcnd3	Scn1a	Cacna2d1	Pde4b	Camk2d	Scn1b	Gpd1l	Scn2b	Slc9a1	Kcnj8	Kcnj5	Pde4d	Snta1	Pln
GO:0048588 developmental cell growth	0.001592357	0.049162312	-0.304040593	-1.841449348	0	193	GO Biological Process	Akap6	Iqgap1	Macf1	Unc13a	Nin	Rufy3	App	Flrt1	Nrp1	Mapt	Golga4	Zeb2	Map1b	Plxna2	Nedd4l	Ttl	Epha4	Sh3gl2	Pdlim5	Syt1	Srf	Clasp2	Gsk3a	Dcx	Cyfip1	Dnm2	Sema3c	Shtn1	Rtn4	Kdm1a	Mex3c	Tomm70	Sema3a	Tiam1	2007-09-01	Jade2	Nrn1l	Wasf1	Sema4a	Sorbs2	Cyfip2	Ryk
GO:0043624 cellular protein complex disassembly	0.001577287	0.049162312	-0.333476792	-1.841303054	0	107	GO Biological Process	Add2	Sptbn1	Map2	Ttbk2	Apc	Camsap2	Sptan1	Vps4a	Tmod2	Camsap1	Nes	Hdgfl3	Sptbn2	Gspt1	Map1b	Sh3gl2	Clasp2	Mical3	Ppp1r9b	Map1a	Spef1	Gak	Washc2c	Mical2	RGD1563482	Specc1l	Tpm1	Apc2	Sh3gl3	Napb	Gsn	Eif5a2	Etf1	Nav3	Stmn4	Spast	Sema5a	Lima1	Akap5	Synj1	Swap70	Add1
GO:0007265 Ras protein signal transduction	0.001464129	0.049162312	-0.27993721	-1.841040403	0	326	GO Biological Process	Robo1	Dennd1a	Kpnb1	Kalrn	Arfgef1	Nrp1	Pak3	Itsn1	Sos1	Pak7	Asap1	Abl2	Rock2	Ophn1	Git1	Nf1	Arhgef11	Jun	Srgap1	Notch1	Pak6	Rab6b	Vav3	Fgd4	Arhgef12	Agtr1a	Abca1	Ogt	Cyfip1	Gbf1	Dnm2	Shtn1	Spry2	Ephb2	Cul3	Rab15	Psd	Hacd3	Plk2	Gna12	Tiam1	Akap13
GO:0038179 neurotrophin signaling pathway	0.003338898	0.064216349	-0.437855977	-1.840863368	1	34	GO Biological Process	Hap1	Sos1	Magi2	Ntrk2	Cyfip1	Spry2	Sort1	Kidins220	Wasf1	Cyfip2	Raf1	Sh3glb1	Akt1s1	Ppp2r5b	Ptprf	Ptpn11	Dok5	Spry1
GO:0007098 centrosome cycle	0.001584786	0.049162312	-0.348735386	-1.840251595	0	86	GO Biological Process	Brsk1	Nin	Chmp3	Tubgcp2	Cep131	Xpo1	Sdccag8	Pcm1	Rock2	Dctn1	Cep120	Ccp110	Tubgcp3	Map9	Pdcd6ip	Nek2	Kif11	Ranbp2	Plk2	C2cd3	Ppp1r12a	Usp33	Kif3a	Cdk5rap2	Slc16a1	Ssx2ip	Brca1	Cep85	Cenpj	Plk4	Pclaf	Mdm1	Haus3	Cntln	Chordc1	Plk1	Cdk2	Gadd45a	Rbm14	Trim37	Npm1	Kat2a
GO:0035235 ionotropic glutamate receptor signaling pathway	0.005025126	0.081123006	-0.482294465	-1.839159062	2	24	GO Biological Process	Gria2	App	Kalrn	Gria4	Cpeb4	Gria1	Tiam1	Gria3	Grik1	Grin2b	Grik5	Grik2	Grid2	Camk2a
GO:0048538 thymus development	0.006791171	0.099312595	-0.452189539	-1.836195636	3	31	GO Biological Process	Apc	Pbx1	Srf	Bcl2l11	Atm	Lmo4	Ephb3	Crkl	Mafb	Raf1	Abl1	Bcl11b	Cacnb4	Mapk1
GO:0035195 gene silencing by miRNA	0.001718213	0.049162312	-0.404566204	-1.836158719	0	48	GO Biological Process	Fxr1	Drosha	Tnrc6b	Zc3h7b	Stat3	Ncor1	Ncor2	Dhx9	Egfr	Hnrnpa2b1	Snip1	Pum2	Zc3h10	Zc3h7a	Cnot1	Ago2	Mettl3	Ago3	Ago4	Ago1	Xpo5	Ncbp1	Fmr1	Ajuba	Pum1	Ddx5	Tnrc6a	Map2k2	Nfkb1	Rbm4
GO:0051965 positive regulation of synapse assembly	0.001644737	0.049162312	-0.376203055	-1.836109301	0	63	GO Biological Process	Nlgn1	Flrt1	Ntrk2	Stau2	Nrxn1	Ephb2	Ephb3	Clstn1	Ephb1	Wnt7a	Nlgn3	Lrrn3	Adgrl2	Slitrk4	Flrt2	Nlgn2	Il1rapl1	Asic2	Adgre5	Slitrk2	Eef2k	Clstn3	Bhlhb9	Adgrb2	Adgrl1	Lingo2	Lrrtm2	Actr3	Oxt
GO:0060043 regulation of cardiac muscle cell proliferation	0.003344482	0.064216349	-0.455113486	-1.835160979	1	30	GO Biological Process	Apc	Pten	Tp73	Hdac2	Notch1	Bmpr1a	Ncam1	Fgfr1	Nog	Cxadr	Foxp1	Nrg1	Kcnk2	Gli1
GO:0098727 maintenance of cell number	0.001618123	0.049162312	-0.332405654	-1.835064714	0	111	GO Biological Process	Jmjd1c	Kat6a	Apc	Trim8	Prox1	Stat3	Mettl14	Pcm1	Cdc73	Hook3	Notch1	Smc1a	Setd6	Dis3l2	Bmpr1a	Cnot3	Foxo1	Stag2	Cnot2	Zfp322a	Sfrp1	Lig4	Ctr9	Med14	Ddx6	Arid1a	Sall1	Fancd2	Raf1	Wnt7a	Igf1	Kdm4c	Bcl9l	Fgfr1	Ascl2	Aspm	Ldb1	Kdm2b	Cnot1	Nog	Cdh2	Nfya
GO:0048048 embryonic eye morphogenesis	0.005102041	0.081772133	-0.490122307	-1.834394301	2	23	GO Biological Process	Prox1	Hipk2	Sox11	Sp1	Rarb	Zeb1	Arid1a	Fbn1	Lrp6	Kdm2b	Hipk1	Frs2	Pax6	Efemp1	Bmp7	Th	Fbn2
GO:0042733 embryonic digit morphogenesis	0.001686341	0.049162312	-0.410707544	-1.833134414	0	44	GO Biological Process	Ift88	Ttbk2	Hdac2	Lmbr1	Notch1	Bmpr1a	Wdpcp	Bcl2l11	Gna12	Sall1	C2cd3	Ror2	Ift122	Wnt7a	Lrp6	Mycn	Impad1	Nog
GO:0007626 locomotory behavior	0.001615509	0.049162312	-0.30553775	-1.832933683	0	185	GO Biological Process	Myo5a	App	Gnao1	Kalrn	Strn	Clcn3	Etv5	Slc18a2	Kcnma1	Mapt	Hipk2	Kcnd2	Slc4a10	Pten	Pak7	Atp1a2	Abl2	Ppp3cb	Cacna1e	Pak6	Efnb3	Epha4	Grm1	Cacna1b	Gpr37	Vps13a	Cacna1c	Inpp5f	Alk	Zic1	Adcy5	Grm5	Apba2	Astn1	Cacna1a	Aplp2	Atp2b2	Htr2c	Cacnb4	Scn1a	Pafah1b1	Negr1
GO:0060044 negative regulation of cardiac muscle cell proliferation	0.007104796	0.102177037	-0.587367493	-1.832069324	3	13	GO Biological Process	Apc	Pten	Tp73	Hdac2	Nog	Cxadr	Kcnk2
[truncated: 14,856 more rows]
[truncated: 194 more columns]
